# Supplementary material for: Plasmidome of Listeria spp.—The repA-Family Business
Source: Int J Mol Sci. 2021 Sep 25;22(19):10320. doi: 10.3390/ijms221910320 (PMC8508797; doi:10.3390/ijms221910320)
Supplement: Supplementary file 1 [file ijms-22-10320-s001.zip]

Archive with 6 entries (6 files):
- TableS5.xlsx
- Figures_S1_to_S9.pdf
- TableS1.xlsx
- TableS2.xlsx
- TableS3.xlsx
- TableS4.xlsx
