# Supplementary material for: Plasmidome of Listeria spp.—The repA-Family Business
Source: Int J Mol Sci. 2021 Sep 25;22(19):10320. doi: 10.3390/ijms221910320 (PMC8508797; doi:10.3390/ijms221910320)
Supplement: Supplementary file 1 [file ijms-22-10320-s001.zip › TableS5.xlsx]

## Sheet: gene_presence_absence
Table S5. Comparative genomics of Firmicutes plasmids based on Panaroo pangenome analyses
Gene	Non-unique Gene name	Annotation	No. isolates	No. sequences	Average number of sequences per isolate	Minimum nucleotide size of gene in group	Maximum nucleotide size of gene in group	Average nuclotide size of gene in group	Median nuclotide size of gene in group	Lengths of genes in group	Putative number of partial genes - number of sequences of length < 90% of maximum gene length in group	Grouping	Grouping count (number of plasmids from groups defined in column "Grouping" within gene cluster)	COG Category	COG Number and Function	COG Category Name	COG Category Functional Group
pBt090~~~IS1216E	pBt090;IS1216E	IS6 family transposase;IS6-like element IS1216 family transposase;DDE-type integrase/transposase/recombinase;integrase;IS6-like element ISS1N family transposase;IS6-like element ISEnfa1 family transposase;IS6-like element ISTeha2 family transposase;Transposase;IS6-like element IS257-2 family transposase;hypothetical protein;IS6-like element IS257 family transposase;Transposase-like protein;transp…	1464	4716	3.22131	69	771	627.527	675	66;69;72;75;78;81;84;87;90;93;96;99;102;105;108;111;114;117;123;126;129;141;147;150;156;159;162;165;166;168;171;172;174;177;181;183;184;186;189;192;195;198;201;203;204;207;210;211;213;222;225;228;231;234;237;240;242;243;246;255;261;267;270;276;278;288;291;297;300;306;309;312;318;330;336;339;342;351;357;366;372;375;381;384;390;393;399;402;405;411;414;426;433;435;438;441;444;447;450;453;454;456;459…	4362	Listeria_plasmids---other_Firmicutes_plasmids	74---1390	X	COG3316; COG3316; Transposase and inactivated derivatives [DNA replication; recombination; and repair]. (3.86e-85)	Mobilome: prophages; transposons	Information storage and processing
bin	bin	recombinase family protein;Resolvase/integrase Bin;transposon Tn552 DNA-invertase BinR;Hin recombinase;site-specific recombinase;transposon DNA-invertase;DNA invertase;serine recombinase family protein;DNA-invertase hin;helix-turn-helix domain-containing protein	851	868	1.01998	69	603	575.163	579	69;81;84;99;102;105;126;135;210;231;240;243;282;294;417;450;477;492;543;552;555;564;566;567;570;576;579;582;585;588;591;594;600;603	29	Listeria_plasmids---other_Firmicutes_plasmids	52---799	L	COG1961; PinR; Site-specific recombinases; DNA invertase Pin homologs [DNA replication; recombination; and repair]. (9.52e-46)	Replication; recombination and repair	Information storage and processing
group_20985		type I toxin-antitoxin system Fst family toxin	627	647	1.0319	72	96	93.0631	93	24;72;79;93;96	3	other_Firmicutes_plasmids	627	-	-	COG not assigned	COG not assigned
group_22472	cadX	helix-turn-helix transcriptional regulator;cadmium efflux system regulatory protein;ArsR family transcriptional regulator	620	627	1.01129	204	396	346.405	348	204;238;257;284;324;343;346;348;395;396;400;405;406;409	617	other_Firmicutes_plasmids	620	K	COG0640; ArsR; Predicted transcriptional regulators [Transcription]. (2.91e-13)	Transcription	Information storage and processing
cadD	cadD	cadmium resistance transporter CadD;cadmium transporter;CadD family cadmium resistance transporter	618	624	1.00971	165	633	630.592	618	165;441;456;466;507;535;582;611;615;617;618;619;623;630;633	6	other_Firmicutes_plasmids	618	P	COG4300; CadD; Predicted permease; cadmium resistance protein [Inorganic ion transport and metabolism]. (2.38e-83)	Inorganic ion transport and metabolism	Metabolism
blaI	blaI	beta-lactamase repressor;penicillinase repressor BlaI	585	588	1.00513	87	381	380.27	381	87;268;288;354;362;372;378;379;380;381;383;386	3	other_Firmicutes_plasmids	585	K	COG3682; COG3682; Predicted transcriptional regulator [Transcription]. (2.10e-32)	Transcription	Information storage and processing
blaR1~~~blaRI	blaR1;blaRI	beta-lactamase;beta-lactam sensor/signal transducer BlaR1;beta-lactamase regulator protein;BlaR1 family beta-lactam sensor/signal transducer;hypothetical protein;penicillin binding protein transpeptidase domain-containing protein;class D beta-lactamase	584	592	1.0137	150	1800	1777.39	1758	150;228;276;309;480;657;733;987;1029;1128;1243;1281;1353;1377;1384;1402;1614;1684;1716;1756;1757;1758;1762;1765;1776;1782;1783;1793;1798;1799;1800;1801;1803;1807	17	other_Firmicutes_plasmids	584	T	COG4219; MecR1; Antirepressor regulating drug resistance; predicted signal transduction N-terminal membrane component [Transcription / Signal transduction mechanisms]. (3.05e-40)	Signal transduction mechanisms	Cellular processing and signaling
blaZ	blaZ	Beta-lactamase;class A beta-lactamase;beta-lactamase;penicillin-hydrolyzing class A beta-lactamase	581	594	1.02238	129	846	834.31	846	129;291;347;405;444;447;499;511;571;576;585;630;819;821;837;838;844;845;846;847;849	19	other_Firmicutes_plasmids	581	V	COG2367; PenP; Beta-lactamase class A [Defense mechanisms]. (8.24e-31)	Defense mechanisms	Cellular processing and signaling
group_20611		recombinase;recombinase family protein;DNA invertase;putative transposon DNA-invertase Bin3;helix-turn-helix domain-containing protein;transposon DNA-invertase	572	609	1.06469	90	759	596.349	609	90;108;129;159;168;252;279;324;336;339;351;375;477;525;534;549;570;579;600;603;606;608;609;612;618;620;621;624;627;630;669;672;759	595	other_Firmicutes_plasmids	572	L	COG1961; PinR; Site-specific recombinases; DNA invertase Pin homologs [DNA replication; recombination; and repair]. (1.16e-33)	Replication; recombination and repair	Information storage and processing
group_22103		IS30-like element ISLsa1 family transposase;IS30 family transposase;helix-turn-helix domain-containing protein;IS30-like element ISLpl1 family transposase;transposase;hypothetical protein	486	949	1.95267	87	939	689.605	921	28;84;87;90;99;105;108;111;120;123;126;132;135;138;141;144;150;153;159;162;168;171;174;177;180;189;198;201;207;216;219;222;225;228;231;234;246;255;257;262;267;273;274;276;285;288;291;294;297;303;309;312;318;324;333;336;339;341;363;366;378;387;402;408;411;423;429;435;441;453;456;459;486;498;510;522;525;528;543;555;570;579;581;587;594;606;615;618;621;627;639;642;645;648;657;666;672;687;693;705;708;…	344	other_Firmicutes_plasmids	486	X	COG2826; Tra8; Transposase and inactivated derivatives; IS30 family [DNA replication; recombination; and repair]. (7.57e-72)	Mobilome: prophages; transposons	Information storage and processing
group_22636		replication-associated protein;DUF536 domain-containing protein;HTH domain-containing protein	483	486	1.00621	171	744	740.464	744	171;347;432;696;705;711;714;723;726;735;737;738;741;742;743;744;746	3	other_Firmicutes_plasmids	483	-	-	COG not assigned	COG not assigned
group_22687		site-specific integrase;hypothetical protein;integrase;tyrosine-type recombinase/integrase;DNA recombinase;recombinase/Integrase;site-spcific integrase;site-specific tyrosine recombinase;integrase/recombinase	473	572	1.2093	90	621	530.225	588	90;99;120;126;132;135;137;138;144;150;152;156;162;180;183;189;192;213;219;222;228;240;246;258;261;276;282;285;303;321;357;360;369;372;378;393;408;420;438;441;444;453;456;468;489;492;504;519;543;576;579;582;585;588;591;594;609;621	140	Listeria_plasmids---other_Firmicutes_plasmids	26---447	L	COG4973; XerC; Site-specific recombinase XerC [DNA replication; recombination; and repair]. (5.49e-06)	Replication; recombination and repair	Information storage and processing
group_8756		O-antigen ligase domain-containing protein	463	463	1	93	99	97.5	99	93;96;97;98;99;100;101;102	0	other_Firmicutes_plasmids	463	-	-	COG not assigned	COG not assigned
group_22711		recombinase family protein;resolvase;helix-turn-helix domain-containing protein;hypothetical protein;Pin-related site-specific recombinase/DNA invertase	449	499	1.11136	69	645	538.238	588	69;78;84;90;93;102;105;111;114;138;141;147;168;171;174;177;195;228;231;243;291;294;315;330;339;354;363;372;384;387;390;393;396;402;462;483;489;498;501;504;546;558;582;585;588;591;594;597;600;603;606;612;615;618;621;624;636;639;645	92	Listeria_plasmids---other_Firmicutes_plasmids	2---447	L	COG1961; PinR; Site-specific recombinases; DNA invertase Pin homologs [DNA replication; recombination; and repair]. (1.87e-26)	Replication; recombination and repair	Information storage and processing
group_22488		zinc-binding dehydrogenase;NADPH:quinone reductase;oxidoreductase;alcohol dehydrogenase catalytic domain-containing protein	421	424	1.00713	474	972	969.528	972	474;504;659;768;876;896;942;944;957;965;969;970;971;972;973;974	6	other_Firmicutes_plasmids	421	CR	COG0604; Qor; NADPH:quinone reductase and related Zn-dependent oxidoreductases [Energy production and conversion / General function prediction only]. (1.88e-26)	Energy production and conversion; General function prediction only	Metabolism; Poorly described
group_22002		MarR family transcriptional regulator	421	423	1.00475	420	420	420	420	411;418;419;420	0	other_Firmicutes_plasmids	421	K	COG1846; MarR; Transcriptional regulators [Transcription]. (1.15e-21)	Transcription	Information storage and processing
group_20990		replication initiator protein A;replication protein;Rep protein	418	436	1.04306	114	993	935.785	984	114;201;424;425;453;489;772;957;960;961;963;969;972;975;978;980;982;983;984;985;987;993	42	other_Firmicutes_plasmids	418	-	-	COG not assigned	COG not assigned
group_22193		protein rep;hypothetical protein;replication protein	400	488	1.22	120	1008	519.738	336	120;141;147;165;168;180;189;192;195;201;204;213;249;303;306;309;318;321;327;330;333;336;339;345;357;366;369;375;381;387;411;456;471;504;507;510;519;543;546;551;594;690;699;720;732;786;793;798;834;843;846;891;927;939;948;973;987;990;996;999;1005;1008	351	other_Firmicutes_plasmids	400	X	COG5655; COG5655; Plasmid rolling circle replication initiator protein and truncated derivatives [DNA replication; recombination; and repair]. (1.17e-74)	Mobilome: prophages; transposons	Information storage and processing
group_36243		hypothetical protein	389	389	1	192	192	192	192	191;192;193;194;195	0	other_Firmicutes_plasmids	389	-	-	COG not assigned	COG not assigned
group_22175		hypothetical protein	384	405	1.05469	159	243	220.037	228	127;144;159;168;180;189;195;204;207;210;211;213;216;228;234;243;244	158	other_Firmicutes_plasmids	384	-	-	COG not assigned	COG not assigned
group_22567	traA	nickase;MobA/MobL family protein;hypothetical protein;Putative nickase TraA like protein;Nickase;nickase mobilization protein TraA MobA/MobL family;nicking enzyme TraA protein	381	399	1.04724	147	2097	1900.86	2061	147;159;177;195;291;312;342;360;381;546;558;597;609;645;720;822;948;1110;1142;1174;1177;1178;1248;1293;1314;1380;1407;1461;1485;1494;1923;1977;2025;2028;2031;2046;2055;2058;2061;2064;2070;2088;2093;2094;2097;2098;2102	49	other_Firmicutes_plasmids	381	-	-	COG not assigned	COG not assigned
group_22599		hypothetical protein	379	403	1.06332	207	318	284.618	279	98;207;252;255;258;261;267;276;279;282;285;287;288;291;297;318	379	other_Firmicutes_plasmids	379	-	-	COG not assigned	COG not assigned
group_22564	repA	replication protein;plasmid replication initiation protein;RepA;replication initiation protein RepA;replication initiator protein A;hypothetical protein;plasmid replication initiator protein A;DNA methyltransferase;helix-turn-helix domain-containing protein;replication initiator protein RepA	357	401	1.12325	60	1173	749.355	933	60;72;111;132;141;150;159;165;168;171;174;180;183;201;213;234;267;270;288;291;297;303;306;309;312;327;339;342;348;357;360;366;369;378;387;462;468;474;486;492;501;507;612;618;654;663;690;699;705;714;750;885;903;909;915;918;924;933;948;969;975;981;984;990;1020;1041;1050;1056;1071;1074;1077;1080;1086;1089;1092;1095;1098;1100;1101;1104;1107;1110;1113;1116;1119;1122;1137;1164;1170;1173	226	other_Firmicutes_plasmids	357	-	-	COG not assigned	COG not assigned
group_20951		type I toxin-antitoxin system Fst family toxin	352	403	1.14489	72	147	92.7736	96	33;72;96;102;147	361	other_Firmicutes_plasmids	352	-	-	COG not assigned	COG not assigned
aph3	aph-3	aminoglycoside phosphotransferase;hypothetical protein;APH(3') family aminoglycoside O-phosphotransferase	336	339	1.00893	186	795	791.794	795	186;330;663;793;794;795	3	Listeria_plasmids---other_Firmicutes_plasmids	1---335	J	COG3231; Aph; Aminoglycoside phosphotransferase [Translation; ribosomal structure and biogenesis]. (1.66e-51)	Translation; ribosomal structure and biogenesis	Information storage and processing
sat4	sat4	hypothetical protein;GNAT family N-acetyltransferase	326	345	1.05828	207	543	490.791	531	207;249;252;291;309;321;405;447;462;522;529;530;531;540;542;543	69	other_Firmicutes_plasmids	326	J	COG0456; RimI; Acetyltransferases [General function prediction only]. (7.10e-12)	Translation; ribosomal structure and biogenesis	Information storage and processing
group_22177		hypothetical protein	313	317	1.01278	150	402	151.712	252	149;150;189;252;397;399;401;402	160	other_Firmicutes_plasmids	313	-	-	COG not assigned	COG not assigned
pBt071	pBt071	IS4-like element ISBce5 family transposase;transposase;IS4 family transposase;IS4-like element IS231C family transposase;hypothetical protein;transposase for insertion sequence element D;IS231-related transposase (pXO1-36);IS4-like element IS231B family transposase;IS4-like element IS231O family transposase;IS4-like element IS231H family transposase;transposase IS231;IS4-like element ISBth4 famil…	304	748	2.46053	78	1476	1116.19	1431	78;99;111;120;135;147;153;156;159;165;174;180;183;189;201;207;213;216;219;225;228;231;234;237;240;243;246;249;270;276;291;303;309;312;315;336;351;360;372;378;384;387;390;393;399;420;438;441;471;477;507;558;594;600;627;648;684;780;813;816;828;831;834;885;927;951;954;957;1026;1038;1041;1044;1098;1137;1164;1206;1227;1245;1275;1290;1305;1380;1383;1392;1395;1404;1422;1425;1428;1431;1433;1434;1436;1437…	252	other_Firmicutes_plasmids	304	-	-	COG not assigned	COG not assigned
group_22037		hypothetical protein	303	305	1.0066	693	693	693	693	344;379;690;691;692;693;695;702	2	other_Firmicutes_plasmids	303	-	-	COG not assigned	COG not assigned
group_22038		hypothetical protein	301	302	1.00332	195	195	195	195	149;192;193;195;196	1	other_Firmicutes_plasmids	301	-	-	COG not assigned	COG not assigned
ermB~~~erm	erm(B);erm	23S rRNA (adenine(2058)-N(6))-methyltransferase Erm(B);23S ribosomal RNA methyltransferase Erm;methyltransferase domain-containing protein;SAM-dependent methlyltransferase;23S rRNA (adenine(2058)-N(6))-methyltransferase Erm(T)	283	324	1.14488	180	768	747.28	738	180;192;210;345;399;594;678;702;729;735;738;741;759;762;763;764;765;768;770	7	Listeria_plasmids---other_Firmicutes_plasmids	1---282	-	-	COG not assigned	COG not assigned
tnp	;tnp	transposase for insertion sequence element IS256 in transposon Tn4001;IS256 transposase;IS256-like element IS1542 family transposase;transposase;putative IS256 transposase;mutator family transposase;IS256-like transposase;IS256 family transposase;IS256-like element IS256 family transposase	279	439	1.57348	60	1173	873.268	1173	60;144;150;159;192;201;219;222;258;267;333;339;375;387;426;501;507;531;559;609;681;696;822;840;906;954;987;993;1041;1042;1092;1097;1146;1163;1168;1171;1172;1173;1174;1176	168	other_Firmicutes_plasmids	279	X	COG3328; COG3328; Transposase and inactivated derivatives [DNA replication; recombination; and repair]. (7.92e-70)	Mobilome: prophages; transposons	Information storage and processing
group_36190		hypothetical protein	275	275	1	195	195	195	189	189;195	0	other_Firmicutes_plasmids	275	-	-	COG not assigned	COG not assigned
msrA	msr(A)	ABC-F type ribosomal protection protein Msr(A);ATP-binding cassette domain-containing protein;hypothetical protein;ABC-F family ATP-binding cassette domain-containing protein	272	282	1.03676	180	1470	1447.31	1467	180;222;324;345;519;762;906;1247;1312;1424;1467;1468;1469;1470	9	other_Firmicutes_plasmids	272	R	COG0488; Uup; ATPase components of ABC transporters with duplicated ATPase domains [General function prediction only]. (7.82e-91)	General function prediction only	Poorly described
mphC	mph(C)	Mph(C) family macrolide 2'-phosphotransferase	265	271	1.02264	303	900	895.511	900	303;443;457;900;901;902;903	4	other_Firmicutes_plasmids	265	-	-	COG not assigned	COG not assigned
group_12238		HTH domain-containing protein;transcriptional regulator;WYL domain-containing protein	265	265	1	114	573	323.651	572	114;144;216;249;252;306;318;336;365;429;438;492;543;565;570;571;572;573	96	other_Firmicutes_plasmids	265	K	COG2378; COG2378; Predicted transcriptional regulator [Transcription]. (1.09e-40)	Transcription	Information storage and processing
group_20836		RepB family plasmid replication initiator protein;hypothetical protein;RepB protein;RepB;plasmid replication initiator protein;replication initiator protein;replication initiation protein RepB;replication initiation protein;replication protein RepB;transcriptional regulator	260	295	1.13462	84	1341	1077.67	1158	84;90;93;123;195;204;264;267;276;312;441;492;500;720;912;936;1068;1146;1149;1152;1155;1158;1161;1167;1170;1173;1176;1179;1185;1188;1194;1197;1200;1206;1209;1212;1218;1221;1224;1284;1317;1326;1332;1338;1341	270	Listeria_plasmids---other_Firmicutes_plasmids	6---254	X	COG5527; COG5527; Protein involved in initiation of plasmid replication [DNA replication; recombination; and repair]. (5.44e-51)	Mobilome: prophages; transposons	Information storage and processing
group_21542		plasmid replication initiation protein;replication initiation protein;replication protein;initiator RepB protein;RepB family plasmid replication initiator protein	251	296	1.17928	105	978	881.765	936	105;129;165;168;177;225;228;231;258;309;318;462;468;519;525;612;660;681;733;798;831;833;840;867;921;924;927;930;933;934;936;945;951;969;975;978	36	other_Firmicutes_plasmids	251	X	COG5527; COG5527; Protein involved in initiation of plasmid replication [DNA replication; recombination; and repair]. (5.88e-26)	Mobilome: prophages; transposons	Information storage and processing
group_22364		recombinase family protein;resolvase;Resolvase	247	264	1.06883	72	603	536.648	558	72;75;90;99;132;180;210;216;234;246;387;429;438;492;549;555;558;561;564;567;570;573;576;579;582;591;603	27	other_Firmicutes_plasmids	247	L	COG1961; PinR; Site-specific recombinases; DNA invertase Pin homologs [DNA replication; recombination; and repair]. (2.42e-30)	Replication; recombination and repair	Information storage and processing
group_22148		hypothetical protein	247	248	1.00405	186	186	186	186	184;186;187	0	other_Firmicutes_plasmids	247	-	-	COG not assigned	COG not assigned
group_20827		IS30 family transposase;integrase;IS30-like element IS1062 family transposase;IS30-like element IS6770 family transposase;IS30-like element IS1252 family transposase	234	435	1.85897	105	1008	921.979	954	105;126;216;252;345;390;399;486;510;540;564;570;579;603;606;666;732;800;822;870;897;909;936;951;954;958;959;960;972;987;990;999;1001;1008	49	Listeria_plasmids---other_Firmicutes_plasmids	1---233	X	COG2826; Tra8; Transposase and inactivated derivatives; IS30 family [DNA replication; recombination; and repair]. (7.11e-58)	Mobilome: prophages; transposons	Information storage and processing
group_22107		damage-inducible protein J;type II toxin-antitoxin system RelB/DinJ family antitoxin;antitoxin RelB/DinJ family;DNA-damage-inducible protein J	230	246	1.06957	246	282	281.559	282	234;246;276;281;282	3	other_Firmicutes_plasmids	230	V	COG3077; RelB; DNA-damage-inducible protein J [DNA replication; recombination; and repair]. (5.67e-12)	Defense mechanisms	Cellular processing and signaling
group_22004		ABC transporter ATP-binding protein	225	228	1.01333	930	930	930	930	582;759;921;924;929;930;931	2	other_Firmicutes_plasmids	225	V	COG1131; CcmA; ABC-type multidrug transport system; ATPase component [Defense mechanisms]. (9.36e-91)	Defense mechanisms	Cellular processing and signaling
group_22003		ABC transporter permease	225	227	1.00889	744	744	744	738	734;738;742;743;744;747	0	other_Firmicutes_plasmids	225	-	-	COG not assigned	COG not assigned
group_20727		replication-associated protein;DUF536 domain-containing protein;hypothetical cytosolic protein	224	226	1.00893	312	816	767.173	771	312;629;729;738;762;765;768;771;777;787;807;815;816;817;818	7	other_Firmicutes_plasmids	224	-	-	COG not assigned	COG not assigned
group_22605		undecaprenyl-diphosphatase;undecaprenyl-diphosphate phosphatase;UDP kinase;hypothetical protein	221	228	1.03167	189	876	223.763	204	189;204;210;606;828;873;876	223	other_Firmicutes_plasmids	221	I	COG1968; BacA; Undecaprenyl pyrophosphate phosphatase [Lipid transport and metabolism]. (1.81e-90)	Lipid transport and metabolism	Metabolism
group_22476		response regulator transcription factor;DNA-binding response regulator;winged helix-turn-helix transcriptional regulator;PhoB family transcriptional regulator	220	223	1.01364	279	675	396.194	378	279;371;378;388;390;414;675	218	other_Firmicutes_plasmids	220	TK	COG0745; OmpR; Response regulators consisting of a CheY-like receiver domain and a winged-helix DNA-binding domain [Signal transduction mechanisms / Transcription]. (1.09e-67)	Signal transduction mechanisms; Transcription	Cellular processing and signaling; Information storage and processing
nsaS	nsaS	sensor histidine kinase;histidine kinase	219	219	1	63	603	513	603	63;529;603;604	2	other_Firmicutes_plasmids	219	T	COG0642; BaeS; Signal transduction histidine kinase [Signal transduction mechanisms]. (1.04e-13)	Signal transduction mechanisms	Cellular processing and signaling
group_20728		replication protein;replication initiator protein A;hypothetical protein	218	224	1.02752	120	1269	927.496	945	120;381;522;876;921;924;927;933;936;939;945;948;954;1248;1251;1254;1269	219	other_Firmicutes_plasmids	218	-	-	COG not assigned	COG not assigned
group_12350		hypothetical protein;membrane protein	214	214	1	189	222	189.16	189	92;189;221;222	206	other_Firmicutes_plasmids	214	-	-	COG not assigned	COG not assigned
group_36725		hypothetical protein	213	213	1	183	183	183	183	183	0	other_Firmicutes_plasmids	213	-	-	COG not assigned	COG not assigned
group_21666	tnpA	transposase;IS200/IS605 family transposase	213	331	1.55399	81	444	379.942	405	81;84;99;105;108;114;123;141;189;216;240;276;363;384;387;390;396;399;402;405;414;444	137	other_Firmicutes_plasmids	213	X	COG1943; COG1943; Transposase and inactivated derivatives [DNA replication; recombination; and repair]. (6.88e-27)	Mobilome: prophages; transposons	Information storage and processing
group_22688		hypothetical protein;ImmA/IrrE family metallo-endopeptidase;LtrC;LtrC-like protein;transposase	211	226	1.07109	150	1416	1057.61	1125	150;180;279;297;306;354;381;396;399;492;498;531;567;750;798;801;819;873;876;939;975;978;981;1023;1044;1068;1077;1098;1110;1116;1122;1125;1128;1146;1410;1413;1416	219	other_Firmicutes_plasmids	211	-	-	COG not assigned	COG not assigned
pre	pre	plasmid recombination protein;hypothetical protein;recombinase;plasmid recombination enzyme;plasmid recombinase;Pre protein	207	377	1.82126	90	1269	614.889	501	90;219;231;252;258;279;300;306;309;327;378;390;501;546;558;570;600;621;694;798;807;939;1126;1212;1218;1221;1227;1242;1254;1257;1260;1263;1268;1269;1270	267	other_Firmicutes_plasmids	207	-	-	COG not assigned	COG not assigned
group_20952		recombinase family protein;putative resolvase;DNA integration/recombination/inversion protein;resolvase	207	215	1.03865	195	594	548.275	558	186;195;249;312;336;372;546;549;552;555;558;561;564;567;573;577;592;594	11	other_Firmicutes_plasmids	207	L	COG1961; PinR; Site-specific recombinases; DNA invertase Pin homologs [DNA replication; recombination; and repair]. (4.67e-38)	Replication; recombination and repair	Information storage and processing
group_22197		RepB family plasmid replication initiator protein;replication initiation protein;replication protein Rep;replication protein RepB;hypothetical protein;replication protein;initiator RepB protein	206	221	1.07282	84	867	754.909	861	84;87;126;153;162;189;207;267;315;522;663;708;723;750;786;798;810;843;858;861;864;866;867	42	other_Firmicutes_plasmids	206	X	COG5527; COG5527; Protein involved in initiation of plasmid replication [DNA replication; recombination; and repair]. (4.85e-95)	Mobilome: prophages; transposons	Information storage and processing
group_22644	topB	hypothetical protein;topoisomerase C-terminal repeat-containing protein;DNA topoisomerase III;type IA DNA topoisomerase;conjugal transfer protein TrsI;DNA topoisomerase;DNA topoisomerase 3	204	217	1.06373	81	2139	1721.14	2136	81;123;162;201;204;228;237;303;312;342;363;369;414;465;507;519;543;558;585;591;633;669;720;723;786;843;888;1245;1512;1515;1551;1587;1603;1604;1605;1617;1629;1938;2133;2136;2139	88	other_Firmicutes_plasmids	204	L	COG0550; TopA; Topoisomerase IA [DNA replication; recombination; and repair]. (4.45e-138)	Replication; recombination and repair	Information storage and processing
group_9067		hypothetical protein	203	203	1	141	195	154.5	194	141;191;193;194;195;197	3	other_Firmicutes_plasmids	203	-	-	COG not assigned	COG not assigned
group_22423		hypothetical protein	197	209	1.06091	168	261	214.737	216	168;180;186;189;195;198;213;216;231;261	208	other_Firmicutes_plasmids	197	-	-	COG not assigned	COG not assigned
res	res	recombinase family protein;helix-turn-helix domain-containing protein;resolvase;serine recombinase family protein;resolvase family site-specific recombinase	196	226	1.15306	99	636	596.814	615	99;108;135;159;213;219;276;408;426;561;597;600;603;606;612;615;624;633;636	11	Listeria_plasmids---other_Firmicutes_plasmids	23---173	L	COG1961; PinR; Site-specific recombinases; DNA invertase Pin homologs [DNA replication; recombination; and repair]. (1.26e-34)	Replication; recombination and repair	Information storage and processing
group_22030		winged helix-turn-helix transcriptional regulator;transcriptional regulator;helix-turn-helix transcriptional regulator	196	197	1.0051	78	351	161.532	78	78;267;333;339;351	163	other_Firmicutes_plasmids	196	K	COG1733; COG1733; Predicted transcriptional regulators [Transcription]. (3.95e-33)	Transcription	Information storage and processing
group_8484		aminoglycoside 6-adenylyltransferase	196	196	1	270	336	303	336	270;336	1	other_Firmicutes_plasmids	196	-	-	COG not assigned	COG not assigned
group_22543		putative holin-like toxin;hypothetical protein	193	272	1.40933	72	189	97.9138	90	72;90;96;117;138;159;174;180;185;186;187;189;190	216	other_Firmicutes_plasmids	193	-	-	COG not assigned	COG not assigned
aph2Ia~~~aac6I~~~aac6Ie	aph(2'')-Ia;aac(6')-I;aac(6')-Ie	aminoglycoside phosphotransferase APH(3');APH(2'')-If/Ih family aminoglycoside O-phosphotransferase;2-aminoglycoside phosphotransferase;GNAT family N-acetyltransferase;aminoglycoside O-phosphotransferase APH(2'')-Ia;AAC(6')-Ie family aminoglycoside N-acetyltransferase;aminoglycoside N-acetyltransferase AAC(6')-Ie;bifunctional aminoglycoside N-acetyltransferase AAC(6')-Ie/aminoglycoside O-phosphot…	191	192	1.00524	111	1476	1424.24	1440	111;177;285;348;534;708;822;930;978;1065;1209;1440;1463;1467;1468;1469;1470;1471;1475;1476	13	other_Firmicutes_plasmids	191	JO	COG1670; RimL; Acetyltransferases; including N-acetylases of ribosomal proteins [Translation; ribosomal structure and biogenesis]. (1.95e-15)	Translation; ribosomal structure and biogenesis; Posttranslational modification; protein turnover; chaperones	Information storage and processing; Cellular processing and signaling
group_22724		hypothetical protein	189	212	1.12169	651	1734	1715.47	1710	651;681;1692;1701;1710;1713;1716;1734	2	other_Firmicutes_plasmids	189	-	-	COG not assigned	COG not assigned
group_21982		IS256 family transposase;IS256-like element IS1310 family transposase;transposase;hypothetical protein	186	247	1.32796	132	1197	963.058	1176	132;138;153;168;174;177;186;201;210;213;216;225;279;309;315;327;333;381;390;450;489;510;621;672;696;699;702;798;882;999;1047;1119;1131;1158;1176;1179;1182;1183;1187;1188;1190;1191;1192;1193;1194;1197;1198;1199;1202;1203;1204;1206	60	other_Firmicutes_plasmids	186	X	COG3328; COG3328; Transposase and inactivated derivatives [DNA replication; recombination; and repair]. (1.13e-50)	Mobilome: prophages; transposons	Information storage and processing
group_22065		GNAT family acetyltransferase;GNAT family N-acetyltransferase	183	186	1.01639	90	501	383.708	393	90;261;303;306;393;396;397;501	184	other_Firmicutes_plasmids	183	J	COG0456; RimI; Acetyltransferases [General function prediction only]. (4.34e-11)	Translation; ribosomal structure and biogenesis	Information storage and processing
group_22570		23S rRNA methyltransferase;23S rRNA methyltransferase attenuation leader peptide;23S rRNA methyltransferase attenuator leader peptide ErmL	181	216	1.19337	54	111	84.5857	84	54;66;69;84;96;111;114;115;116	207	Listeria_plasmids---other_Firmicutes_plasmids	1---180	-	-	COG not assigned	COG not assigned
group_20740		aminopeptidase;replication initiation factor domain-containing protein;replication initiation protein;hypothetical protein	181	197	1.0884	126	969	662.066	825	126;156;219;246;255;258;267;273;279;285;312;372;381;384;390;402;408;540;549;558;570;573;615;663;681;699;777;795;804;825;921;927;930;933;936;939;945;948;969	99	Listeria_plasmids---other_Firmicutes_plasmids	1---180	-	-	COG not assigned	COG not assigned
group_22610		helix-turn-helix transcriptional regulator;transcriptional regulator	178	180	1.01124	186	186	186	186	185;186	0	other_Firmicutes_plasmids	178	K	COG1476; COG1476; Predicted transcriptional regulators [Transcription]. (8.31e-27)	Transcription	Information storage and processing
group_21556		putative holin-like toxin;holin	177	200	1.12994	69	171	111.405	105	69;78;102;105;111;114;120;123;126;129;138;144;147;162;171	197	other_Firmicutes_plasmids	177	-	-	COG not assigned	COG not assigned
group_38547		hypothetical protein	175	177	1.01143	339	339	339	339	339;340	0	other_Firmicutes_plasmids	175	-	-	COG not assigned	COG not assigned
group_22716		Y-family DNA polymerase;DNA repair protein;damage repair protein;type VI secretion protein ImpB;DNA damage repair protein;DNA repair protein MucB;ImpB/MucB/SamB family protein (pXO2-69)	170	181	1.06471	90	1293	1178.37	1266	90;105;159;219;249;342;489;495;762;777;930;1197;1266;1269;1293	18	other_Firmicutes_plasmids	170	L	COG0389; DinP; Nucleotidyltransferase/DNA polymerase involved in DNA repair [DNA replication; recombination; and repair]. (2.38e-85)	Replication; recombination and repair	Information storage and processing
group_12752		hypothetical protein	167	168	1.00599	126	609	605.345	609	126;487;525;573;609;611;614	3	other_Firmicutes_plasmids	167	-	-	COG not assigned	COG not assigned
group_7807		hypothetical protein	167	167	1	462	489	488.129	489	462;487;488;489;490	0	other_Firmicutes_plasmids	167	-	-	COG not assigned	COG not assigned
group_22106		hypothetical protein	164	179	1.09146	144	564	437.424	507	144;156;168;183;213;225;243;261;264;315;335;339;351;360;363;366;390;396;405;411;456;465;483;501;503;506;507;525;531;537;564	172	other_Firmicutes_plasmids	164	-	-	COG not assigned	COG not assigned
group_22690		hypothetical protein	163	166	1.0184	171	192	179.491	180	171;177;180;189;192;193	13	other_Firmicutes_plasmids	163	-	-	COG not assigned	COG not assigned
group_22202		peptide-binding protein	160	273	1.70625	84	270	173.013	210	84;90;108;165;201;210;216;236;240;242;270	272	Listeria_plasmids---other_Firmicutes_plasmids	1---159	-	-	COG not assigned	COG not assigned
group_22001		DNA-binding protein;helix-turn-helix transcriptional regulator;regulatory protein;helix-turn-helix domain-containing protein;DNA-binding helix-turn-helix protein	160	161	1.00625	195	357	321.229	342	115;195;219;231;234;240;246;258;342;356;357	31	other_Firmicutes_plasmids	160	K	COG1396; HipB; Predicted transcriptional regulators [Transcription]. (8.81e-15)	Transcription	Information storage and processing
group_22547		transposase;helix-turn-helix domain-containing protein;hypothetical protein;IS3 family transposase	155	186	1.2	117	297	241.509	252	117;126;153;159;177;192;201;213;216;219;222;228;243;246;251;252;253;264;265;266;297;298;299	139	other_Firmicutes_plasmids	155	-	-	COG not assigned	COG not assigned
group_20610		ATP-binding cassette domain-containing protein;putative bacteriocin export ABC transporter	155	156	1.00645	465	627	617.939	627	361;450;462;465;510;582;622;626;627;628	10	other_Firmicutes_plasmids	155	-	-	COG not assigned	COG not assigned
group_21190		hypothetical protein	151	191	1.2649	141	222	207.594	213	70;121;141;159;168;180;192;195;207;210;213;219;222	38	other_Firmicutes_plasmids	151	-	-	COG not assigned	COG not assigned
group_38571		hypothetical protein;conserved hypothetical protein;DUF5406 domain-containing protein;DUF5406 family protein	150	166	1.10667	156	342	327.373	342	156;183;231;324;336;342	14	other_Firmicutes_plasmids	150	-	-	COG not assigned	COG not assigned
group_21909		lactococcin 972 family bacteriocin;bacteriocin transporter;bacteriocin lactococcin 972 family	149	150	1.00671	261	312	292.636	294	166;261;273;294;306;311;312;314;317	9	other_Firmicutes_plasmids	149	-	-	COG not assigned	COG not assigned
group_12793		bacteriocin-associated integral membrane family protein;hypothetical protein;bacteriocin immunity protein;bacteriocin-associated integral membrane protein	149	151	1.01342	732	1935	1907.16	1935	732;891;1170;1188;1525;1628;1635;1910;1913;1933;1934;1935;1936;1940;1945	7	other_Firmicutes_plasmids	149	-	-	COG not assigned	COG not assigned
group_8190		hypothetical protein;putative exported protein	149	150	1.00671	114	312	309.931	312	114;210;309;311;312;313	2	other_Firmicutes_plasmids	149	S	COG5294; COG5294; Uncharacterized protein conserved in bacteria [Function unknown]. (1.52e-07)	Function unknown	Poorly described
group_22539		DDE-type integrase/transposase/recombinase;IS3 family transposase;hypothetical protein;transposase	148	180	1.21622	102	1011	689.946	843	102;129;153;156;171;177;180;183;195;206;225;231;240;279;291;330;348;366;372;375;396;417;432;435;450;462;465;474;534;684;702;732;733;735;744;753;756;795;810;837;843;876;891;900;918;1001;1002;1003;1011	152	other_Firmicutes_plasmids	148	X	COG2801; Tra5; Transposase and inactivated derivatives [DNA replication; recombination; and repair]. (1.01e-28)	Mobilome: prophages; transposons	Information storage and processing
group_22498	tpn	IS256-like element ISEfm2 family transposase;IS256 family transposase;transposase;IS256-like element ISEf1 family transposase;Mobile element protein	148	452	3.05405	144	1191	987.753	1179	144;156;162;198;213;219;237;240;255;288;342;375;417;471;486;513;573;594;693;696;699;702;729;770;855;876;954;1023;1074;1135;1166;1167;1170;1171;1177;1178;1179;1180;1181;1182;1185;1190;1191	98	Listeria_plasmids---other_Firmicutes_plasmids	14---134	X	COG3328; COG3328; Transposase and inactivated derivatives [DNA replication; recombination; and repair]. (3.98e-100)	Mobilome: prophages; transposons	Information storage and processing
group_22620		protein rep;replication domain protein;hypothetical protein	147	179	1.21769	93	1182	378.695	198	93;147;165;177;186;198;201;216;228;231;267;285;351;360;375;405;435;438;474;480;486;522;537;540;549;618;753;774;816;822;837;840;843;876;885;888;889;897;900;902;969;984;1182	178	other_Firmicutes_plasmids	147	X	COG5655; COG5655; Plasmid rolling circle replication initiator protein and truncated derivatives [DNA replication; recombination; and repair]. (5.57e-69)	Mobilome: prophages; transposons	Information storage and processing
group_38399		hypothetical protein	146	146	1	147	147	147	147	145;146;147;152	0	other_Firmicutes_plasmids	146	-	-	COG not assigned	COG not assigned
group_22230		ATP-binding protein;AAA family ATPase	146	149	1.02055	156	819	785.462	816	156;242;312;314;315;408;609;798;804;810;813;816;819	13	Listeria_plasmids---other_Firmicutes_plasmids	2---144	X	COG2842; COG2842; Uncharacterized ATPase; putative transposase [General function prediction only]. (5.31e-40)	Mobilome: prophages; transposons	Information storage and processing
group_21856	topB	topoisomerase DNA-binding C4 zinc finger domain-containing protein;DNA topoisomerase 3;topoisomerase;type IA DNA topoisomerase;hypothetical protein;DNA topoisomerase;DNA topoisomerase III;topoisomerase C-terminal repeat-containing protein	144	165	1.14583	150	2181	1422.71	2010	150;177;189;195;210;321;357;363;390;456;516;627;678;711;717;972;981;1173;1218;1455;1488;1506;1590;1677;1713;1974;2010;2145;2154;2181	81	other_Firmicutes_plasmids	144	L	COG0550; TopA; Topoisomerase IA [DNA replication; recombination; and repair]. (1.55e-140)	Replication; recombination and repair	Information storage and processing
group_21908		DDE-type integrase/transposase/recombinase;Mu transposase C-terminal domain-containing protein;mu transposase;Tn552 family transposase;helix-turn-helix domain-containing protein;transposase;hypothetical protein;transposase Tn552	141	149	1.05674	258	1443	1241.04	1443	98;252;258;267;363;441;546;579;582;669;750;756;831;1250;1437;1442;1443;1444;1445	20	other_Firmicutes_plasmids	141	-	-	COG not assigned	COG not assigned
tpn	tpn	transposase;ISL3 family transposase;ISL3-like element IS1251 family transposase	140	201	1.43571	111	1308	895.153	1293	111;177;363;738;807;837;1206;1236;1260;1292;1293;1294;1295;1296;1297;1299;1308	69	other_Firmicutes_plasmids	140	X	COG3464; COG3464; Transposase and inactivated derivatives [DNA replication; recombination; and repair]. (1.02e-66)	Mobilome: prophages; transposons	Information storage and processing
group_22643		hypothetical protein	139	141	1.01439	384	384	384	384	384	0	other_Firmicutes_plasmids	139	-	-	COG not assigned	COG not assigned
group_22683		hypothetical protein;conserved hypothetical protein	138	140	1.01449	219	639	626.507	636	219;345;588;636;639	4	other_Firmicutes_plasmids	138	-	-	COG not assigned	COG not assigned
group_20984		type I toxin-antitoxin system Fst family toxin;hypothetical protein	137	141	1.0292	75	99	96	96	75;96;99	1	other_Firmicutes_plasmids	137	-	-	COG not assigned	COG not assigned
group_20872		hypothetical protein	137	140	1.0219	315	474	399.935	387	315;387;390;393;468;471;473;474	117	other_Firmicutes_plasmids	137	-	-	COG not assigned	COG not assigned
group_20357		hypothetical protein;YolD-like family protein;3-oxoacyl-ACP synthase;conserved hypothetical protein	137	137	1	147	342	331.664	342	147;210;252;279;282;309;321;342	11	other_Firmicutes_plasmids	137	-	-	COG not assigned	COG not assigned
group_17369		winged helix-turn-helix transcriptional regulator;transcriptional regulator;ArsR family transcriptional regulator;transcriptional repressor PagR;transcriptional regulator ArsR family (pXO1-138)	137	137	1	294	300	294.088	294	294;300	0	other_Firmicutes_plasmids	137	K	COG0640; ArsR; Predicted transcriptional regulators [Transcription]. (6.21e-11)	Transcription	Information storage and processing
group_15533		hypothetical protein	137	137	1	207	216	214.2	216	205;207;216	0	other_Firmicutes_plasmids	137	-	-	COG not assigned	COG not assigned
group_20873		replication-relaxation family protein;hypothetical protein;conserved hypothetical protein;hypothetical protein (pXO1-44)	136	139	1.02206	1278	1287	1285.17	1287	1278;1284;1287	0	other_Firmicutes_plasmids	136	-	-	COG not assigned	COG not assigned
group_20867		hypothetical protein;conserved hypothetical protein	136	140	1.02941	213	933	923.936	927	213;726;912;927;933	2	other_Firmicutes_plasmids	136	-	-	COG not assigned	COG not assigned
group_38573		hypothetical protein	135	164	1.21481	150	150	150	150	150;151	0	other_Firmicutes_plasmids	135	-	-	COG not assigned	COG not assigned
group_22703		hypothetical protein;conserved hypothetical protein;membrane protein	135	137	1.01481	264	288	278.015	288	264;288	0	other_Firmicutes_plasmids	135	-	-	COG not assigned	COG not assigned
group_20618		transposase;IS3 family transposase;IS3-like element IS1485 family transposase	135	231	1.71111	270	837	733.25	837	270;519;795;831;833;834;835;836;837;839	3	other_Firmicutes_plasmids	135	-	-	COG not assigned	COG not assigned
group_21562		hypothetical protein	134	136	1.01493	390	453	451.422	450	390;444;449;450;453	1	other_Firmicutes_plasmids	134	-	-	COG not assigned	COG not assigned
group_22584		hypothetical protein	133	164	1.23308	225	261	249.86	261	225;252;261	50	other_Firmicutes_plasmids	133	-	-	COG not assigned	COG not assigned
group_20813		hypothetical protein	133	137	1.03008	189	441	428.229	438	189;359;417;429;438;439;440;441	4	other_Firmicutes_plasmids	133	-	-	COG not assigned	COG not assigned
group_12349		hypothetical protein	133	133	1	126	159	142.5	167	126;159;167	1	other_Firmicutes_plasmids	133	-	-	COG not assigned	COG not assigned
group_22544		conjugal transfer protein TraE;hypothetical protein	132	143	1.08333	321	333	332.916	333	321;333	0	other_Firmicutes_plasmids	132	-	-	COG not assigned	COG not assigned
group_38521		hypothetical protein	131	137	1.0458	186	186	186	186	90;96;173;185;186;187	6	other_Firmicutes_plasmids	131	-	-	COG not assigned	COG not assigned
group_21560		DUF4320 family protein;DUF4320 domain-containing protein;hypothetical protein	131	133	1.01527	339	399	395.594	396	339;396;399	1	other_Firmicutes_plasmids	131	-	-	COG not assigned	COG not assigned
qacCGHJ~~~qacH~~~qacG	qacCGHJ;qacH;qacG	quaternary ammonium transporter;QacCGHJ group quaternary ammonium compound efflux SMR transporter;quaternary ammonium compound efflux SMR transporter QacH;quaternary ammonium compound efflux SMR transporter QacG;quaternary ammonium compound efflux SMR transporter QacC;hypothetical protein;multidrug transporter	130	131	1.00769	144	324	321.3	324	144;153;171;324	3	other_Firmicutes_plasmids	130	V	COG2076; EmrE; Membrane transporters of cations and cationic drugs [Inorganic ion transport and metabolism]. (1.79e-26)	Defense mechanisms	Cellular processing and signaling
group_21964		hypothetical protein;conserved domain protein	130	346	2.66154	129	210	206.02	204	129;144;201;204;207;210	2	other_Firmicutes_plasmids	130	-	-	COG not assigned	COG not assigned
group_20991		hypothetical protein	130	161	1.23846	144	288	250.006	252	144;159;204;225;252;286;287;288	117	other_Firmicutes_plasmids	130	-	-	COG not assigned	COG not assigned
topB_2~~~topX	topB_2;topX	type IA DNA topoisomerase;DNA topoisomerase I;hypothetical protein;DNA topoisomerase III;topoisomerase C-terminal repeat-containing protein;DNA topoisomerase 1;DNA topoisomerase	130	131	1.00769	117	2685	2390.75	2664	117;156;165;171;213;243;264;282;339;345;987;1576;2298;2460;2655;2658;2661;2664;2685	17	other_Firmicutes_plasmids	130	L	COG0550; TopA; Topoisomerase IA [DNA replication; recombination; and repair]. (1.54e-103)	Replication; recombination and repair	Information storage and processing
group_20992		DNA helicase UvrA;hypothetical protein	129	160	1.24031	201	261	207.262	207	201;207;261;266	119	other_Firmicutes_plasmids	129	-	-	COG not assigned	COG not assigned
group_20721		hypothetical protein;conserved hypothetical protein	129	131	1.0155	546	546	546	546	546	0	other_Firmicutes_plasmids	129	-	-	COG not assigned	COG not assigned
uvrX	uvrX	Y-family DNA polymerase;putative UV-damage repair protein;type VI secretion protein ImpB	129	129	1	141	1389	1304.21	1326	141;627;729;1047;1296;1299;1326;1332;1389	4	other_Firmicutes_plasmids	129	L	COG0389; DinP; Nucleotidyltransferase/DNA polymerase involved in DNA repair [DNA replication; recombination; and repair]. (3.74e-72)	Replication; recombination and repair	Information storage and processing
group_22506		toprim domain-containing protein;hypothetical protein	128	157	1.22656	204	1470	1428.71	1461	204;213;318;798;1455;1461;1469;1470	5	other_Firmicutes_plasmids	128	-	-	COG not assigned	COG not assigned
group_22471		hypothetical protein;DUF1768 domain-containing protein	128	165	1.28906	192	2868	2093.96	2373	192;273;291;297;411;468;648;672;993;1704;1812;1968;2013;2028;2364;2373;2388;2460;2865;2868	163	other_Firmicutes_plasmids	128	HV	COG3236; COG3236; Uncharacterized protein conserved in bacteria [Function unknown]. (4.05e-25)	Coenzyme transport and metabolism; Defense mechanisms	Metabolism; Cellular processing and signaling
group_22049		conserved hypothetical protein;hypothetical protein	128	145	1.13281	174	867	791.375	867	174;690;711;865;867;868	19	other_Firmicutes_plasmids	128	-	-	COG not assigned	COG not assigned
pagR	pagR	helix-turn-helix transcriptional regulator;transcriptional regulator;winged helix-turn-helix transcriptional regulator;transcriptional repressor PagR;metalloregulator ArsR/SmtB family transcription factor;transcriptional repressor PagR (pXO1-109)	128	128	1	300	300	300	300	300	0	other_Firmicutes_plasmids	128	K	COG0640; ArsR; Predicted transcriptional regulators [Transcription]. (6.76e-13)	Transcription	Information storage and processing
group_16381		hypothetical protein	128	128	1	348	384	351.072	351	339;348;351;382;383;384	1	other_Firmicutes_plasmids	128	-	-	COG not assigned	COG not assigned
group_36576		hypothetical protein	127	127	1	186	186	186	185	162;183;184;185;186;187;191	1	other_Firmicutes_plasmids	127	-	-	COG not assigned	COG not assigned
group_22673		nucleotidyltransferase domain-containing protein;nucleotidyltransferase domain protein (pXO1-24)	127	129	1.01575	342	399	395.244	387	342;369;378;386;387;399	1	other_Firmicutes_plasmids	127	-	-	COG not assigned	COG not assigned
group_22172		CpaF family protein;Type II secretion system protein;bacterial type II/IV secretion system protein	127	129	1.01575	147	1437	1422.98	1434	147;1425;1431;1433;1434;1437	1	other_Firmicutes_plasmids	127	UW	COG4962; CpaF; Flp pilus assembly protein; ATPase CpaF [Intracellular trafficking and secretion]. (2.59e-58)	Intracellular trafficking; secretion; and vesicular transport; Extracellular structures	Cellular processing and signaling; Cellular processing and signaling
group_22022	tnpB	IS200/IS605 family element transposase accessory protein TnpB;transposase;helix-turn-helix domain-containing protein	127	196	1.54331	114	1149	1136.3	1149	114;264;732;831;1140;1146;1148;1149;1150;1151	4	other_Firmicutes_plasmids	127	X	COG0675; COG0675; Transposase and inactivated derivatives [DNA replication; recombination; and repair]. (6.85e-09)	Mobilome: prophages; transposons	Information storage and processing
group_22537		Rpn family recombination-promoting nuclease/putative transposase;ATPase;conserved hypothetical protein	126	129	1.02381	225	936	920.551	909	225;780;879;885;888;894;897;900;906;909;912;924;936	2	other_Firmicutes_plasmids	126	-	-	COG not assigned	COG not assigned
group_22044		transposon resolvase;recombinase family protein;helix-turn-helix domain-containing protein;transposon Tn1546 resolvase;Helix-turn-helix domain of resolvase;resolvase	126	129	1.02381	114	576	499.734	576	114;165;204;243;258;297;327;345;372;384;393;420;423;477;567;570;576	42	other_Firmicutes_plasmids	126	L	COG1961; PinR; Site-specific recombinases; DNA invertase Pin homologs [DNA replication; recombination; and repair]. (2.49e-34)	Replication; recombination and repair	Information storage and processing
group_22035		type II toxin-antitoxin system YafQ family toxin;hypothetical protein	126	140	1.11111	120	372	338.781	357	120;135;186;198;207;342;357;358;372;373;374;375	15	Listeria_plasmids---other_Firmicutes_plasmids	7---119	JV	COG3041; COG3041; Uncharacterized protein conserved in bacteria [Function unknown]. (4.26e-14)	Translation; ribosomal structure and biogenesis; Defense mechanisms	Information storage and processing; Cellular processing and signaling
group_20698		hypothetical protein;conserved hypothetical protein	126	128	1.01587	285	285	285	285	285	0	other_Firmicutes_plasmids	126	-	-	COG not assigned	COG not assigned
group_21968		hypothetical protein;conserved hypothetical protein	125	126	1.008	915	933	929.544	915	909;914;915;933	0	other_Firmicutes_plasmids	125	-	-	COG not assigned	COG not assigned
group_16238		hypothetical protein;YolD-like family protein	125	126	1.008	123	450	410.832	417	123;195;224;297;333;417;450	6	other_Firmicutes_plasmids	125	-	-	COG not assigned	COG not assigned
group_22527		DUF87 domain-containing protein;hypothetical protein;conserved hypothetical protein	124	143	1.15323	969	2112	1823.98	2100	945;960;969;972;981;990;1911;2034;2037;2088;2091;2097;2100;2109;2112	36	other_Firmicutes_plasmids	124	U	COG3451; VirB4; Type IV secretory pathway; VirB4 components [Intracellular trafficking and secretion]. (3.21e-16)	Intracellular trafficking; secretion; and vesicular transport	Cellular processing and signaling
group_22548		hypothetical protein;conserved hypothetical protein	123	124	1.00813	336	420	408.315	420	336;369;387;411;414;417;420	16	other_Firmicutes_plasmids	123	-	-	COG not assigned	COG not assigned
group_22485		hypothetical protein	123	139	1.13008	273	708	587.761	696	273;321;419;519;558;567;696;707;708	53	other_Firmicutes_plasmids	123	-	-	COG not assigned	COG not assigned
group_21979		nucleotidyltransferase;aminoglycoside nucleotidyltransferase	123	131	1.06504	360	771	765.961	771	360;537;737;743;762;769;771	2	other_Firmicutes_plasmids	123	-	-	COG not assigned	COG not assigned
group_20869		conjugal transfer protein TraG;TraM recognition domain-containing protein;hypothetical protein;Ftsk gamma domain protein;conjugation protein trag/trad family	123	179	1.45528	177	3522	2142.53	2025	174;177;207;270;438;549;771;1275;1278;1392;1653;1680;1683;1701;1767;1803;1827;1851;1854;1872;1950;2025;2223;2367;3177;3330;3345;3348;3450;3501;3519;3522	93	other_Firmicutes_plasmids	123	D	COG1674; FtsK; DNA segregation ATPase FtsK/SpoIIIE and related proteins [Cell division and chromosome partitioning]. (2.30e-11)	Cell cycle control; cell division; chromosome partitioning	Cellular processing and signaling
group_20828		transposase;IS982 family transposase;IS982-like element ISEfm1 family transposase;hypothetical protein	123	270	2.19512	111	909	878.311	909	111;150;177;210;306;336;597;843;858;888;906;908;909;910;911	13	other_Firmicutes_plasmids	123	-	-	COG not assigned	COG not assigned
group_20384		thioredoxin family protein;thioredoxin;thioredoxin fold domain-containing protein;thiol reductase thioredoxin;hypothetical protein	123	123	1	483	483	483	483	483	0	other_Firmicutes_plasmids	123	O	COG0526; TrxA; Thiol-disulfide isomerase and thioredoxins [Posttranslational modification; protein turnover; chaperones / Energy production and conversion]. (6.10e-06)	Posttranslational modification; protein turnover; chaperones	Cellular processing and signaling
group_16289		zinc-finger domain-containing protein;hypothetical protein;transposase	123	123	1	270	414	349.342	351	208;264;270;336;348;351;357;412;414	114	other_Firmicutes_plasmids	123	-	-	COG not assigned	COG not assigned
group_20387		DUF418 domain-containing protein;hypothetical protein;putative membrane protein	122	122	1	915	1146	1142.7	1146	915;1017;1110;1122;1140;1146	2	other_Firmicutes_plasmids	122	S	COG2311; COG2311; Predicted membrane protein [Function unknown]. (6.37e-57)	Function unknown	Poorly described
group_21061		hypothetical protein	121	135	1.1157	192	414	371.822	375	192;225;270;303;336;372;375;393;414	7	other_Firmicutes_plasmids	121	-	-	COG not assigned	COG not assigned
group_21057		peptide ABC transporter substrate-binding protein;peptide transporter	121	126	1.04132	618	1647	1599.29	1640	618;678;747;1068;1560;1638;1641;1644;1647	6	other_Firmicutes_plasmids	121	E	COG4166; OppA; ABC-type oligopeptide transport system; periplasmic component [Amino acid transport and metabolism]. (2.87e-130)	Amino acid transport and metabolism	Metabolism
group_12998		hypothetical protein;type IV secretion system protein;conserved hypothetical protein;putative membrane protein;conserved domain protein;membrane protein	120	168	1.4	300	4392	2839.52	3669	300;327;3669;3927;3981;3993;4002;4005;4017;4020;4035;4038;4044;4392	99	other_Firmicutes_plasmids	120	-	-	COG not assigned	COG not assigned
group_10535		AAA family ATPase;chromosome partitioning protein ParA;SAF domain family	120	120	1	819	822	820.4	819	819;822	0	other_Firmicutes_plasmids	120	DN	COG1192; Soj; ATPases involved in chromosome partitioning [Cell division and chromosome partitioning]. (4.23e-09)	Cell cycle control; cell division; chromosome partitioning; Cell motility	Cellular processing and signaling; Cellular processing and signaling
group_18221		DUF3854 domain-containing protein;hypothetical protein;conserved hypothetical protein	119	119	1	495	1317	1287.25	1314	495;513;531;1296;1314;1317	4	other_Firmicutes_plasmids	119	-	-	COG not assigned	COG not assigned
pBt009	pBt009	helix-turn-helix transcriptional regulator;sigma-70 family RNA polymerase sigma factor;hypothetical protein;conserved hypothetical protein	118	124	1.05085	336	1725	1605.99	1695	336;573;1311;1695;1716;1725	13	other_Firmicutes_plasmids	118	-	-	COG not assigned	COG not assigned
group_14356		helix-turn-helix domain-containing protein;conserved hypothetical protein;hypothetical protein	118	118	1	513	513	513	513	510;512;513	0	other_Firmicutes_plasmids	118	-	-	COG not assigned	COG not assigned
group_14182		hypothetical protein	118	119	1.00847	78	1272	1219.81	1272	78;438;459;558;834;852;894;930;1032;1050;1188;1270;1272	12	other_Firmicutes_plasmids	118	S	COG4640; COG4640; Predicted membrane protein [Function unknown]. (5.45e-16)	Function unknown	Poorly described
ant6~~~aadE	ant(6);aadE	aminoglycoside 6-adenylyltransferase;aminoglycoside nucleotidyltransferase ANT(6)-Ia;streptomycin adenylyltransferase family protein;aminoglycoside adenylyltransferase	117	139	1.18803	90	909	804.378	909	90;117;600;636;753;792;798;861;864;909;911;913	31	Listeria_plasmids---other_Firmicutes_plasmids	1---116	-	-	COG not assigned	COG not assigned
group_20738		mupirocin-resistant isoleucine--tRNA ligase MupA	117	121	1.03419	3075	3075	3075	3075	2181;3073;3074;3075	1	other_Firmicutes_plasmids	117	J	COG0060; IleS; Isoleucyl-tRNA synthetase [Translation; ribosomal structure and biogenesis]. (0.0)	Translation; ribosomal structure and biogenesis	Information storage and processing
group_22692		AAA family ATPase;ParA family protein;cobyrinic acid ac-diamide synthase	116	148	1.27586	195	921	835.664	858	195;546;624;663;828;852;858;859;918;921	16	Listeria_plasmids---other_Firmicutes_plasmids	7---109	DN	COG1192; Soj; ATPases involved in chromosome partitioning [Cell division and chromosome partitioning]. (1.84e-31)	Cell cycle control; cell division; chromosome partitioning; Cell motility	Cellular processing and signaling; Cellular processing and signaling
group_22629		S-layer homology domain-containing protein;cell surface protein;surface layer protein	116	120	1.03448	165	1593	1274.42	1218	165;180;321;780;945;1179;1182;1203;1209;1215;1221;1230;1233;1263;1278;1284;1326;1335;1338;1341;1359;1362;1365;1374;1377;1386;1389;1392;1395;1398;1401;1404;1407;1416;1428;1434;1437;1449;1452;1458;1485;1593	105	other_Firmicutes_plasmids	116	M	COG0810; TonB; Periplasmic protein TonB; links inner and outer membranes [Cell envelope biogenesis; outer membrane]. (1.16e-08)	Cell wall/membrane/envelope biogenesis	Cellular processing and signaling
group_17197		thermonuclease;thermonuclease family protein;hypothetical protein	116	117	1.00862	129	675	626.846	645	129;177;180;261;396;588;630;636;639;642;645;648;654;675	7	other_Firmicutes_plasmids	116	L	COG1525; COG1525; Micrococcal nuclease (thermonuclease) homologs [DNA replication; recombination; and repair]. (1.42e-24)	Replication; recombination and repair	Information storage and processing
group_16746		hypothetical protein;conserved hypothetical protein	116	116	1	201	204	203.27	201	184;201;204	0	other_Firmicutes_plasmids	116	-	-	COG not assigned	COG not assigned
group_14222		hypothetical protein	116	116	1	234	660	598.741	615	234;249;345;357;423;561;615;618;657;658;660	7	other_Firmicutes_plasmids	116	-	-	COG not assigned	COG not assigned
group_8915		hypothetical protein	116	116	1	591	1617	1590.93	1617	591;657;1320;1611;1615;1616;1617	4	other_Firmicutes_plasmids	116	-	-	COG not assigned	COG not assigned
group_22150		fructosamine kinase;hypothetical protein;fructosamine kinase family protein	115	119	1.03478	177	888	526.71	531	177;198;225;228;372;399;495;528;529;530;531;553;681;696;729;735;810;887;888	105	other_Firmicutes_plasmids	115	G	COG3001; COG3001; Uncharacterized protein conserved in bacteria [Function unknown]. (2.93e-63)	Carbohydrate transport and metabolism	Metabolism
group_20637		IS6 family transposase;DDE-type integrase/transposase/recombinase	115	173	1.50435	111	690	649.942	684	111;162;210;237;243;327;360;435;453;477;489;531;588;609;633;636;642;654;663;684;687;690	20	other_Firmicutes_plasmids	115	X	COG3316; COG3316; Transposase and inactivated derivatives [DNA replication; recombination; and repair]. (3.84e-70)	Mobilome: prophages; transposons	Information storage and processing
group_15379		RNA-directed DNA polymerase;AbiK;hypothetical protein;DNA polymerase	115	118	1.02609	243	1773	1341.15	1769	243;252;330;591;1040;1092;1170;1449;1755;1767;1768;1769;1772;1773;1774	17	other_Firmicutes_plasmids	115	-	-	COG not assigned	COG not assigned
group_11821		hypothetical protein;conserved hypothetical protein	115	115	1	384	396	393.368	384	384;396	0	other_Firmicutes_plasmids	115	-	-	COG not assigned	COG not assigned
group_19816		hypothetical protein	114	114	1	582	591	586.342	585	582;585;588;591	0	other_Firmicutes_plasmids	114	-	-	COG not assigned	COG not assigned
group_13881		DUF2325 domain-containing protein;hypothetical protein	114	114	1	219	306	304.54	306	219;270;300;306;308	3	other_Firmicutes_plasmids	114	-	-	COG not assigned	COG not assigned
group_36372		hypothetical protein	113	113	1	189	189	189	189	189	0	other_Firmicutes_plasmids	113	-	-	COG not assigned	COG not assigned
pBt034~~~pBt035~~~pBt127	pBt034;pBt035;pBt127	Rpn family recombination-promoting nuclease/putative transposase;ATPase;hypothetical protein;conserved hypothetical protein	113	143	1.26549	159	1002	798.86	897	159;162;225;270;273;297;309;312;321;432;447;546;585;597;606;669;720;801;807;849;870;876;879;882;885;888;891;894;897;900;903;906;912;918;921;927;930;933;942;945;954;1002	79	other_Firmicutes_plasmids	113	-	-	COG not assigned	COG not assigned
group_22702	xerS	tyrosine recombinase XerS;tyrosine-type recombinase/integrase;recombinase XerS;integrase	113	116	1.02655	144	1107	1073.9	1086	144;402;546;1086;1089;1092;1095;1098;1104;1107	3	other_Firmicutes_plasmids	113	L	COG4974; XerD; Site-specific recombinase XerD [DNA replication; recombination; and repair]. (1.06e-26)	Replication; recombination and repair	Information storage and processing
group_22622	topB	type IA DNA topoisomerase;DNA topoisomerase III;topoisomerase;topoisomerase C-terminal repeat-containing protein;DNA topoisomerase	113	123	1.0885	135	2208	1957.85	2205	135;444;687;717;981;1131;1440;1674;1677;1884;2190;2205;2207;2208;2209	26	other_Firmicutes_plasmids	113	L	COG0550; TopA; Topoisomerase IA [DNA replication; recombination; and repair]. (5.64e-27)	Replication; recombination and repair	Information storage and processing
group_20734		parM protein	113	115	1.0177	237	1041	1031.76	1041	237;819;879;972;1011;1040;1041;1042	3	other_Firmicutes_plasmids	113	-	-	COG not assigned	COG not assigned
group_20732		helix-turn-helix domain-containing protein	113	114	1.00885	261	261	261	261	260;261	0	other_Firmicutes_plasmids	113	-	-	COG not assigned	COG not assigned
group_19045		recombinase family protein;DNA-invertase	113	113	1	192	555	524.044	555	192;210;546;552;555	10	Listeria_plasmids---other_Firmicutes_plasmids	70---43	L	COG1961; PinR; Site-specific recombinases; DNA invertase Pin homologs [DNA replication; recombination; and repair]. (3.48e-43)	Replication; recombination and repair	Information storage and processing
group_16749		hypothetical protein;conserved hypothetical protein	113	113	1	237	294	289.054	288	237;288;291;294	1	other_Firmicutes_plasmids	113	-	-	COG not assigned	COG not assigned
group_33684		hypothetical protein	112	112	1	240	240	240	240	189;223;237;239;240	1	other_Firmicutes_plasmids	112	-	-	COG not assigned	COG not assigned
group_22034		type II toxin-antitoxin system Phd/YefM family antitoxin;type II toxin-antitoxin system prevent-host-death family antitoxin	112	127	1.13393	282	297	282.121	279	268;276;279;282;296;297;298	1	other_Firmicutes_plasmids	112	-	-	COG not assigned	COG not assigned
group_20735		hypothetical protein	112	113	1.00893	234	234	234	234	232;234	0	other_Firmicutes_plasmids	112	-	-	COG not assigned	COG not assigned
group_20733		plasmid segregation protein ParR;hypothetical protein	112	114	1.01786	93	342	337.763	330	93;120;330;342	2	other_Firmicutes_plasmids	112	-	-	COG not assigned	COG not assigned
group_14791		hypothetical protein;conserved hypothetical protein	112	112	1	1479	1527	1494.48	1494	1479;1494;1497;1500;1503;1527	0	other_Firmicutes_plasmids	112	-	-	COG not assigned	COG not assigned
group_13755		DNA-binding protein;HEPN domain-containing protein;HepN domain protein;conserved hypothetical protein	112	112	1	414	444	429.321	435	414;426;444	0	other_Firmicutes_plasmids	112	V	COG2250; COG2250; Uncharacterized conserved protein related to C-terminal domain of eukaryotic chaperone; SACSIN [Function unknown]. (9.19e-15)	Defense mechanisms	Cellular processing and signaling
group_11133		hypothetical protein	112	112	1	291	792	775.848	780	291;780;792	1	other_Firmicutes_plasmids	112	-	-	COG not assigned	COG not assigned
trsD	trsD	conjugation protein TrsD-like type IV secretion/conjugal transfer ATPase VirB4 family;conjugal transfer protein;hypothetical protein;TraC family protein	111	113	1.01802	378	660	641.23	660	378;492;498;651;654;660	12	other_Firmicutes_plasmids	111	-	-	COG not assigned	COG not assigned
group_22149		class I SAM-dependent methyltransferase;hypothetical protein	111	115	1.03604	105	747	348.655	186	105;144;186;240;372;378;651;746;747;748	82	other_Firmicutes_plasmids	111	QR	COG0500; SmtA; SAM-dependent methyltransferases [Secondary metabolites biosynthesis; transport; and catabolism / General function prediction only]. (4.95e-06)	Secondary metabolites biosynthesis; transport and catabolism; General function prediction only	Metabolism; Poorly described
group_21561		hypothetical protein;conserved hypothetical protein	111	113	1.01802	147	162	161.833	162	147;162	0	other_Firmicutes_plasmids	111	-	-	COG not assigned	COG not assigned
group_17219		disulfide bond formation protein B;disulfide bond formation protein C;disulfide bond formation protein DsbB family (pXO1-139)	111	111	1	411	453	427.595	423	411;420;423;426;429;435;438;453	0	other_Firmicutes_plasmids	111	O	COG1495; DsbB; Disulfide bond formation protein DsbB [Posttranslational modification; protein turnover; chaperones]. (7.89e-15)	Posttranslational modification; protein turnover; chaperones	Cellular processing and signaling
group_14561		hypothetical protein;regulator	111	111	1	189	189	189	189	187;189	0	other_Firmicutes_plasmids	111	-	-	COG not assigned	COG not assigned
group_14357		integrase;tyrosine-type recombinase/integrase;putative integrase/recombinase	111	111	1	762	1047	1040.81	1044	762;954;1044;1047	1	other_Firmicutes_plasmids	111	L	COG4974; XerD; Site-specific recombinase XerD [DNA replication; recombination; and repair]. (5.19e-25)	Replication; recombination and repair	Information storage and processing
group_13740		hypothetical protein;transfer complex protein TraA	111	111	1	159	975	951	975	159;759;975	4	other_Firmicutes_plasmids	111	-	-	COG not assigned	COG not assigned
group_21196		hypothetical protein	110	122	1.10909	144	252	192.62	198	144;147;156;177;183;186;189;195;198;201;204;216;222;252	121	other_Firmicutes_plasmids	110	-	-	COG not assigned	COG not assigned
group_19839		hypothetical protein	110	110	1	630	630	630	630	612;630	0	other_Firmicutes_plasmids	110	-	-	COG not assigned	COG not assigned
group_19755		hypothetical protein;NERD domain-containing protein;conserved hypothetical protein	110	111	1.00909	378	639	630.622	639	378;504;636;639	5	other_Firmicutes_plasmids	110	-	-	COG not assigned	COG not assigned
group_14245		conserved hypothetical protein;PrgI family protein;hypothetical protein	110	110	1	351	351	351	351	350;351	0	other_Firmicutes_plasmids	110	-	-	COG not assigned	COG not assigned
group_22542		hypothetical protein	109	123	1.12844	165	1761	1534.13	1593	165;204;684;813;831;915;1590;1593;1594;1761	7	other_Firmicutes_plasmids	109	-	-	COG not assigned	COG not assigned
group_22024		transposase;IS110 family transposase	109	154	1.41284	1251	1260	1251.38	1251	506;745;994;1249;1251;1253;1257;1260	3	other_Firmicutes_plasmids	109	X	COG3547; COG3547; Transposase and inactivated derivatives [DNA replication; recombination; and repair]. (1.58e-12)	Mobilome: prophages; transposons	Information storage and processing
group_20737		oriT nickase;TraA	109	111	1.01835	480	1998	1978.68	1998	480;1449;1996;1997;1998;1999	2	other_Firmicutes_plasmids	109	-	-	COG not assigned	COG not assigned
group_20736		hypothetical protein	109	110	1.00917	273	333	273.588	273	248;249;260;261;265;273;333;336	107	other_Firmicutes_plasmids	109	-	-	COG not assigned	COG not assigned
pBt001	pBt001	TrmB family transcriptional regulator;;hypothetical protein;conserved hypothetical protein	109	110	1.00917	141	1143	1092.61	1137	141;258;276;864;927;1110;1135;1137;1143	9	other_Firmicutes_plasmids	109	-	-	COG not assigned	COG not assigned
group_22723		hypothetical protein;conserved hypothetical protein	108	111	1.02778	354	426	414.676	414	354;414;417;426	1	other_Firmicutes_plasmids	108	-	-	COG not assigned	COG not assigned
group_20864		transposase;hypothetical protein;conserved hypothetical protein	108	109	1.00926	699	744	715.789	714	699;714;720;726;741;744	0	other_Firmicutes_plasmids	108	-	-	COG not assigned	COG not assigned
group_20731		replication initiator protein A;replication protein	108	109	1.00926	960	960	960	960	937;959;960;974	0	other_Firmicutes_plasmids	108	-	-	COG not assigned	COG not assigned
group_20035		recombinase family protein;DNA recombinase	108	109	1.00926	255	624	608.064	618	255;306;315;339;618;624	4	other_Firmicutes_plasmids	108	L	COG1961; PinR; Site-specific recombinases; DNA invertase Pin homologs [DNA replication; recombination; and repair]. (2.28e-14)	Replication; recombination and repair	Information storage and processing
group_14276		membrane protein;hypothetical protein;TrbC/VirB2 family protein;Conjugal transfer protein traB	108	108	1	318	318	318	318	316;318	0	other_Firmicutes_plasmids	108	-	-	COG not assigned	COG not assigned
group_14081		DUF4238 domain-containing protein;hypothetical protein	108	108	1	246	1038	989.489	1038	246;264;768;834;882;897;1036;1037;1038;1039;1043	16	other_Firmicutes_plasmids	108	-	-	COG not assigned	COG not assigned
group_9696		hypothetical protein;Conjugal transfer protein traJ	108	108	1	420	465	464.571	465	420;462;464;465	0	other_Firmicutes_plasmids	108	-	-	COG not assigned	COG not assigned
group_9695		hypothetical protein	108	108	1	915	918	917.971	918	564;915;917;918	1	other_Firmicutes_plasmids	108	-	-	COG not assigned	COG not assigned
group_8701	topB	DNA topoisomerase III	108	109	1.00926	462	2103	2083.23	2103	462;1629;2102;2103	2	other_Firmicutes_plasmids	108	L	COG0550; TopA; Topoisomerase IA [DNA replication; recombination; and repair]. (6.97e-121)	Replication; recombination and repair	Information storage and processing
group_22583		class I SAM-dependent methyltransferase;methyltransferase;hypothetical protein;conserved hypothetical protein	107	109	1.01869	138	1767	1094.39	1092	138;1092;1122;1767	108	other_Firmicutes_plasmids	107	-	-	COG not assigned	COG not assigned
group_18287	hfq	RNA chaperone Hfq;conserved hypothetical protein	107	107	1	114	207	185.495	186	114;144;186;189;198;207	97	other_Firmicutes_plasmids	107	T	COG1923; Hfq; Uncharacterized host factor I protein [General function prediction only]. (3.27e-07)	Signal transduction mechanisms	Cellular processing and signaling
group_12871		conjugal transfer protein TraH	107	107	1	486	486	486	486	392;486	1	other_Firmicutes_plasmids	107	-	-	COG not assigned	COG not assigned
group_12250		hypothetical protein;LtrC	107	107	1	1632	1749	1726.6	1725	1632;1692;1725;1749	0	other_Firmicutes_plasmids	107	-	-	COG not assigned	COG not assigned
group_9535		hypothetical protein;Conjugal transfer protein traF	107	107	1	1281	1281	1281	1281	1279;1280;1281	0	other_Firmicutes_plasmids	107	-	-	COG not assigned	COG not assigned
group_7535		single-stranded DNA-binding protein;Conjugal transfer protein traM	107	107	1	222	402	396.617	396	222;384;387;393;396;402	1	other_Firmicutes_plasmids	107	L	COG0629; Ssb; Single-stranded DNA-binding protein [DNA replication; recombination; and repair]. (2.63e-20)	Replication; recombination and repair	Information storage and processing
group_22715		hypothetical protein;conserved hypothetical protein	106	109	1.0283	180	240	226.679	228	180;192;228;240	5	other_Firmicutes_plasmids	106	-	-	COG not assigned	COG not assigned
group_22663		GlsB/YeaQ/YmgE family stress response membrane protein;hypothetical protein;membrane protein	106	130	1.22642	93	252	245.512	249	93;240;243;246;249;252	2	other_Firmicutes_plasmids	106	R	COG2261; COG2261; Predicted membrane protein [Function unknown]. (8.85e-10)	General function prediction only	Poorly described
group_20681		integrase;helix-turn-helix domain-containing protein;IS30 family transposase	106	136	1.28302	168	927	749.4	924	168;174;234;246;255;282;297;324;360;375;390;411;441;483;498;540;546;567;576;630;633;747;771;801;864;882;912;915;923;924;925;927	45	other_Firmicutes_plasmids	106	X	COG2826; Tra8; Transposase and inactivated derivatives; IS30 family [DNA replication; recombination; and repair]. (1.56e-78)	Mobilome: prophages; transposons	Information storage and processing
group_11301		CHAP domain-containing protein;mannosyl-glycoprotein endo-beta-N-acetylglucosamidase;Conjugal transfer protein traG	106	108	1.01887	120	1080	1059.97	1077	120;285;774;1074;1075;1076;1077;1078;1080	3	other_Firmicutes_plasmids	106	M	COG3942; COG3942; Surface antigen [General function prediction only]. (1.47e-35)	Cell wall/membrane/envelope biogenesis	Cellular processing and signaling
group_1394		Conjugal transfer protein traE	106	106	1	2019	2019	2019	2013	1006;2013;2019	1	other_Firmicutes_plasmids	106	U	COG3451; VirB4; Type IV secretory pathway; VirB4 components [Intracellular trafficking and secretion]. (1.38e-13)	Intracellular trafficking; secretion; and vesicular transport	Cellular processing and signaling
group_22050		hypothetical protein	105	106	1.00952	210	240	238.371	240	210;216;219;234;240	1	other_Firmicutes_plasmids	105	-	-	COG not assigned	COG not assigned
group_20861		hypothetical protein;conserved hypothetical protein;pXO1-02	105	107	1.01905	138	615	581.914	579	138;390;579;613;614;615	2	other_Firmicutes_plasmids	105	-	-	COG not assigned	COG not assigned
group_20075		hypothetical protein;conserved hypothetical protein	105	105	1	354	453	430.969	438	354;411;435;438;452;453	1	other_Firmicutes_plasmids	105	-	-	COG not assigned	COG not assigned
group_14963		type III secretion system protein PrgN;hypothetical protein;replication control protein PrgN	105	105	1	276	294	291.743	291	276;291;294	0	other_Firmicutes_plasmids	105	-	-	COG not assigned	COG not assigned
group_13071		hypothetical protein;Conjugal transfer protein traC	105	105	1	318	417	408	408	318;408;417	1	other_Firmicutes_plasmids	105	-	-	COG not assigned	COG not assigned
group_22633		hypothetical protein	104	118	1.13462	378	423	422.55	423	378;414;422;423	1	other_Firmicutes_plasmids	104	-	-	COG not assigned	COG not assigned
group_20811	ssb	single-stranded DNA-binding protein	104	109	1.04808	465	498	492	486	465;474;486;498	0	other_Firmicutes_plasmids	104	L	COG0629; Ssb; Single-stranded DNA-binding protein [DNA replication; recombination; and repair]. (1.45e-43)	Replication; recombination and repair	Information storage and processing
group_9537		traD;Conjugal transfer protein traD	104	104	1	627	687	686.423	684	627;684;687	0	other_Firmicutes_plasmids	104	-	-	COG not assigned	COG not assigned
group_38628		hypothetical protein	103	103	1	144	144	144	144	143;144;145	0	other_Firmicutes_plasmids	103	-	-	COG not assigned	COG not assigned
group_22027		hypothetical protein	103	104	1.00971	213	282	260.578	270	213;270;282;284	11	other_Firmicutes_plasmids	103	-	-	COG not assigned	COG not assigned
group_18134		hypothetical protein;RNA-binding protein;conserved hypothetical protein	103	103	1	984	996	984.117	984	984;996	0	other_Firmicutes_plasmids	103	J	COG0539; RpsA; Ribosomal protein S1 [Translation; ribosomal structure and biogenesis]. (1.45e-07)	Translation; ribosomal structure and biogenesis	Information storage and processing
group_15855		Tn3 family transposase;aminoglycoside phosphotransferase APH(3');transposase;DUF4158 domain-containing protein;Mobile element protein	103	103	1	159	2919	2832.3	2916	159;726;951;1812;2007;2295;2817;2916;2919	6	Listeria_plasmids---other_Firmicutes_plasmids	70---33	X	COG4644; COG4644; Transposase and inactivated derivatives; TnpA family [DNA replication; recombination; and repair]. (1.96e-76)	Mobilome: prophages; transposons	Information storage and processing
group_22657		ParA family protein;cobalamin biosynthesis protein CobQ;chromosome partitioning protein ParA;hypothetical protein;AAA family ATPase	102	118	1.15686	144	897	685.474	897	144;162;183;195;201;258;261;282;318;558;570;585;783;855;858;896;897	43	other_Firmicutes_plasmids	102	DN	COG1192; Soj; ATPases involved in chromosome partitioning [Cell division and chromosome partitioning]. (1.35e-33)	Cell cycle control; cell division; chromosome partitioning; Cell motility	Cellular processing and signaling; Cellular processing and signaling
group_22569		antitoxin	102	108	1.05882	273	273	273	273	273	0	other_Firmicutes_plasmids	102	-	-	COG not assigned	COG not assigned
group_22558		class A sortase;sortase	102	104	1.01961	273	675	660.466	672	273;669;671;672;675	3	other_Firmicutes_plasmids	102	M	COG3764; SrtA; Sortase (surface protein transpeptidase) [Cell envelope biogenesis; outer membrane]. (7.32e-25)	Cell wall/membrane/envelope biogenesis	Cellular processing and signaling
group_22499	vanS	sensor histidine kinase;HAMP domain-containing histidine kinase;histidine kinase	102	103	1.0098	1095	1167	1155	1155	917;1095;1143;1155;1161;1167	1	other_Firmicutes_plasmids	102	T	COG0642; BaeS; Signal transduction histidine kinase [Signal transduction mechanisms]. (2.21e-42)	Signal transduction mechanisms	Cellular processing and signaling
group_22475	vanR	transcriptional regulator;VanA-type vancomycin resistance DNA-binding response regulator VanR;VanR-ABDEGLN family response regulator transcription factor	102	103	1.0098	654	696	695.584	696	611;625;654;696	2	other_Firmicutes_plasmids	102	TK	COG0745; OmpR; Response regulators consisting of a CheY-like receiver domain and a winged-helix DNA-binding domain [Signal transduction mechanisms / Transcription]. (5.12e-91)	Signal transduction mechanisms; Transcription	Cellular processing and signaling; Information storage and processing
group_13410		hypothetical protein;conserved hypothetical protein	102	102	1	171	249	191.05	186	171;186;189;192;231;249	99	other_Firmicutes_plasmids	102	-	-	COG not assigned	COG not assigned
group_22678		Tn3 family transposase;hypothetical protein;DUF4158 domain-containing protein;transposase	101	108	1.06931	138	3006	1554.36	555	138;174;267;297;336;342;396;459;651;711;816;1281;1335;1710;2943;2973;2988;2994;3006	60	other_Firmicutes_plasmids	101	X	COG4644; COG4644; Transposase and inactivated derivatives; TnpA family [DNA replication; recombination; and repair]. (4.59e-84)	Mobilome: prophages; transposons	Information storage and processing
group_21058		DUF3967 domain-containing protein;hypothetical protein;MerR family transcriptional regulator;conserved hypothetical protein	101	150	1.48515	90	642	453.88	594	90;102;120;312;420;594;600;603;633;636;642	50	other_Firmicutes_plasmids	101	-	-	COG not assigned	COG not assigned
group_20849	tnpB	transposase;helix-turn-helix domain-containing protein;IS200/IS605 family element transposase accessory protein TnpB;hypothetical protein	101	274	2.71287	72	1137	1025.55	1122	72;90;114;135;153;156;165;174;189;195;258;288;303;318;363;366;405;420;468;546;615;663;666;723;732;795;807;884;888;891;996;1032;1089;1092;1119;1122;1128;1137;1138;1139	44	other_Firmicutes_plasmids	101	-	-	COG not assigned	COG not assigned
atxA	atxA	toxin;anthrax toxin expression trans-acting positive regulator	101	101	1	381	1428	973.277	1428	381;408;1428	45	other_Firmicutes_plasmids	101	K	COG3711; BglG; Transcriptional antiterminator [Transcription]. (1.69e-07)	Transcription	Information storage and processing
pBt005	pBt005	site-specific integrase;integrase;integrase/recombinase family protein;hypothetical protein;tyrosine-type recombinase/integrase;conserved hypothetical protein	101	102	1.0099	99	972	867.324	948	99;180;261;267;549;642;948;951;954;957;960;972	17	other_Firmicutes_plasmids	101	L	COG4974; XerD; Site-specific recombinase XerD [DNA replication; recombination; and repair]. (2.60e-14)	Replication; recombination and repair	Information storage and processing
group_22694	arsB	arsenite efflux transporter membrane subunit ArsB;arsenical pump membrane protein;arsenic transporter;hypothetical protein;arsenical efflux pump membrane protein ArsB	100	104	1.04	78	1317	1175.28	1293	78;108;1289;1290;1291;1293;1296;1317	11	Listeria_plasmids---other_Firmicutes_plasmids	2---98	P	COG1055; ArsB; Na+/H+ antiporter NhaD and related arsenite permeases [Inorganic ion transport and metabolism]. (3.05e-128)	Inorganic ion transport and metabolism	Metabolism
group_22651		hypothetical protein	100	102	1.02	186	594	588.235	594	186;414;594	2	other_Firmicutes_plasmids	100	-	-	COG not assigned	COG not assigned
group_22649		recombinase family protein;recombinase;putative transposon DNA-invertase Bin3	100	134	1.34	288	606	570.627	606	282;288;387;471;522;564;606	25	other_Firmicutes_plasmids	100	L	COG1961; PinR; Site-specific recombinases; DNA invertase Pin homologs [DNA replication; recombination; and repair]. (6.20e-42)	Replication; recombination and repair	Information storage and processing
group_22614		hypothetical protein	100	102	1.02	207	828	772.206	762	207;756;762;825;828	1	other_Firmicutes_plasmids	100	-	-	COG not assigned	COG not assigned
group_22591		glucosaminidase domain-containing protein;peptidase M23;peptidoglycan DD-metalloendopeptidase family protein;M23 family metallopeptidase	100	103	1.03	516	1209	1172.01	1206	516;558;1194;1200;1203;1206;1209	5	other_Firmicutes_plasmids	100	MN	COG1705; FlgJ; Muramidase (flagellum-specific) [Cell motility and secretion / Intracellular trafficking and secretion]. (1.01e-15)	Cell wall/membrane/envelope biogenesis; Cell motility	Cellular processing and signaling; Cellular processing and signaling
group_22559		sortase family protein;class C sortase	100	102	1.02	657	756	751.765	753	633;657;747;753;756	2	other_Firmicutes_plasmids	100	M	COG3764; SrtA; Sortase (surface protein transpeptidase) [Cell envelope biogenesis; outer membrane]. (1.77e-30)	Cell wall/membrane/envelope biogenesis	Cellular processing and signaling
trsB	trsB	CagC family type IV secretion system protein;conjugal transfer protein;conjugation protein TrsB	100	104	1.04	336	345	337.485	336	111;336;339;345	1	other_Firmicutes_plasmids	100	-	-	COG not assigned	COG not assigned
group_22531		IS982-like element ISLgar2 family transposase;transposase;IS982 family transposase;IS982-like element IS982B family transposase;IS982-like element IS982 family transposase;hypothetical protein	100	189	1.89	93	891	733.584	891	93;102;111;159;168;177;210;225;231;237;243;351;372;384;390;447;450;486;507;576;783;840;849;855;867;870;882;890;891;893;899	46	other_Firmicutes_plasmids	100	-	-	COG not assigned	COG not assigned
group_22028		hypothetical protein	100	101	1.01	645	645	645	645	645	0	other_Firmicutes_plasmids	100	-	-	COG not assigned	COG not assigned
trsC	trsC	conjugation protein TrsC;hypothetical protein;conjugal transfer protein	100	104	1.04	225	363	358.311	363	225;255;330;351;363;364	3	other_Firmicutes_plasmids	100	-	-	COG not assigned	COG not assigned
sej	sej	staphylococcal enterotoxin type J	100	100	1	810	810	810	807	805;806;807;810	0	other_Firmicutes_plasmids	100	-	-	COG not assigned	COG not assigned
ser	ser	staphylococcal enterotoxin type R;enterotoxin	100	100	1	672	780	777.702	780	396;639;672;758;765;779;780	3	other_Firmicutes_plasmids	100	-	-	COG not assigned	COG not assigned
group_22357		ATPase	99	100	1.0101	378	2031	1547.43	2025	378;2025;2031	29	other_Firmicutes_plasmids	99	U	COG3451; VirB4; Type IV secretory pathway; VirB4 components [Intracellular trafficking and secretion]. (1.42e-07)	Intracellular trafficking; secretion; and vesicular transport	Cellular processing and signaling
group_22277		hypothetical protein	99	100	1.0101	204	381	330.939	333	204;307;315;333;357;381	93	other_Firmicutes_plasmids	99	-	-	COG not assigned	COG not assigned
group_20723		hypothetical protein;conserved hypothetical protein	99	100	1.0101	141	198	187.5	186	141;186;189;192;198	1	other_Firmicutes_plasmids	99	-	-	COG not assigned	COG not assigned
group_19822	cadA6;cadA;	cadmium-transporting ATPase;cadmium-translocating P-type ATPase;heavy metal translocating P-type ATPase;cadmium transporter;cadmium-translocating P-type ATPase CadA	99	99	1	567	2418	2152.81	2181	567;1683;2118;2124;2133;2181;2184;2400;2409;2418	48	Listeria_plasmids---other_Firmicutes_plasmids	25---74	P	COG2217; ZntA; Cation transport ATPase [Inorganic ion transport and metabolism]. (0.0)	Inorganic ion transport and metabolism	Metabolism
group_17627		Fic family protein;cell filamentation protein Fic;cell filamentation protein	99	99	1	261	609	599.273	606	261;603;606;609	2	other_Firmicutes_plasmids	99	T	COG2184; Fic; Protein involved in cell division [Cell division and chromosome partitioning]. (1.11e-51)	Signal transduction mechanisms	Cellular processing and signaling
group_22660		hypothetical protein;DUF5415 family protein	98	100	1.02041	192	243	241.23	243	192;201;243	4	other_Firmicutes_plasmids	98	-	-	COG not assigned	COG not assigned
group_22606		isopeptide-forming domain-containing fimbrial protein;peptidase;prealbumin-like fold domain-containing protein	98	108	1.10204	219	1995	1846.47	1977	219;351;366;378;738;1248;1578;1629;1764;1977;1980;1993;1995;1997;1998	15	other_Firmicutes_plasmids	98	M	COG4932; COG4932; Predicted outer membrane protein [Cell envelope biogenesis; outer membrane]. (4.30e-11)	Cell wall/membrane/envelope biogenesis	Cellular processing and signaling
group_22578		TraG family conjugation protein;type IV secretory system conjugative DNA transfer family protein;TraM recognition domain-containing protein;type IV secretory protein;GNAT family N-acetyltransferase	98	108	1.10204	366	2616	2342.58	2613	366;801;906;1278;1713;1830;1833;2607;2610;2613;2616	21	other_Firmicutes_plasmids	98	U	COG3505; VirD4; Type IV secretory pathway; VirD4 components [Intracellular trafficking and secretion]. (2.48e-17)	Intracellular trafficking; secretion; and vesicular transport	Cellular processing and signaling
group_22520		methyltransferase domain-containing protein;class I SAM-dependent methyltransferase	98	100	1.02041	171	738	710.97	735	171;363;381;492;519;567;735;737;738	8	other_Firmicutes_plasmids	98	H	COG2227; UbiG; 2-polyprenyl-3-methyl-5-hydroxy-6-metoxy-1;4-benzoquinol methylase [Coenzyme metabolism]. (7.77e-20)	Coenzyme transport and metabolism	Metabolism
group_22501		type II toxin-antitoxin system RelE/ParE family toxin;addiction module toxin RelE;hypothetical protein	98	109	1.11224	135	288	285.424	288	135;186;287;288	2	other_Firmicutes_plasmids	98	-	-	COG not assigned	COG not assigned
group_21671		zeta toxin family protein;ATPase;zeta toxin ATPase;hypothetical protein	98	105	1.07143	75	690	541.691	681	75;96;123;141;165;168;186;291;300;350;351;411;426;438;456;552;561;564;654;657;678;680;681;689;690	38	other_Firmicutes_plasmids	98	R	COG4185; COG4185; Uncharacterized protein conserved in bacteria [Function unknown]. (6.29e-36)	General function prediction only	Poorly described
group_21206		hypothetical protein	97	100	1.03093	174	468	457.909	465	174;396;447;456;459;465;468	3	other_Firmicutes_plasmids	97	-	-	COG not assigned	COG not assigned
zntA	zntA	heavy metal translocating P-type ATPase;haloacid dehalogenase;Copper-translocating P-type ATPase	97	98	1.01031	1851	1905	1884.4	1905	1851;1863;1905;1932	0	Listeria_plasmids---other_Firmicutes_plasmids	14---83	P	COG2217; ZntA; Cation transport ATPase [Inorganic ion transport and metabolism]. (6.12e-51)	Inorganic ion transport and metabolism	Metabolism
group_18252		HNH endonuclease;WXG100 family type VII secretion target;type VII secretion protein;conserved hypothetical protein;hypothetical protein	97	97	1	141	1233	1166.29	1233	141;183;357;450;489;1221;1230;1233	7	other_Firmicutes_plasmids	97	V	COG4842; COG4842; Uncharacterized protein conserved in bacteria [Function unknown]. (8.01e-09)	Defense mechanisms	Cellular processing and signaling
group_15439		hypothetical protein	97	97	1	339	678	674.355	678	339;676;677;678;679	1	other_Firmicutes_plasmids	97	-	-	COG not assigned	COG not assigned
group_14315		hypothetical protein;conserved hypothetical protein	97	97	1	954	954	954	954	954	0	other_Firmicutes_plasmids	97	-	-	COG not assigned	COG not assigned
group_22637		AbrB family transcriptional regulator;hypothetical protein	96	128	1.33333	213	330	329.086	330	213;330	1	other_Firmicutes_plasmids	96	-	-	COG not assigned	COG not assigned
group_22306		hypothetical protein	96	97	1.01042	2055	2076	2063.47	2055	2055;2058;2061;2064;2076	0	other_Firmicutes_plasmids	96	-	-	COG not assigned	COG not assigned
group_22032		ATP-dependent protease ATP-binding subunit clpL;ATP-dependent Clp protease ATP-binding subunit	96	100	1.04167	336	2115	2096.47	2115	336;769;1334;1593;2114;2115	4	Listeria_plasmids---other_Firmicutes_plasmids	58---38	O	COG0542; clpA; ATP-binding subunits of Clp protease and DnaK/DnaJ chaperones [Posttranslational modification; protein turnover; chaperones]. (0.0)	Posttranslational modification; protein turnover; chaperones	Cellular processing and signaling
group_21830		HTH domain-containing protein;hypothetical protein;AsnC family protein;RepB-like protein;DUF536 domain-containing protein	96	107	1.11458	66	720	533.886	528	66;149;187;192;324;354;381;519;522;528;531;534;537;546;549;558;567;573;576;588;591;594;630;675;693;720	104	Listeria_plasmids---other_Firmicutes_plasmids	1---95	-	-	COG not assigned	COG not assigned
dps	dps	DNA starvation/stationary phase protection protein;Non-specific DNA-binding protein Dps	96	100	1.04167	93	573	555.51	573	93;552;561;573	2	Listeria_plasmids---other_Firmicutes_plasmids	14---82	PV	COG0783; Dps; DNA-binding ferritin-like protein (oxidative damage protectant) [Inorganic ion transport and metabolism]. (1.55e-37)	Inorganic ion transport and metabolism; Defense mechanisms	Metabolism; Cellular processing and signaling
group_15695	xerS	tyrosine recombinase XerS;recombinase XerS	96	96	1	1086	1086	1086	1086	1085;1086	0	other_Firmicutes_plasmids	96	L	COG4973; XerC; Site-specific recombinase XerC [DNA replication; recombination; and repair]. (6.58e-23)	Replication; recombination and repair	Information storage and processing
group_20048	rep	protein rep;replication initiation protein;hypothetical protein;Rep protein;replication protein	95	104	1.09474	105	924	618.692	842	105;126;141;144;150;306;411;426;441;498;519;642;648;735;831;840;843;846;870;921;924	51	other_Firmicutes_plasmids	95	X	COG5655; COG5655; Plasmid rolling circle replication initiator protein and truncated derivatives [DNA replication; recombination; and repair]. (2.87e-21)	Mobilome: prophages; transposons	Information storage and processing
group_12721		Enterotoxin;enterotoxin	95	96	1.01053	309	777	765.185	777	309;477;538;767;774;775;776;777	4	other_Firmicutes_plasmids	95	-	-	COG not assigned	COG not assigned
group_8538		hypothetical protein	95	95	1	189	270	266.318	270	189;270;271	1	other_Firmicutes_plasmids	95	-	-	COG not assigned	COG not assigned
group_7649		hypothetical protein	95	95	1	138	168	167.362	168	138;168;170	1	other_Firmicutes_plasmids	95	-	-	COG not assigned	COG not assigned
group_7077		replication protein RepA	95	95	1	1041	1041	1041	1041	1037;1040;1041	0	other_Firmicutes_plasmids	95	-	-	COG not assigned	COG not assigned
group_32999		AbrB family transcriptional regulator	94	94	1	255	255	255	255	255	0	other_Firmicutes_plasmids	94	-	-	COG not assigned	COG not assigned
group_22576		hypothetical protein	94	96	1.02128	531	2532	2383.53	2379	531;1245;1476;1860;2364;2373;2379;2382;2385;2391;2397;2400;2520;2526;2532;2533	4	other_Firmicutes_plasmids	94	-	-	COG not assigned	COG not assigned
vanA~~~vanM	vanA;vanM	ATP-grasp domain-containing protein;D-alanine--D-lac ligase;D-alanine--(R)-lactate ligase VanM	94	96	1.02128	336	1032	1024.6	1032	336;1031;1032;1033	1	other_Firmicutes_plasmids	94	MR	COG1181; DdlA; D-alanine-D-alanine ligase and related ATP-grasp enzymes [Cell envelope biogenesis; outer membrane]. (1.67e-59)	Cell wall/membrane/envelope biogenesis; General function prediction only	Cellular processing and signaling; Poorly described
vanH	vanH	alpha-keto acid dehydrogenase;D-lactate dehydrogenase VanH	94	95	1.01064	969	969	969	969	786;969	1	other_Firmicutes_plasmids	94	CHR	COG1052; LdhA; Lactate dehydrogenase and related dehydrogenases [Energy production and conversion / Coenzyme metabolism / General function prediction only]. (2.25e-98)	Energy production and conversion; Coenzyme transport and metabolism; General function prediction only	Metabolism; Metabolism; Poorly described
vanX	vanX	D-Ala-D-Ala dipeptidase VanX;D-Ala-D-Ala dipeptidasepeptidase M15	94	96	1.02128	129	609	603.853	609	129;600;607;609	1	other_Firmicutes_plasmids	94	M	COG2173; DdpX; D-alanyl-D-alanine dipeptidase [Cell envelope biogenesis; outer membrane]. (8.77e-51)	Cell wall/membrane/envelope biogenesis	Cellular processing and signaling
group_21197		Fic family protein;hypothetical protein;filamentation induced by cAMP protein fic	94	108	1.14894	105	882	689.278	747	105;108;162;222;417;435;480;483;693;696;705;708;717;720;732;735;738;741;747;750;753;756;762;795;822;837;882	71	other_Firmicutes_plasmids	94	-	-	COG not assigned	COG not assigned
group_17781	vanY	D-alanyl-D-alanine carboxypeptidase family protein;M15 family metallopeptidase;VanY-A/VanY-F/VanY-M family D-Ala-D-Ala carboxypeptidase;D-alanyl-D-alanine carboxypeptidase;serine-type D-Ala-D-Ala carboxypeptidase	94	95	1.01064	105	981	914.585	912	105;216;420;522;885;891;912;933;948;981	5	other_Firmicutes_plasmids	94	M	COG1876; VanY; D-alanyl-D-alanine carboxypeptidase [Cell envelope biogenesis; outer membrane]. (5.24e-47)	Cell wall/membrane/envelope biogenesis	Cellular processing and signaling
group_15725		soj super family ParA type chromosome partition protein;plasmid-partitioning protein	94	94	1	783	804	799.385	804	608;783;789;802;804	1	other_Firmicutes_plasmids	94	DN	COG1192; Soj; ATPases involved in chromosome partitioning [Cell division and chromosome partitioning]. (1.19e-71)	Cell cycle control; cell division; chromosome partitioning; Cell motility	Cellular processing and signaling; Cellular processing and signaling
group_13236		helix-turn-helix transcriptional regulator;hypothetical protein;conserved hypothetical protein;helix-turn-helix domain-containing protein;DNA-binding protein	94	96	1.02128	114	327	238.562	183	114;183;327	58	other_Firmicutes_plasmids	94	K	COG1396; HipB; Predicted transcriptional regulators [Transcription]. (2.68e-11)	Transcription	Information storage and processing
group_22661		conjugal transfer protein;DUF87 domain-containing protein	93	95	1.02151	315	2031	1969.86	2016	315;561;1713;1938;1989;1995;1998;2001;2016;2019;2022;2031	4	other_Firmicutes_plasmids	93	U	COG3451; VirB4; Type IV secretory pathway; VirB4 components [Intracellular trafficking and secretion]. (2.00e-13)	Intracellular trafficking; secretion; and vesicular transport	Cellular processing and signaling
dnaP	dnaP	nucleotidyltransferase domain-containing protein;DNA polymerase	93	96	1.03226	141	870	852.903	870	141;225;252;627;661;867;870	5	other_Firmicutes_plasmids	93	-	-	COG not assigned	COG not assigned
group_22555		hypothetical protein	93	105	1.12903	141	558	537.379	549	141;150;548;549;558	3	other_Firmicutes_plasmids	93	-	-	COG not assigned	COG not assigned
group_22496	mobC	plasmid mobilization relaxosome protein MobC;mobilization protein;MobC family plasmid mobilization relaxosome protein;hypothetical protein	93	97	1.04301	153	399	373.639	384	153;156;159;237;381;384;387;390;396;399	7	other_Firmicutes_plasmids	93	-	-	COG not assigned	COG not assigned
group_21188		C40 family peptidase;peptidoglycan hydrolase;CHAP domain-containing protein;peptidoglcan hydrolase NlpC/P60 family	93	94	1.01075	1155	1170	1159.1	1155	1155;1158;1164;1170;1178	0	other_Firmicutes_plasmids	93	-	-	COG not assigned	COG not assigned
group_19814		type IV secretory system conjugative DNA transfer family protein;conjugal transfer protein	93	94	1.01075	438	1557	1513.72	1530	438;612;1395;1500;1512;1527;1530;1533;1542;1545;1548;1551;1554;1557	3	other_Firmicutes_plasmids	93	U	COG3505; VirD4; Type IV secretory pathway; VirD4 components [Intracellular trafficking and secretion]. (7.87e-67)	Intracellular trafficking; secretion; and vesicular transport	Cellular processing and signaling
group_17254		phosphoadenosine phosphosulfate reductase;phosphoadenosine phosphosulfate reductase family protein;conserved hypothetical protein;hypothetical protein	93	94	1.01075	231	1776	814.696	306	231;255;276;306;447;846;933;1113;1263;1449;1773;1776;1779	64	other_Firmicutes_plasmids	93	EH	COG0175; CysH; 3'-phosphoadenosine 5'-phosphosulfate sulfotransferase (PAPS reductase)/FAD synthetase and related enzymes [Amino acid transport and metabolism / Coenzyme metabolism]. (8.85e-12)	Amino acid transport and metabolism; Coenzyme transport and metabolism	Metabolism; Metabolism
group_14921		hypothetical protein	93	94	1.01075	303	303	303	303	303	0	other_Firmicutes_plasmids	93	-	-	COG not assigned	COG not assigned
group_13409	cpaB	Flp pilus assembly protein CpaB	93	93	1	606	918	845.161	861	606;861;918	6	other_Firmicutes_plasmids	93	UW	COG3745; CpaB; Flp pilus assembly protein CpaB [Intracellular trafficking and secretion]. (2.23e-13)	Intracellular trafficking; secretion; and vesicular transport; Extracellular structures	Cellular processing and signaling; Cellular processing and signaling
group_8675		hypothetical protein	93	93	1	654	813	806.554	813	654;808;811;812;813;817	3	other_Firmicutes_plasmids	93	-	-	COG not assigned	COG not assigned
group_7441		single-stranded DNA-binding protein	93	93	1	78	87	86.8676	87	78;87	1	other_Firmicutes_plasmids	93	-	-	COG not assigned	COG not assigned
group_39116		hypothetical protein	92	92	1	111	111	111	111	111	0	other_Firmicutes_plasmids	92	-	-	COG not assigned	COG not assigned
group_38682		hypothetical protein	92	92	1	141	141	141	141	141	0	other_Firmicutes_plasmids	92	-	-	COG not assigned	COG not assigned
group_20233		type IA DNA topoisomerase;topoisomerase DNA-binding C4 zinc finger domain-containing protein;topoisomerase	92	92	1	228	2145	319.011	261	228;261;279;285;303;1839;2145	91	other_Firmicutes_plasmids	92	L	COG0550; TopA; Topoisomerase IA [DNA replication; recombination; and repair]. (2.49e-140)	Replication; recombination and repair	Information storage and processing
group_18355		hypothetical protein	92	92	1	168	198	175.5	196	168;195;196;198	3	other_Firmicutes_plasmids	92	-	-	COG not assigned	COG not assigned
group_11988		type II toxin-antitoxin system RelE/ParE family toxin;addiction module toxin RelE	92	92	1	315	348	318.293	318	315;318;348	0	other_Firmicutes_plasmids	92	-	-	COG not assigned	COG not assigned
group_22617		lysozyme family protein;transglycosylase SLT domain-containing protein;lytic transglycosylase;peptidase M23;peptidoglycan DD-metalloendopeptidase family protein;hypothetical protein	91	105	1.15385	168	2214	1614.65	2205	168;456;846;918;953;966;969;1110;1137;1290;1293;1572;1731;2118;2205;2208;2211;2214;2216	51	other_Firmicutes_plasmids	91	-	-	COG not assigned	COG not assigned
pBt077	pBt077	transposase;Tn3 family transposase;transposase X;DUF4158 domain-containing protein;DDE transposase;transposase Tn1721	91	94	1.03297	195	3018	2746.82	2979	195;390;570;720;741;828;840;1050;1668;1722;1975;2613;2937;2964;2976;2979;2982;3017;3018;3019	12	other_Firmicutes_plasmids	91	X	COG4644; COG4644; Transposase and inactivated derivatives; TnpA family [DNA replication; recombination; and repair]. (2.32e-09)	Mobilome: prophages; transposons	Information storage and processing
group_17287		hypothetical protein	91	95	1.04396	180	615	598.326	615	180;198;360;576;606;612;615	4	other_Firmicutes_plasmids	91	-	-	COG not assigned	COG not assigned
group_13880		hypothetical protein;conserved hypothetical protein	91	91	1	576	582	580.2	582	576;582	0	other_Firmicutes_plasmids	91	-	-	COG not assigned	COG not assigned
group_38953		hypothetical protein	90	90	1	126	126	126	126	126	0	other_Firmicutes_plasmids	90	-	-	COG not assigned	COG not assigned
group_22650		hypothetical protein	90	93	1.03333	108	630	604.613	624	108;324;408;489;624;630	10	other_Firmicutes_plasmids	90	-	-	COG not assigned	COG not assigned
group_22005	arsC	arsenate reductase;arsenate reductase (thioredoxin)	90	95	1.05556	309	405	392.526	396	309;396;402;405	6	Listeria_plasmids---other_Firmicutes_plasmids	2---88	T	COG0394; Wzb; Protein-tyrosine-phosphatase [Signal transduction mechanisms]. (1.96e-50)	Signal transduction mechanisms	Cellular processing and signaling
group_19915		hypothetical protein;helix-turn-helix domain-containing protein;recombinase family protein;transposon resolvase;resolvase X	90	91	1.01111	114	582	534.56	582	114;144;171;174;291;303;333;384;561;564;576;579;582	11	other_Firmicutes_plasmids	90	L	COG1961; PinR; Site-specific recombinases; DNA invertase Pin homologs [DNA replication; recombination; and repair]. (4.34e-36)	Replication; recombination and repair	Information storage and processing
group_19885		hypothetical protein;DEAD/DEAH box helicase;ATP-dependent helicase;DEAD/DEAH box helicase family protein	90	104	1.15556	288	3291	1397.16	708	288;579;708;723;876;909;2376;2403;2406;2586;3291	88	other_Firmicutes_plasmids	90	KL	COG0553; HepA; Superfamily II DNA/RNA helicases; SNF2 family [Transcription / DNA replication; recombination; and repair]. (5.16e-06)	Transcription; Replication; recombination and repair	Information storage and processing; Information storage and processing
group_17262		CPBP family intramembrane metalloprotease;CAAX amino terminal protease family protein (pXO1-85)	90	90	1	684	687	684.033	684	669;681;684;687	0	other_Firmicutes_plasmids	90	O	COG1266; COG1266; Predicted metal-dependent membrane protease [General function prediction only]. (2.44e-09)	Posttranslational modification; protein turnover; chaperones	Cellular processing and signaling
group_14161		hypothetical protein;conserved hypothetical protein;MerR family transcriptional regulator	90	91	1.01111	180	606	598.414	606	180;372;543;600;605;606	3	other_Firmicutes_plasmids	90	-	-	COG not assigned	COG not assigned
vanZ	vanZ	VanZ family protein;teicoplanin resistance protein VanZ;protein vanZ	90	90	1	177	486	481.633	486	177;444;486	1	other_Firmicutes_plasmids	90	V	COG4767; VanZ; Glycopeptide antibiotics resistance protein [Defense mechanisms]. (2.72e-09)	Defense mechanisms	Cellular processing and signaling
group_12704		cell division protein FtsZ;hypothetical protein;tubulin/FtsZ family GTPase domain protein	90	90	1	330	351	349.433	336	330;336;351	0	other_Firmicutes_plasmids	90	-	-	COG not assigned	COG not assigned
group_7337		plasmid replication protein RepX;hypothetical protein	90	90	1	1236	1308	1307.18	1308	1236;1307;1308	0	other_Firmicutes_plasmids	90	-	-	COG not assigned	COG not assigned
group_21726		ferritin;DNA starvation/stationary phase protection protein;hypothetical protein	89	95	1.06742	81	468	451.63	468	81;174;255;259;311;312;336;351;466;468	8	other_Firmicutes_plasmids	89	PV	COG0783; Dps; DNA-binding ferritin-like protein (oxidative damage protectant) [Inorganic ion transport and metabolism]. (3.82e-46)	Inorganic ion transport and metabolism; Defense mechanisms	Metabolism; Cellular processing and signaling
group_14869		hypothetical protein	89	91	1.02247	246	582	571.382	582	246;309;407;497;582	5	other_Firmicutes_plasmids	89	-	-	COG not assigned	COG not assigned
group_14793		hypothetical protein;conserved hypothetical protein	89	89	1	2214	2361	2348.6	2352	2214;2301;2340;2343;2346;2349;2352;2361	0	other_Firmicutes_plasmids	89	-	-	COG not assigned	COG not assigned
group_22535		recombinase family protein	88	89	1.01136	426	615	574.921	573	426;573;576;591;615	1	other_Firmicutes_plasmids	88	L	COG1961; PinR; Site-specific recombinases; DNA invertase Pin homologs [DNA replication; recombination; and repair]. (2.56e-29)	Replication; recombination and repair	Information storage and processing
pBt003	pBt003	IS6 family transposase;DDE-type integrase/transposase/recombinase;IS6-like element ISBwe2 family transposase;insertion element IS240 protein;insertion sequence IS240 protein;IS6-like element ISBwe3 family transposase;integrase catalytic region;IS6-like element IS240C family transposase;hypothetical protein	88	371	4.21591	78	732	592.068	708	78;81;84;87;90;93;102;105;108;114;120;123;126;135;141;150;159;162;165;171;192;204;207;219;231;237;240;249;252;264;273;282;318;321;336;345;351;354;357;366;378;393;396;426;435;441;492;498;516;522;567;600;624;660;669;675;684;690;693;696;702;708;714;716;717;729;732	96	other_Firmicutes_plasmids	88	X	COG3316; COG3316; Transposase and inactivated derivatives [DNA replication; recombination; and repair]. (2.89e-73)	Mobilome: prophages; transposons	Information storage and processing
group_16380		hypothetical protein	88	88	1	147	249	180.247	180	81;147;158;159;171;180;183;186;213;249	87	other_Firmicutes_plasmids	88	-	-	COG not assigned	COG not assigned
group_15126		SMI1/KNR4 family protein;SMI1 / KNR4	88	88	1	360	456	454.674	453	360;447;450;453;456	1	other_Firmicutes_plasmids	88	-	-	COG not assigned	COG not assigned
tetW~~~tetM~~~tetO~~~tet~~~tetS	tet(W);tet(M);;tet(O);tet;tet(S)	tetracycline resistance ribosomal protection protein Tet(W);tetracycline resistance ribosomal protection protein;TetM/TetW/TetO/TetS family tetracycline resistance ribosomal protection protein;tetracycline resistance ribosomal protection protein Tet(M);tetracycline resistance ribosomal protection protein Tet(O);tetracycline resistance ribosomal protection protein Tet(S);hypothetical protein	87	89	1.02299	252	1941	1835.73	1920	252;618;735;1041;1338;1920;1926;1929;1932;1941	7	Listeria_plasmids---other_Firmicutes_plasmids	1---86	J	COG0480; FusA; Translation elongation factors (GTPases) [Translation; ribosomal structure and biogenesis]. (9.16e-140)	Translation; ribosomal structure and biogenesis	Information storage and processing
group_22529		YolD-like family protein;hypothetical protein	87	89	1.02299	345	345	345	345	345	0	Listeria_plasmids	87	-	-	COG not assigned	COG not assigned
group_20812		putative holin-like toxin	87	89	1.02299	63	183	122.862	123	63;105;123;135;153;183	87	other_Firmicutes_plasmids	87	-	-	COG not assigned	COG not assigned
group_20619		transposase	87	105	1.2069	291	291	291	291	279;291	0	other_Firmicutes_plasmids	87	X	COG2963; COG2963; Transposase and inactivated derivatives [DNA replication; recombination; and repair]. (5.39e-13)	Mobilome: prophages; transposons	Information storage and processing
group_17655		hypothetical protein	87	87	1	309	339	315.207	315	309;315;339	0	other_Firmicutes_plasmids	87	-	-	COG not assigned	COG not assigned
group_17400		hypothetical protein;conserved hypothetical protein	87	87	1	663	675	672.07	669	663;669;675;676	0	other_Firmicutes_plasmids	87	-	-	COG not assigned	COG not assigned
group_17387		ATP-binding protein;hypothetical protein	87	87	1	1932	1938	1937.93	1935	1007;1932;1935;1938	1	other_Firmicutes_plasmids	87	L	COG0433; COG0433; HerA helicase [Replication; recombination; and repair]. (1.30e-07)	Replication; recombination and repair	Information storage and processing
group_16836		hypothetical protein	87	87	1	342	987	976.047	987	342;927;981;984;987	1	other_Firmicutes_plasmids	87	-	-	COG not assigned	COG not assigned
group_22021		helix-turn-helix transcriptional regulator	86	88	1.02326	210	225	224.83	225	210;222;225	0	other_Firmicutes_plasmids	86	-	-	COG not assigned	COG not assigned
group_17337		hypothetical protein	86	86	1	858	858	858	849	849;850;858	0	other_Firmicutes_plasmids	86	-	-	COG not assigned	COG not assigned
group_16839		DUF5514 family protein;hypothetical protein	86	86	1	429	429	429	429	429	0	other_Firmicutes_plasmids	86	-	-	COG not assigned	COG not assigned
group_16441		hypothetical protein	86	86	1	201	312	264.375	312	201;300;312;313;315	3	other_Firmicutes_plasmids	86	-	-	COG not assigned	COG not assigned
group_22679		ISL3 family transposase;transposase	85	101	1.18824	102	1239	686.393	681	102;132;150;165;171;183;192;195;201;207;228;237;318;426;441;477;486;573;582;609;654;669;670;678;681;729;738;984;987;993;1047;1080;1236;1237;1238;1239;1241	63	other_Firmicutes_plasmids	85	-	-	COG not assigned	COG not assigned
group_22013		recombinase;tyrosine-type recombinase/integrase	85	86	1.01176	600	633	600.388	600	600;633;634	0	other_Firmicutes_plasmids	85	-	-	COG not assigned	COG not assigned
group_21186		thioredoxin family protein;thioredoxin;hypothetical protein	85	86	1.01176	312	375	362.512	369	312;369;375	10	other_Firmicutes_plasmids	85	-	-	COG not assigned	COG not assigned
tet~~~tetK	tet;tetK	tetracycline efflux MFS transporter Tet(63);hypothetical protein;tetracycline resistance protein;MFS transporter	85	85	1	366	1380	1356.42	1380	366;621;736;1023;1216;1290;1341;1379;1380	5	other_Firmicutes_plasmids	85	G	COG2814; AraJ; Arabinose efflux permease [Carbohydrate transport and metabolism]. (1.04e-13)	Carbohydrate transport and metabolism	Metabolism
group_38574		transcriptional regulator	84	86	1.02381	597	597	597	597	597	0	other_Firmicutes_plasmids	84	V	COG5340; COG5340; Predicted transcriptional regulator [Transcription]. (3.30e-07)	Defense mechanisms	Cellular processing and signaling
group_22668		toxin zeta;hypothetical protein;zeta-toxin;zeta toxin family protein;zeta toxin	84	97	1.15476	78	1461	668.598	864	78;117;204;213;225;228;258;261;357;396;462;465;555;732;810;861;864;1461	95	other_Firmicutes_plasmids	84	R	COG4185; COG4185; Uncharacterized protein conserved in bacteria [Function unknown]. (5.31e-46)	General function prediction only	Poorly described
group_22625		MarR family transcriptional regulator	84	89	1.05952	438	438	438	438	436;438;439	0	other_Firmicutes_plasmids	84	-	-	COG not assigned	COG not assigned
group_21228		hypothetical protein	84	85	1.0119	360	393	372.847	360	360;384;393	0	other_Firmicutes_plasmids	84	-	-	COG not assigned	COG not assigned
group_21227		hypothetical protein	84	85	1.0119	375	375	375	375	375	0	other_Firmicutes_plasmids	84	-	-	COG not assigned	COG not assigned
trsF	trsF	membrane TMS;conjugal transfer protein;conjugation protein TrsF;hypothetical protein	84	85	1.0119	1419	1419	1419	1419	1416;1419	0	other_Firmicutes_plasmids	84	-	-	COG not assigned	COG not assigned
trsJ	trsJ	conjugal transfer protein;hypothetical protein;conjugation protein TrsJ	84	85	1.0119	453	486	471.106	471	453;459;471;477;486	0	other_Firmicutes_plasmids	84	-	-	COG not assigned	COG not assigned
group_17923		hypothetical protein	84	84	1	747	750	749.675	750	370;747;750	1	other_Firmicutes_plasmids	84	-	-	COG not assigned	COG not assigned
group_17651		hypothetical protein	84	84	1	141	378	370.714	378	141;180;267;348;372;378	3	other_Firmicutes_plasmids	84	-	-	COG not assigned	COG not assigned
prgP	prgP	chromosome partitioning transcriptional regulator ParA fmiliy protein;ParA family protein	84	84	1	900	954	952.193	954	900;930;947;954	0	other_Firmicutes_plasmids	84	DN	COG1192; Soj; ATPases involved in chromosome partitioning [Cell division and chromosome partitioning]. (1.97e-26)	Cell cycle control; cell division; chromosome partitioning; Cell motility	Cellular processing and signaling; Cellular processing and signaling
prgO	prgO	conserved hypothetical protein;hypothetical protein	84	84	1	276	276	276	276	141;247;276	2	other_Firmicutes_plasmids	84	-	-	COG not assigned	COG not assigned
group_15100		WxL domain-containing protein;DNA-binding protein;hypothetical protein;conserved hypothetical protein	84	85	1.0119	285	1941	1668.06	1941	285;288;1173;1335;1749;1923;1926;1941;1946	23	other_Firmicutes_plasmids	84	-	-	COG not assigned	COG not assigned
group_14322		hypothetical protein;putative membrane protein	84	85	1.0119	393	933	922.071	933	393;555;932;933	2	other_Firmicutes_plasmids	84	-	-	COG not assigned	COG not assigned
group_36073		hypothetical protein	83	83	1	195	195	195	196	194;195;196	0	other_Firmicutes_plasmids	83	-	-	COG not assigned	COG not assigned
group_22725		Tn3 family transposase;transposase;hypothetical protein;DUF4158 domain-containing protein	83	98	1.18072	123	2964	2323.55	2964	123;126;198;228;420;705;1158;1686;2024;2221;2250;2460;2592;2610;2877;2949;2952;2961;2962;2964	35	other_Firmicutes_plasmids	83	X	COG4644; COG4644; Transposase and inactivated derivatives; TnpA family [DNA replication; recombination; and repair]. (2.66e-98)	Mobilome: prophages; transposons	Information storage and processing
group_22481		nucleotidyl transferase AbiEii/AbiGii toxin family protein;abortive phage infection protein	83	86	1.03614	171	900	889.779	900	171;750;900	2	other_Firmicutes_plasmids	83	-	-	COG not assigned	COG not assigned
tetL~~~tet	tet(L);tet	tetracycline efflux MFS transporter Tet(L);Tet(L)/Tet(K)/Tet(45) family tetracycline efflux MFS transporter	83	85	1.0241	1377	1404	1401.07	1377	901;1377;1380;1390;1404	1	other_Firmicutes_plasmids	83	G	COG2814; AraJ; Arabinose efflux permease [Carbohydrate transport and metabolism]. (9.53e-18)	Carbohydrate transport and metabolism	Metabolism
cpaF~~~tadA	cpaF;tadA	Flp pilus assembly complex ATPase component TadA;hypothetical protein;type II/IV secretion system ATPase subunit	83	83	1	1326	1350	1334.1	1332	1326;1329;1332;1347;1350	0	other_Firmicutes_plasmids	83	UW	COG4962; CpaF; Flp pilus assembly protein; ATPase CpaF [Intracellular trafficking and secretion]. (6.13e-32)	Intracellular trafficking; secretion; and vesicular transport; Extracellular structures	Cellular processing and signaling; Cellular processing and signaling
group_17924		hypothetical protein;hypothetical protein (pXO2-24/23)	83	83	1	636	834	831.494	834	636;832;833;834	1	other_Firmicutes_plasmids	83	-	-	COG not assigned	COG not assigned
group_16914		hypothetical protein;type III secretion system protein PrgN;replication control protein PrgN	83	83	1	204	315	295.699	297	204;297;300;315	2	other_Firmicutes_plasmids	83	-	-	COG not assigned	COG not assigned
group_16837		hypothetical protein;ImmA/IrrE family metallo-endopeptidase	83	84	1.01205	141	1776	1603.32	1770	141;258;738;771;1173;1176;1770;1775;1776	18	other_Firmicutes_plasmids	83	-	-	COG not assigned	COG not assigned
group_22122		Insertion sequence IS232 ATP-binding protein;ATP-binding protein;transposase;IS21-like element helper ATPase IstB;IS21-like element IS232 family helper ATPase IstB;ATP-binding protein IstB	82	146	1.78049	195	762	733.723	753	195;210;375;552;573;603;686;696;705;752;753;754;755;762	9	other_Firmicutes_plasmids	82	L	COG1484; DnaC; DNA replication protein [DNA replication; recombination; and repair]. (8.07e-70)	Replication; recombination and repair	Information storage and processing
group_21289		helix-turn-helix domain-containing protein;transposase	82	132	1.60976	156	1122	1057.58	1113	156;225;237;270;318;348;366;420;723;912;936;975;1074;1107;1113;1122;1123	13	other_Firmicutes_plasmids	82	-	-	COG not assigned	COG not assigned
group_20462		primase C-terminal domain-containing protein	82	82	1	1494	1497	1494.04	1494	1467;1494;1497	0	other_Firmicutes_plasmids	82	-	-	COG not assigned	COG not assigned
restn917	res(tn917)	recombinase family protein;serine recombinase family protein;hypothetical protein;transposon Tn917 resolvase	82	82	1	198	873	573.22	564	198;216;270;276;552;555;564;846;858;873	73	Listeria_plasmids---other_Firmicutes_plasmids	2---80	L	COG1961; PinR; Site-specific recombinases; DNA invertase Pin homologs [DNA replication; recombination; and repair]. (1.16e-43)	Replication; recombination and repair	Information storage and processing
group_18688		Tn3 family transposase;DUF4158 domain-containing protein;transposase	82	82	1	99	2967	2354.04	2964	99;141;312;381;441;1221;1263;1569;1737;2151;2160;2925;2964;2965;2967	30	Listeria_plasmids---other_Firmicutes_plasmids	7---75	X	COG4644; COG4644; Transposase and inactivated derivatives; TnpA family [DNA replication; recombination; and repair]. (1.64e-100)	Mobilome: prophages; transposons	Information storage and processing
group_18209		Y-family DNA polymerase; excinuclease ABC subunit A;DNA repair protein;nucleotidyltransferase;UV-resistance;hypothetical protein;type VI secretion protein ImpB	82	82	1	114	1308	1063.52	1302	114;117;120;141;180;216;225;270;327;393;540;579;744;945;1032;1038;1125;1245;1275;1302;1308;1309	25	other_Firmicutes_plasmids	82	-	-	COG not assigned	COG not assigned
group_18070		transposase;hypothetical protein	82	82	1	144	324	319.692	324	144;318;321;324;326	1	other_Firmicutes_plasmids	82	-	-	COG not assigned	COG not assigned
group_14818		hypothetical protein;conserved domain protein	82	82	1	144	162	156	156	144;153;156;159;160;162	1	other_Firmicutes_plasmids	82	-	-	COG not assigned	COG not assigned
group_14711		transcriptional regulator;helix-turn-helix transcriptional regulator;ArsR family transcriptional regulator	82	83	1.0122	129	366	336.434	330	129;330;354;363;366	1	other_Firmicutes_plasmids	82	K	COG0640; ArsR; Predicted transcriptional regulators [Transcription]. (7.25e-17)	Transcription	Information storage and processing
group_14550		DUF5511 family protein;hypothetical protein	82	82	1	207	210	209.671	210	207;210	0	other_Firmicutes_plasmids	82	-	-	COG not assigned	COG not assigned
group_23622		integrase	81	81	1	555	555	555	555	554;555	0	other_Firmicutes_plasmids	81	L	COG4974; XerD; Site-specific recombinase XerD [DNA replication; recombination; and repair]. (3.35e-08)	Replication; recombination and repair	Information storage and processing
group_22557		hypothetical protein	81	84	1.03704	336	339	336.036	336	321;336;339	0	other_Firmicutes_plasmids	81	-	-	COG not assigned	COG not assigned
group_22014		fructokinase	81	113	1.39506	873	873	873	873	873	0	other_Firmicutes_plasmids	81	GK	COG1940; NagC; Transcriptional regulator/sugar kinase [Transcription / Carbohydrate transport and metabolism]. (9.59e-58)	Carbohydrate transport and metabolism; Transcription	Metabolism; Information storage and processing
group_21765		PTS beta-glucoside transporter subunit EIIBCA;PTS beta-glucoside transporter subunit IIBCA;PTS sucrose transporter subunit IIBC;PTS transporter subunit EIIB;PTS transporter subunit EIIC	81	83	1.02469	282	1947	1915.65	1947	282;1461;1662;1932;1946;1947	3	other_Firmicutes_plasmids	81	G	COG1263; PtsG; Phosphotransferase system IIC components; glucose/maltose/N-acetylglucosamine-specific [Carbohydrate transport and metabolism]. (3.92e-91)	Carbohydrate transport and metabolism	Metabolism
group_21764		sucrose-6-phosphate hydrolase	81	82	1.01235	1440	1461	1440.26	1440	1440;1461	0	other_Firmicutes_plasmids	81	G	COG1621; SacC; Beta-fructosidases (levanase/invertase) [Carbohydrate transport and metabolism]. (5.35e-173)	Carbohydrate transport and metabolism	Metabolism
group_21763		LacI family transcriptional regulator;LacI family DNA-binding transcriptional regulator	81	82	1.01235	963	963	963	963	963	0	other_Firmicutes_plasmids	81	K	COG1609; PurR; Transcriptional regulators [Transcription]. (1.31e-97)	Transcription	Information storage and processing
repS	repS	primase C-terminal domain-containing protein;replication initiation protein;replication protein;replication initiation protein RepS	81	82	1.01235	870	1557	1536.3	1539	870;1182;1539;1542;1554;1557	2	other_Firmicutes_plasmids	81	-	-	COG not assigned	COG not assigned
group_20407		AbrB/MazE/SpoVT family DNA-binding domain-containing protein;AbrB family transcriptional regulator;transition state regulatory protein AbrB	81	81	1	135	303	275.778	279	135;279;282;303	2	other_Firmicutes_plasmids	81	KV	COG2002; AbrB; Regulators of stationary/sporulation gene expression [Transcription]. (9.06e-19)	Transcription; Defense mechanisms	Information storage and processing; Cellular processing and signaling
group_19697		hypothetical protein	81	81	1	231	270	266.1	270	231;264;270	8	other_Firmicutes_plasmids	81	-	-	COG not assigned	COG not assigned
group_22061		transposase;mobile element protein;ISL3 family transposase	80	114	1.425	231	1296	1243.14	1296	231;306;387;990;1014;1248;1291;1295;1296;1298	8	other_Firmicutes_plasmids	80	-	-	COG not assigned	COG not assigned
group_21051		hypothetical protein;conserved hypothetical protein	80	82	1.025	456	780	764.598	765	456;477;753;759;765;774;780	2	other_Firmicutes_plasmids	80	-	-	COG not assigned	COG not assigned
group_21221		hypothetical protein;MarR family transcriptional regulator;transcriptional regulator;conserved hypothetical protein	79	80	1.01266	225	258	243.525	246	225;231;237;240;246;252;258	3	other_Firmicutes_plasmids	79	-	-	COG not assigned	COG not assigned
group_16805		hypothetical protein;conserved hypothetical protein	79	79	1	141	141	141	141	141	0	other_Firmicutes_plasmids	79	-	-	COG not assigned	COG not assigned
group_15241		tetratricopeptide repeat protein;tetratricopeptide repeat domain protein;putative response regulator	79	79	1	585	1095	1088.46	1095	585;1095;1097	1	other_Firmicutes_plasmids	79	-	-	COG not assigned	COG not assigned
group_14789		TraG/TraD family;type VI secretion protein	79	81	1.02532	168	1647	1605	1641	168;195;1218;1638;1641;1646;1647	3	other_Firmicutes_plasmids	79	U	COG3505; VirD4; Type IV secretory pathway; VirD4 components [Intracellular trafficking and secretion]. (4.11e-59)	Intracellular trafficking; secretion; and vesicular transport	Cellular processing and signaling
group_22507		putative delta recombination/mobilization protein;plasmid recombination protein;Plasmid recombination enzyme type 2	78	82	1.05128	249	1263	1154.43	1263	249;291;366;642;750;765;816;819;906;963;1074;1248;1260;1262;1263	15	other_Firmicutes_plasmids	78	-	-	COG not assigned	COG not assigned
group_15671	nrdF	ribonucleoside-diphosphate reductase;class 1b ribonucleoside-diphosphate reductase subunit beta	78	78	1	951	951	951	951	951;953	0	other_Firmicutes_plasmids	78	-	-	COG not assigned	COG not assigned
group_20784		lysozyme family protein;C40 family peptidase;NLP/P60 family protein (pXO2-08)	77	81	1.05195	387	1149	998.296	1143	387;423;756;1128;1131;1140;1143;1149	17	other_Firmicutes_plasmids	77	M	COG0791; Spr; Cell wall-associated hydrolases (invasion-associated proteins) [Cell envelope biogenesis; outer membrane]. (5.92e-27)	Cell wall/membrane/envelope biogenesis	Cellular processing and signaling
group_16994	nrdE	ribonucleotide-diphosphate reductase subunit alpha;class 1b ribonucleoside-diphosphate reductase subunit alpha	77	77	1	741	2169	2146.66	2148	741;2148;2157;2169;2173	1	other_Firmicutes_plasmids	77	F	COG0209; NrdA; Ribonucleotide reductase; alpha subunit [Nucleotide transport and metabolism]. (7.40e-159)	Nucleotide transport and metabolism	Metabolism
group_16838		metal-dependent hydrolase;conserved hypothetical protein	77	77	1	465	552	550.855	552	465;551;552	1	other_Firmicutes_plasmids	77	R	COG1988; COG1988; Predicted membrane-bound metal-dependent hydrolases [General function prediction only]. (5.93e-13)	General function prediction only	Poorly described
group_35863		hypothetical protein;WxL domain-containing protein;conserved hypothetical protein	76	77	1.01316	606	609	608.727	606	606;609	0	other_Firmicutes_plasmids	76	-	-	COG not assigned	COG not assigned
group_27800		hypothetical protein	76	76	1	396	396	396	396	395;396	0	other_Firmicutes_plasmids	76	-	-	COG not assigned	COG not assigned
group_22635		hypothetical protein	76	80	1.05263	186	348	311	312	186;201;309;312;324;327;330;348	68	other_Firmicutes_plasmids	76	-	-	COG not assigned	COG not assigned
group_22618		KUP/HAK/KT family potassium transporter;potassium transporter Kup;hypothetical protein	76	80	1.05263	186	2037	1878.04	2037	186;213;372;447;450;567;1251;1521;1846;2002;2022;2036;2037;2038;2040;2043	8	other_Firmicutes_plasmids	76	-	-	COG not assigned	COG not assigned
group_17928		fusion protein (includes pXO2-28-29-30);hypothetical protein;hypothetical protein (pXO2-29/30)	76	104	1.36842	483	4284	2779.07	2769	483;1494;2730;2769;4236;4242;4248;4254;4257;4281;4284	68	other_Firmicutes_plasmids	76	-	-	COG not assigned	COG not assigned
group_16772		membrane protein;hypothetical protein	76	76	1	174	231	179.182	232	174;231;232;233;234	10	other_Firmicutes_plasmids	76	-	-	COG not assigned	COG not assigned
group_15720		hypothetical protein	76	76	1	171	216	178.946	174	171;174;189;207;216	69	other_Firmicutes_plasmids	76	-	-	COG not assigned	COG not assigned
group_14866		hypothetical protein;conserved hypothetical protein;DEAD/DEAH box helicase	76	88	1.15789	666	3297	2262.17	2586	666;756;843;972;1005;1431;1677;1680;1683;1689;2586;3291;3296;3297	81	other_Firmicutes_plasmids	76	KL	COG0553; HepA; Superfamily II DNA/RNA helicases; SNF2 family [Transcription / DNA replication; recombination; and repair]. (3.81e-08)	Transcription; Replication; recombination and repair	Information storage and processing; Information storage and processing
group_22626		hypothetical protein	75	77	1.02667	261	261	261	261	167;172;249;261	2	other_Firmicutes_plasmids	75	-	-	COG not assigned	COG not assigned
group_22346		hypothetical protein	75	77	1.02667	138	201	144.506	144	138;144;162;174;201	76	other_Firmicutes_plasmids	75	-	-	COG not assigned	COG not assigned
group_22290		hypothetical protein;stress protein	75	77	1.02667	354	471	430.109	429	354;406;410;429;471;472	29	other_Firmicutes_plasmids	75	-	-	COG not assigned	COG not assigned
group_21688		hypothetical protein;DNA-directed RNA polymerase subunit beta	75	76	1.01333	75	396	373.105	387	75;252;333;366;369;381;387;396	6	other_Firmicutes_plasmids	75	-	-	COG not assigned	COG not assigned
group_21187		hypothetical protein	75	76	1.01333	618	639	623.25	618	597;618;639	0	other_Firmicutes_plasmids	75	-	-	COG not assigned	COG not assigned
group_18067		hypothetical protein	75	75	1	222	228	225.462	228	219;222;228	0	other_Firmicutes_plasmids	75	-	-	COG not assigned	COG not assigned
group_14104		isopeptide-forming domain-containing fimbrial protein;hypothetical protein	75	75	1	279	2091	2065.95	2091	279;2070;2090;2091	1	other_Firmicutes_plasmids	75	-	-	COG not assigned	COG not assigned
group_13886		BRCT domain-containing protein;hypothetical protein	75	75	1	300	300	300	300	300	0	other_Firmicutes_plasmids	75	L	COG0272; Lig; NAD-dependent DNA ligase (contains BRCT domain type II) [DNA replication; recombination; and repair]. (2.15e-12)	Replication; recombination and repair	Information storage and processing
trsL	trsL	conjugal transfer protein;hypothetical protein;conjugation protein TrsL	75	75	1	348	858	824.137	840	348;631;642;837;840;858	8	other_Firmicutes_plasmids	75	-	-	COG not assigned	COG not assigned
group_30166		hypothetical protein	74	74	1	327	327	327	327	315;321;326;327	0	other_Firmicutes_plasmids	74	-	-	COG not assigned	COG not assigned
group_22709		cold-shock protein;cold shock domain-containing protein	74	90	1.21622	129	204	200.567	201	129;198;201;204	1	other_Firmicutes_plasmids	74	K	COG1278; CspC; Cold shock proteins [Transcription]. (1.90e-33)	Transcription	Information storage and processing
group_22513		IS3 family transposase;hypothetical protein;integrase	74	76	1.02703	159	804	375	804	159;177;360;363;393;804	24	other_Firmicutes_plasmids	74	X	COG2801; Tra5; Transposase and inactivated derivatives [DNA replication; recombination; and repair]. (8.46e-24)	Mobilome: prophages; transposons	Information storage and processing
group_22257		tetracycline resistance efflux system leader peptide	74	76	1.02703	45	66	49.5294	51	45;51;66;67	49	other_Firmicutes_plasmids	74	-	-	COG not assigned	COG not assigned
group_17897		type IV secretory system conjugative DNA transfer family protein;conjugal transfer protein;hypothetical protein;conjugation protein TraG/TraD family (pXO2-16)	74	83	1.12162	669	2637	1974.22	1836	669;1818;1836;1971;1980;2625;2628;2631;2634;2637	57	other_Firmicutes_plasmids	74	U	COG3505; VirD4; Type IV secretory pathway; VirD4 components [Intracellular trafficking and secretion]. (1.28e-19)	Intracellular trafficking; secretion; and vesicular transport	Cellular processing and signaling
group_17637		Y-family DNA polymerase;putative DNA polymerase IV	74	74	1	129	1353	1267.82	1281	129;678;1152;1254;1257;1272;1281;1296;1353	4	Listeria_plasmids	74	L	COG0389; DinP; Nucleotidyltransferase/DNA polymerase involved in DNA repair [DNA replication; recombination; and repair]. (5.06e-107)	Replication; recombination and repair	Information storage and processing
group_17395		toprim domain-containing protein;DUF3991 domain-containing protein;hypothetical protein;conserved hypothetical protein	74	74	1	1023	1098	1035.24	1035	1005;1023;1026;1035;1098	0	other_Firmicutes_plasmids	74	-	-	COG not assigned	COG not assigned
group_13999		replication/maintenance protein RepL;Replication and maintenance protein	74	74	1	99	477	453.318	477	99;171;276;300;301;313;379;390;397;440;441;475;477	11	other_Firmicutes_plasmids	74	-	-	COG not assigned	COG not assigned
group_13072		hypothetical protein	74	92	1.24324	237	591	411.485	426	237;372;390;426;588;589;591	49	Listeria_plasmids	74	-	-	COG not assigned	COG not assigned
group_10959		hypothetical protein	74	74	1	222	309	301.312	303	199;222;285;303;309;310;311	2	other_Firmicutes_plasmids	74	-	-	COG not assigned	COG not assigned
group_39214		hypothetical protein	73	73	1	99	99	99	99	99;100	0	other_Firmicutes_plasmids	73	-	-	COG not assigned	COG not assigned
group_35864		DUF916 domain-containing protein;DUF916 and DUF3324 domain-containing protein;hypothetical protein;conserved hypothetical protein	73	74	1.0137	1080	1125	1092.41	1086	1080;1086;1092;1095;1125	0	other_Firmicutes_plasmids	73	-	-	COG not assigned	COG not assigned
group_22123		IS21 family transposase;transposase	73	134	1.83562	441	1296	1275.86	1296	441;965;966;1254;1263;1295;1296;1297	6	other_Firmicutes_plasmids	73	-	-	COG not assigned	COG not assigned
group_21539		MobC family plasmid mobilization relaxosome protein;mobilization protein	73	74	1.0137	327	381	380.26	381	327;368;381	1	other_Firmicutes_plasmids	73	-	-	COG not assigned	COG not assigned
group_19834		CPBP family intramembrane metalloprotease;CAAX amino terminal protease family protein;CAAX protease;protease	73	73	1	405	453	447	447	405;414;417;438;444;447;450;453	1	other_Firmicutes_plasmids	73	-	-	COG not assigned	COG not assigned
repA	repA	replication initiator protein A;replication protein RepA	73	73	1	1041	1044	1041.04	1041	1041;1044	0	other_Firmicutes_plasmids	73	-	-	COG not assigned	COG not assigned
group_19424		addiction module protein;Txe/YoeB family addiction module toxin;type II toxin-antitoxin system YoeB family toxin	73	73	1	117	273	263.507	273	117;126;267;273	4	other_Firmicutes_plasmids	73	V	COG4115; COG4115; Uncharacterized protein conserved in bacteria [Function unknown]. (2.05e-22)	Defense mechanisms	Cellular processing and signaling
group_17401		hypothetical protein	73	73	1	282	288	287.753	288	282;288	0	other_Firmicutes_plasmids	73	-	-	COG not assigned	COG not assigned
group_15251		hypothetical protein	73	73	1	171	240	229.603	240	171;195;228;240	15	other_Firmicutes_plasmids	73	-	-	COG not assigned	COG not assigned
group_13485		hypothetical protein	73	73	1	1341	1341	1341	1341	940;1268;1340;1341	1	Listeria_plasmids	73	-	-	COG not assigned	COG not assigned
group_13377		hypothetical protein	73	73	1	918	918	918	918	917;918	0	Listeria_plasmids	73	-	-	COG not assigned	COG not assigned
group_12781		Fic family protein;hypothetical protein	73	73	1	765	765	765	765	765	0	Listeria_plasmids	73	K	COG3177; COG3177; Fic family protein [Function unknown]. (6.41e-54)	Transcription	Information storage and processing
group_10729		hypothetical protein	73	73	1	363	387	379.438	372	360;363;372;387	0	Listeria_plasmids	73	-	-	COG not assigned	COG not assigned
group_10425		hypothetical protein	73	73	1	240	240	240	240	240	0	Listeria_plasmids	73	-	-	COG not assigned	COG not assigned
group_9539		C40 family peptidase;hypothetical protein	73	73	1	117	1041	389.795	225	117;222;225;228;1038;1041	56	Listeria_plasmids	73	M	COG0791; Spr; Cell wall-associated hydrolases (invasion-associated proteins) [Cell envelope biogenesis; outer membrane]. (3.98e-27)	Cell wall/membrane/envelope biogenesis	Cellular processing and signaling
group_8051		peptidoglycan-binding protein;DUF1906 domain-containing protein	73	73	1	663	2370	2284.01	2352	663;738;900;1456;2058;2202;2208;2352;2370	5	other_Firmicutes_plasmids	73	-	-	COG not assigned	COG not assigned
group_22276		IS21-like element IS712 family helper ATPase IstB;ATP-binding protein;Mobile element protein;IS21 family accessory protein	72	91	1.26389	357	798	761.138	756	357;720;756;759;797;798;812	4	Listeria_plasmids---other_Firmicutes_plasmids	60---12	-	-	COG not assigned	COG not assigned
group_22217		multicopper oxidase domain-containing protein;multicopper oxidase	72	74	1.02778	1530	1536	1530.62	1530	369;1530;1533;1536	1	other_Firmicutes_plasmids	72	DPM	COG2132; SufI; Putative multicopper oxidases [Secondary metabolites biosynthesis; transport; and catabolism]. (1.98e-79)	Cell cycle control; cell division; chromosome partitioning; Inorganic ion transport and metabolism; Cell wall/membrane/envelope biogenesis	Cellular processing and signaling; Metabolism; Cellular processing and signaling
group_21994		hypothetical protein;BRCT domain-containing protein	72	77	1.06944	228	279	277.68	279	228;255;277;279;280	1	other_Firmicutes_plasmids	72	R	COG5275; COG5275; BRCT domain type II [General function prediction only]. (1.60e-10)	General function prediction only	Poorly described
group_21920		IS1182 family transposase;IS1182-like element ISEfa12 family transposase;IS1182-like element ISEfa7 family transposase;transposase	72	77	1.06944	1059	1623	1558.18	1623	1059;1362;1428;1446;1467;1470;1479;1496;1497;1623;1624;1625	12	other_Firmicutes_plasmids	72	X	COG3666; COG3666; Transposase and inactivated derivatives [DNA replication; recombination; and repair]. (1.16e-12)	Mobilome: prophages; transposons	Information storage and processing
group_21540		relaxase/mobilization nuclease domain-containing protein;relaxase	72	74	1.02778	255	939	894.851	915	255;387;540;915;939	3	other_Firmicutes_plasmids	72	-	-	COG not assigned	COG not assigned
group_21521		HU family DNA-binding protein;DNA-binding protein;DNA-binding protein HU 1	72	73	1.01389	105	273	266.548	273	105;120;129;267;273	3	other_Firmicutes_plasmids	72	L	COG0776; HimA; Bacterial nucleoid DNA-binding protein [DNA replication; recombination; and repair]. (1.14e-39)	Replication; recombination and repair	Information storage and processing
group_17886		type I toxin-antitoxin system Fst family toxin	72	72	1	69	87	86.7429	87	52;69;87	3	other_Firmicutes_plasmids	72	-	-	COG not assigned	COG not assigned
group_11837		hypothetical protein;transcriptional regulator	72	72	1	168	198	169.69	168	168;198	67	other_Firmicutes_plasmids	72	-	-	COG not assigned	COG not assigned
group_9498		hypothetical protein	72	72	1	405	420	414.167	411	405;411;420	0	other_Firmicutes_plasmids	72	-	-	COG not assigned	COG not assigned
cadC1	cadC1	cadmium efflux system accessory protein;Cadmium efflux system accessory protein	72	72	1	360	360	360	360	360	0	Listeria_plasmids---other_Firmicutes_plasmids	70---2	K	COG0640; ArsR; Predicted transcriptional regulators [Transcription]. (2.68e-16)	Transcription	Information storage and processing
group_8482		sensor histidine kinase;HAMP domain-containing histidine kinase	72	72	1	882	1368	1317.97	1320	882;1305;1320;1349;1353;1368	7	other_Firmicutes_plasmids	72	T	COG0642; BaeS; Signal transduction histidine kinase [Signal transduction mechanisms]. (5.45e-21)	Signal transduction mechanisms	Cellular processing and signaling
group_1195		Cadmium-transporting ATPase	72	72	1	2136	2136	2136	2136	1354;2136	1	Listeria_plasmids---other_Firmicutes_plasmids	70---2	P	COG2217; ZntA; Cation transport ATPase [Inorganic ion transport and metabolism]. (0.0)	Inorganic ion transport and metabolism	Metabolism
group_21687		hypothetical protein;acetyl-CoA carboxylase	71	73	1.02817	84	321	313.667	321	84;150;175;240;282;321	5	other_Firmicutes_plasmids	71	-	-	COG not assigned	COG not assigned
group_21541		hypothetical protein	71	72	1.01408	402	690	681.887	690	402;415;690	3	other_Firmicutes_plasmids	71	-	-	COG not assigned	COG not assigned
group_21538		hypothetical protein	71	72	1.01408	234	258	248.333	258	234;258	0	other_Firmicutes_plasmids	71	-	-	COG not assigned	COG not assigned
qacR	qacR	multidrug-binding transcriptional regulator QacR;TetR family transcriptional regulator	71	72	1.01408	567	567	567	567	380;561;567;568	1	other_Firmicutes_plasmids	71	-	-	COG not assigned	COG not assigned
axe	axe	type II toxin-antitoxin system Phd/YefM family antitoxin;prevent-host-death protein	71	74	1.04225	90	270	260.27	270	84;90;270	4	other_Firmicutes_plasmids	71	V	COG2161; StbD; Antitoxin of toxin-antitoxin stability system [Cell division and chromosome partitioning]. (7.79e-10)	Defense mechanisms	Cellular processing and signaling
group_14725		hypothetical protein	71	71	1	807	807	807	807	804;807	0	other_Firmicutes_plasmids	71	-	-	COG not assigned	COG not assigned
group_10258		hypothetical protein	71	71	1	195	195	195	195	194;195	0	other_Firmicutes_plasmids	71	-	-	COG not assigned	COG not assigned
group_8120		hypothetical protein	71	73	1.02817	264	564	517.141	531	264;270;438;531;563;564;565	5	Listeria_plasmids	71	-	-	COG not assigned	COG not assigned
group_22483		transposase	70	93	1.32857	228	291	282	291	228;290;291	1	other_Firmicutes_plasmids	70	X	COG2963; COG2963; Transposase and inactivated derivatives [DNA replication; recombination; and repair]. (3.33e-15)	Mobilome: prophages; transposons	Information storage and processing
group_21999		hypothetical protein	70	71	1.01429	423	423	423	423	421;423	0	other_Firmicutes_plasmids	70	-	-	COG not assigned	COG not assigned
group_17641		hypothetical protein;ArsR family transcriptional regulator;conserved hypothetical protein	70	70	1	141	441	258.386	261	141;150;261;315;351;432;441	58	other_Firmicutes_plasmids	70	-	-	COG not assigned	COG not assigned
group_16723		hypothetical protein	70	70	1	438	873	801	852	438;570;600;606;852;855;873	14	other_Firmicutes_plasmids	70	-	-	COG not assigned	COG not assigned
group_2710		major facilitator transporter	70	70	1	1545	1545	1545	1545	1506;1545;1547	0	other_Firmicutes_plasmids	70	G	COG2814; AraJ; Arabinose efflux permease [Carbohydrate transport and metabolism]. (1.65e-18)	Carbohydrate transport and metabolism	Metabolism
group_29831		hypothetical protein	69	69	1	336	336	336	336	336	0	Listeria_plasmids	69	-	-	COG not assigned	COG not assigned
group_27710		hypothetical protein	69	69	1	399	399	399	399	305;399	1	Listeria_plasmids	69	-	-	COG not assigned	COG not assigned
group_22560		hypothetical protein	69	82	1.18841	258	366	361.671	360	242;258;336;360;365;366	3	other_Firmicutes_plasmids	69	-	-	COG not assigned	COG not assigned
group_22491		IS3 family transposase;transposase;DDE-type integrase/transposase/recombinase;hypothetical protein	69	153	2.21739	93	843	443.676	543	93;99;114;135;147;150;162;180;183;207;225;246;249;282;285;306;339;363;399;402;429;438;447;471;516;543;558;591;606;624;627;651;663;696;726;756;759;783;804;807;831;840;842;843;846;847	126	other_Firmicutes_plasmids	69	-	-	COG not assigned	COG not assigned
group_21998		hypothetical protein	69	70	1.01449	204	342	206.565	204	204;243;342	68	other_Firmicutes_plasmids	69	-	-	COG not assigned	COG not assigned
group_21555		IS5/IS1182 family transposase;hypothetical protein;transposase IS1480;transposase;IS5 family transposase;DUF2382 domain-containing protein;general stress protein;YsnF/AvaK domain-containing protein;IS4/IS5 family transposase	69	80	1.15942	90	1062	343.8	312	87;90;111;117;123;126;147;171;189;198;216;228;252;267;288;297;309;315;318;324;327;336;339;351;366;381;396;417;423;480;504;516;522;555;579;789;900;1062	79	other_Firmicutes_plasmids	69	S	COG3861; COG3861; Uncharacterized protein conserved in bacteria [Function unknown]. (4.28e-18)	Function unknown	Poorly described
txe	txe	toxin YoeB	69	70	1.01449	258	258	258	258	157;258	1	other_Firmicutes_plasmids	69	V	COG4115; COG4115; Uncharacterized protein conserved in bacteria [Function unknown]. (3.38e-31)	Defense mechanisms	Cellular processing and signaling
group_18144		hypothetical protein	69	69	1	174	210	208.667	210	174;210;211	1	other_Firmicutes_plasmids	69	-	-	COG not assigned	COG not assigned
group_22708		AAA family ATPase;ParA family protein;peptide transporter	68	70	1.02941	108	792	777.814	786	108;783;786;789;792	1	other_Firmicutes_plasmids	68	DN	COG1192; Soj; ATPases involved in chromosome partitioning [Cell division and chromosome partitioning]. (2.06e-32)	Cell cycle control; cell division; chromosome partitioning; Cell motility	Cellular processing and signaling; Cellular processing and signaling
group_21989		type II toxin-antitoxin system PemK/MazF family toxin;growth inhibitor PemK	68	77	1.13235	342	399	345.68	345	197;201;339;342;345;399	76	other_Firmicutes_plasmids	68	V	COG2337; MazF; Growth inhibitor [Signal transduction mechanisms]. (4.26e-14)	Defense mechanisms	Cellular processing and signaling
group_21053		hypothetical protein;conserved hypothetical protein	68	70	1.02941	372	396	386.057	387	372;378;381;387;396	0	other_Firmicutes_plasmids	68	-	-	COG not assigned	COG not assigned
group_21052		ParA family protein;chromosome partitioning protein ParA;ATPase ParA family (pXO2-39)	68	69	1.01471	867	867	867	867	838;867	0	other_Firmicutes_plasmids	68	DN	COG1192; Soj; ATPases involved in chromosome partitioning [Cell division and chromosome partitioning]. (1.25e-46)	Cell cycle control; cell division; chromosome partitioning; Cell motility	Cellular processing and signaling; Cellular processing and signaling
group_20815		hypothetical protein	68	69	1.01471	303	333	328.043	330	303;315;318;321;330;333	0	other_Firmicutes_plasmids	68	-	-	COG not assigned	COG not assigned
group_19271		relaxase/mobilization nuclease domain-containing protein;protein rlx	68	69	1.01471	162	1011	920.261	993	162;264;366;441;813;846;924;948;963;966;978;993;1008;1011	9	other_Firmicutes_plasmids	68	-	-	COG not assigned	COG not assigned
group_14995		hypothetical protein	68	68	1	183	231	230.25	231	183;228;231	1	other_Firmicutes_plasmids	68	-	-	COG not assigned	COG not assigned
group_13659		hypothetical protein;membrane protein	68	142	2.08824	189	1728	480.359	297	186;189;225;297;531;534;1725;1728	129	other_Firmicutes_plasmids	68	-	-	COG not assigned	COG not assigned
group_37175		hypothetical protein	67	67	1	174	174	174	174	120;152;154;167;172;173;174;175	3	other_Firmicutes_plasmids	67	-	-	COG not assigned	COG not assigned
group_36219		hypothetical protein	67	67	1	192	192	192	192	107;143;191;192	2	other_Firmicutes_plasmids	67	-	-	COG not assigned	COG not assigned
group_21997		hypothetical protein	67	74	1.10448	192	192	192	186	186;192;193	0	other_Firmicutes_plasmids	67	-	-	COG not assigned	COG not assigned
group_21722		PbsX family transcriptional regulator	67	75	1.1194	264	264	264	264	263;264	0	other_Firmicutes_plasmids	67	V	COG2336; MazE; Growth regulator [Signal transduction mechanisms]. (3.45e-10)	Defense mechanisms	Cellular processing and signaling
group_19766	lacB	galactose-6-phosphate isomerase subunit LacB;galactose-6-phosphate isomerase	67	67	1	516	516	516	516	516	0	other_Firmicutes_plasmids	67	G	COG0698; RpiB; Ribose 5-phosphate isomerase RpiB [Carbohydrate transport and metabolism]. (2.36e-63)	Carbohydrate transport and metabolism	Metabolism
sspC	sspC	alpha/beta-type small acid-soluble spore protein;small acid-soluble spore protein C	67	67	1	195	216	215.687	216	195;210;216	0	other_Firmicutes_plasmids	67	-	-	COG not assigned	COG not assigned
group_16485	lacG	6-phospho-beta-galactosidase	67	67	1	864	1407	1398.85	1407	864;1404;1407	1	other_Firmicutes_plasmids	67	G	COG2723; BglB; Beta-glucosidase/6-phospho-beta-glucosidase/beta-galactosidase [Carbohydrate transport and metabolism]. (0.0)	Carbohydrate transport and metabolism	Metabolism
group_14096		hypothetical protein;histidine kinase	67	67	1	195	195	195	195	195	0	other_Firmicutes_plasmids	67	-	-	COG not assigned	COG not assigned
group_26913		galactose-6-phosphate isomerase	66	66	1	426	426	426	426	426	0	other_Firmicutes_plasmids	66	G	COG0698; RpiB; Ribose 5-phosphate isomerase RpiB [Carbohydrate transport and metabolism]. (9.45e-54)	Carbohydrate transport and metabolism	Metabolism
group_22009		hypothetical protein	66	108	1.63636	195	195	195	195	195;196	0	other_Firmicutes_plasmids	66	-	-	COG not assigned	COG not assigned
group_22008	tnpB	IS66 family insertion sequence element accessory protein TnpB;transposase	66	108	1.63636	354	384	354.577	354	353;354;366	0	other_Firmicutes_plasmids	66	X	COG3436; COG3436; Transposase and inactivated derivatives [DNA replication; recombination; and repair]. (1.85e-17)	Mobilome: prophages; transposons	Information storage and processing
group_22007		IS66 family transposase	66	106	1.60606	1293	1557	1554.25	1548	1293;1506;1521;1548;1549;1550;1551;1552;1554;1557	1	other_Firmicutes_plasmids	66	-	-	COG not assigned	COG not assigned
group_21210		sugar permease	66	67	1.01515	477	477	477	477	477;478	0	other_Firmicutes_plasmids	66	G	COG2190; NagE; Phosphotransferase system IIA components [Carbohydrate transport and metabolism]. (3.50e-49)	Carbohydrate transport and metabolism	Metabolism
group_19151		transcriptional regulator	66	66	1	654	654	654	654	653;654	0	other_Firmicutes_plasmids	66	TK	COG0745; OmpR; Response regulators consisting of a CheY-like receiver domain and a winged-helix DNA-binding domain [Signal transduction mechanisms / Transcription]. (3.11e-72)	Signal transduction mechanisms; Transcription	Cellular processing and signaling; Information storage and processing
group_17794		hypothetical protein	66	66	1	177	450	441.227	450	177;417;438;450	2	other_Firmicutes_plasmids	66	-	-	COG not assigned	COG not assigned
group_17396		hypothetical protein	66	67	1.01515	309	1566	1488.5	1557	309;690;1032;1185;1539;1542;1545;1557;1559;1566	7	other_Firmicutes_plasmids	66	-	-	COG not assigned	COG not assigned
group_17270		PTS lactose/cellobiose transporter subunit IIA;PTS lactose transporter subunit IIA	66	66	1	105	318	314.631	318	105;312;317;318	1	other_Firmicutes_plasmids	66	G	COG1447; CelC; Phosphotransferase system cellobiose-specific component IIA [Carbohydrate transport and metabolism]. (1.63e-43)	Carbohydrate transport and metabolism	Metabolism
group_14924		TrbC/VirB2 family protein;hypothetical protein	66	66	1	279	300	280.591	279	279;300	0	other_Firmicutes_plasmids	66	-	-	COG not assigned	COG not assigned
group_13044		RpiR family transcriptional regulator	66	66	1	819	819	819	819	818;819	0	other_Firmicutes_plasmids	66	K	COG1737; RpiR; Transcriptional regulators [Transcription]. (1.20e-78)	Transcription	Information storage and processing
group_12880		hypothetical protein;class I SAM-dependent methyltransferase;DEAD/DEAH box helicase family protein;DNA methylase;TnpV protein	66	110	1.66667	345	6051	1207.38	408	345;408;441;1089;1176;1485;1503;2322;4956;4996;5190;6051	100	Listeria_plasmids	66	L	COG4646; COG4646; DNA methylase [Transcription / DNA replication; recombination; and repair]. (1.59e-47)	Replication; recombination and repair	Information storage and processing
group_11453		DeoR/GlpR transcriptional regulator;DeoR family transcriptional regulator	66	66	1	657	768	766.292	768	657;768;770	1	other_Firmicutes_plasmids	66	KG	COG1349; GlpR; Transcriptional regulators of sugar metabolism [Transcription / Carbohydrate transport and metabolism]. (1.93e-27)	Transcription; Carbohydrate transport and metabolism	Information storage and processing; Metabolism
group_10409		tagatose 16-diphosphate aldolase;tagatose-bisphosphate aldolase	66	66	1	540	981	974.215	981	540;981;982	1	other_Firmicutes_plasmids	66	GP	COG3684; LacD; Tagatose-1;6-bisphosphate aldolase [Carbohydrate transport and metabolism]. (4.19e-72)	Carbohydrate transport and metabolism; Inorganic ion transport and metabolism	Metabolism; Metabolism
group_9527		tagatose-6-phosphate kinase	66	66	1	933	933	933	933	933	0	other_Firmicutes_plasmids	66	G	COG1105; FruK; Fructose-1-phosphate kinase and related fructose-6-phosphate kinase (PfkB) [Carbohydrate transport and metabolism]. (1.64e-121)	Carbohydrate transport and metabolism	Metabolism
group_9490		ribonucleotide-diphosphate reductase subunit beta;ribonucleoside-diphosphate reductase	66	66	1	927	927	927	927	469;927;930	1	other_Firmicutes_plasmids	66	F	COG0208; NrdF; Ribonucleotide reductase; beta subunit [Nucleotide transport and metabolism]. (2.29e-07)	Nucleotide transport and metabolism	Metabolism
ermCL	ermCL	23S rRNA methylase leader peptide ErmCL	66	66	1	42	60	59.6727	60	37;42;43;60;61	3	other_Firmicutes_plasmids	66	-	-	COG not assigned	COG not assigned
group_2928		PTS glucose transporter subunit IIBC	66	66	1	1503	1503	1503	1503	1503	0	other_Firmicutes_plasmids	66	G	COG1263; PtsG; Phosphotransferase system IIC components; glucose/maltose/N-acetylglucosamine-specific [Carbohydrate transport and metabolism]. (3.08e-76)	Carbohydrate transport and metabolism	Metabolism
group_38988		hypothetical protein	65	65	1	123	123	123	123	32;123	1	other_Firmicutes_plasmids	65	-	-	COG not assigned	COG not assigned
group_24415		cytoplasmic protein	65	65	1	519	519	519	519	518;519	0	other_Firmicutes_plasmids	65	R	COG4283; COG4283; Uncharacterized conserved protein [Function unknown]. (8.41e-80)	General function prediction only	Poorly described
group_22502		Mobile element protein;transposase;IS21 family transposase	65	106	1.63077	432	1227	933.031	1227	426;432;720;723;753;798;831;1217;1225;1227	38	Listeria_plasmids	65	X	COG4584; COG4584; Transposase and inactivated derivatives [DNA replication; recombination; and repair]. (2.63e-69)	Mobilome: prophages; transposons	Information storage and processing
group_22279		4Fe-4S binding protein	65	66	1.01538	156	156	156	156	156	0	other_Firmicutes_plasmids	65	C	COG0348; NapH; Polyferredoxin [Energy production and conversion]. (1.30e-08)	Energy production and conversion	Metabolism
group_22018		peptide ABC transporter permease	65	66	1.01538	1377	1377	1377	1377	1376;1377	0	other_Firmicutes_plasmids	65	V	COG0577; SalY; ABC-type antimicrobial peptide transport system; permease component [Defense mechanisms]. (7.72e-10)	Defense mechanisms	Cellular processing and signaling
group_22017		ABC transporter permease	65	66	1.01538	1278	1278	1278	1278	1277;1278	0	other_Firmicutes_plasmids	65	V	COG0577; SalY; ABC-type antimicrobial peptide transport system; permease component [Defense mechanisms]. (1.41e-07)	Defense mechanisms	Cellular processing and signaling
group_22016		multidrug ABC transporter ATP-binding protein	65	66	1.01538	657	657	657	657	657	0	other_Firmicutes_plasmids	65	M	COG1136; SalX; ABC-type antimicrobial peptide transport system; ATPase component [Defense mechanisms]. (2.14e-78)	Cell wall/membrane/envelope biogenesis	Cellular processing and signaling
group_21503		IS3 family transposase;Transposase ISLasa2b IS1223 family;transposase;DDE-type integrase/transposase/recombinase;hypothetical protein	65	76	1.16923	63	1083	420.324	268	63;84;90;93;96;102;117;120;126;132;144;183;207;219;234;237;249;267;270;279;327;414;510;522;534;591;663;711;729;894;900;903;904;945;1083	75	other_Firmicutes_plasmids	65	X	COG2801; Tra5; Transposase and inactivated derivatives [DNA replication; recombination; and repair]. (3.40e-23)	Mobilome: prophages; transposons	Information storage and processing
group_21050		hypothetical protein	65	66	1.01538	156	183	172.033	183	156;162;183;184	27	other_Firmicutes_plasmids	65	-	-	COG not assigned	COG not assigned
group_17617		N-acetylmannosamine-6-phosphate 2-epimerase	65	65	1	690	690	690	690	689;690	0	other_Firmicutes_plasmids	65	G	COG3010; NanE; Putative N-acetylmannosamine-6-phosphate epimerase [Carbohydrate transport and metabolism]. (2.98e-117)	Carbohydrate transport and metabolism	Metabolism
group_16569		PTS transporter subunit EIIC;PTS lactose transporter subunit IIBC	65	65	1	1707	1725	1707.28	1707	1707;1725	0	other_Firmicutes_plasmids	65	G	COG1455; CelB; Phosphotransferase system cellobiose-specific component IIC [Carbohydrate transport and metabolism]. (1.55e-165)	Carbohydrate transport and metabolism	Metabolism
group_15226		hypothetical protein	65	65	1	255	279	259.431	255	255;279	0	other_Firmicutes_plasmids	65	-	-	COG not assigned	COG not assigned
group_14686		hypothetical protein	65	65	1	303	306	305.4	303	303;306	0	other_Firmicutes_plasmids	65	-	-	COG not assigned	COG not assigned
group_14627		hypothetical protein	65	65	1	231	297	257.862	252	231;249;252;297	56	other_Firmicutes_plasmids	65	-	-	COG not assigned	COG not assigned
group_14283		hypothetical protein	65	65	1	276	276	276	276	168;276	1	other_Firmicutes_plasmids	65	-	-	COG not assigned	COG not assigned
group_14038		hypothetical protein	65	65	1	498	531	529.385	531	498;525;531	0	other_Firmicutes_plasmids	65	-	-	COG not assigned	COG not assigned
group_13095		hypothetical protein	65	65	1	609	615	613.5	609	608;609;615	0	other_Firmicutes_plasmids	65	-	-	COG not assigned	COG not assigned
group_13060	nrdI	class Ib ribonucleoside-diphosphate reductase assembly flavoprotein NrdI	65	65	1	453	459	458.538	459	453;459	0	other_Firmicutes_plasmids	65	F	COG1780; NrdI; Protein involved in ribonucleotide reduction [Nucleotide transport and metabolism]. (2.10e-36)	Nucleotide transport and metabolism	Metabolism
group_12865		aldose 1-epimerase family protein;Galactose mutarotase related enzyme;protein lacX	65	65	1	900	900	900	900	900	0	other_Firmicutes_plasmids	65	G	COG2017; GalM; Galactose mutarotase and related enzymes [Carbohydrate transport and metabolism]. (1.14e-25)	Carbohydrate transport and metabolism	Metabolism
group_12858		site-specific recombinase;recombinase family protein	65	65	1	135	1563	536.077	279	135;192;279;285;306;1395;1563	52	Listeria_plasmids---other_Firmicutes_plasmids	1---64	L	COG1961; PinR; Site-specific recombinases; DNA invertase Pin homologs [DNA replication; recombination; and repair]. (2.24e-24)	Replication; recombination and repair	Information storage and processing
group_8475		hypothetical protein	65	65	1	243	1005	710.908	825	243;825;1005	48	other_Firmicutes_plasmids	65	-	-	COG not assigned	COG not assigned
group_35532		hypothetical protein	64	64	1	204	204	204	204	204	0	other_Firmicutes_plasmids	64	-	-	COG not assigned	COG not assigned
group_33269		hypothetical protein	64	64	1	249	249	249	249	249	0	other_Firmicutes_plasmids	64	-	-	COG not assigned	COG not assigned
group_26389		hypothetical protein	64	64	1	441	441	441	441	441	0	Listeria_plasmids	64	-	-	COG not assigned	COG not assigned
group_22596		hypothetical protein	64	66	1.03125	282	285	283.426	282	150;282;284;285	2	other_Firmicutes_plasmids	64	-	-	COG not assigned	COG not assigned
group_17526		hypothetical protein;conserved hypothetical protein	64	64	1	381	420	418.922	420	381;414;417;420	0	other_Firmicutes_plasmids	64	-	-	COG not assigned	COG not assigned
group_15351	tnpB	IS200/IS605 family element transposase accessory protein TnpB;transposase;putative transposase DNA-binding domain family;conserved domain protein;hypothetical protein	64	76	1.1875	405	1362	795.081	1362	405;453;651;726;741;1182;1353;1361;1362;1363	27	other_Firmicutes_plasmids	64	-	-	COG not assigned	COG not assigned
group_14443		hypothetical protein	64	64	1	363	363	363	363	363;364	0	other_Firmicutes_plasmids	64	-	-	COG not assigned	COG not assigned
group_22595		hypothetical protein	63	65	1.03175	417	444	417.422	417	276;399;417;444	2	other_Firmicutes_plasmids	63	-	-	COG not assigned	COG not assigned
group_22493		TlpA family protein disulfide reductase;thioredoxin	63	66	1.04762	99	474	432.646	450	99;375;450;463;474	8	other_Firmicutes_plasmids	63	-	-	COG not assigned	COG not assigned
group_22482		hypothetical protein;transcriptional regulator;XRE family transcriptional regulator	63	64	1.01587	222	504	305.323	279	213;222;234;251;279;285;504	55	Listeria_plasmids---other_Firmicutes_plasmids	53---10	KT	COG1974; LexA; SOS-response transcriptional repressors (RecA-mediated autopeptidases) [Transcription / Signal transduction mechanisms]. (1.00e-19)	Transcription; Signal transduction mechanisms	Information storage and processing; Cellular processing and signaling
group_22238	trxB	thioredoxin-disulfide reductase	63	66	1.04762	924	945	938.949	945	575;712;924;930;937;943;944;945	2	other_Firmicutes_plasmids	63	O	COG0492; TrxB; Thioredoxin reductase [Posttranslational modification; protein turnover; chaperones]. (1.87e-115)	Posttranslational modification; protein turnover; chaperones	Cellular processing and signaling
group_22079		disulfide bond formation protein DsbA;DsbA family oxidoreductase	63	66	1.04762	648	660	649.864	648	648;651;660	0	other_Firmicutes_plasmids	63	O	COG2761; FrnE; Predicted dithiol-disulfide isomerase involved in polyketide biosynthesis [Secondary metabolites biosynthesis; transport; and catabolism]. (6.72e-59)	Posttranslational modification; protein turnover; chaperones	Cellular processing and signaling
group_22033		hypothetical protein;helix-turn-helix transcriptional regulator	63	64	1.01587	237	237	237	237	217;237	0	Listeria_plasmids---other_Firmicutes_plasmids	53---10	-	-	COG not assigned	COG not assigned
group_22019		hypothetical protein	63	64	1.01587	351	543	503.203	543	342;351;492;543	13	other_Firmicutes_plasmids	63	-	-	COG not assigned	COG not assigned
group_21963		hypothetical protein	63	68	1.07937	174	183	182.868	183	174;183	0	other_Firmicutes_plasmids	63	-	-	COG not assigned	COG not assigned
group_18592		cell division protein FtsZ	63	63	1	1449	1455	1452.9	1455	1446;1449;1452;1455	0	other_Firmicutes_plasmids	63	-	-	COG not assigned	COG not assigned
group_16303		DUF5512 family protein;hypothetical protein;putative lipoprotein	63	63	1	489	495	489.619	489	489;492;495	0	other_Firmicutes_plasmids	63	-	-	COG not assigned	COG not assigned
group_14625		hypothetical protein	63	63	1	210	210	210	210	210;211	0	other_Firmicutes_plasmids	63	-	-	COG not assigned	COG not assigned
group_13828		ParA family protein;Replication-associated protein	63	63	1	975	1047	977.381	975	975;981;1047	0	Listeria_plasmids	63	DN	COG1192; Soj; ATPases involved in chromosome partitioning [Cell division and chromosome partitioning]. (2.44e-33)	Cell cycle control; cell division; chromosome partitioning; Cell motility	Cellular processing and signaling; Cellular processing and signaling
group_11693		replication and copy control-associated protein;hypothetical protein	63	63	1	294	297	296.952	297	294;297	0	Listeria_plasmids	63	-	-	COG not assigned	COG not assigned
group_6625		tyrosine recombinase XerS	63	63	1	1086	1086	1086	1077	1071;1074;1077;1086	0	other_Firmicutes_plasmids	63	L	COG4973; XerC; Site-specific recombinase XerC [DNA replication; recombination; and repair]. (1.99e-32)	Replication; recombination and repair	Information storage and processing
group_39227		IS30 family transposase	62	62	1	99	99	99	99	98;99	0	other_Firmicutes_plasmids	62	-	-	COG not assigned	COG not assigned
group_37712		hypothetical protein	62	62	1	165	165	165	166	156;157;159;165;166	0	Listeria_plasmids	62	-	-	COG not assigned	COG not assigned
group_34104		resolvase	62	62	1	231	231	231	231	230;231	0	other_Firmicutes_plasmids	62	-	-	COG not assigned	COG not assigned
group_22541		Transcriptional regulator crp family;transcriptional regulator;cyclic nucleotide-binding domain-containing protein;Crp/Fnr family transcriptional regulator	62	63	1.01613	579	708	679.355	705	579;618;683;705;708	18	Listeria_plasmids---other_Firmicutes_plasmids	14---48	T	COG0664; Crp; cAMP-binding proteins - catabolite gene activator and regulatory subunit of cAMP-dependent protein kinases [Signal transduction mechanisms]. (4.23e-44)	Signal transduction mechanisms	Cellular processing and signaling
group_22450		heavy-metal-associated domain-containing protein;Copper chaperone	62	72	1.16129	234	234	234	234	233;234	0	Listeria_plasmids---other_Firmicutes_plasmids	14---48	P	COG2608; CopZ; Copper chaperone [Inorganic ion transport and metabolism]. (2.61e-12)	Inorganic ion transport and metabolism	Metabolism
group_22036		IS3 family transposase	62	65	1.04839	297	609	600.844	588	297;504;582;588;603;609	3	Listeria_plasmids	62	X	COG2801; Tra5; Transposase and inactivated derivatives [DNA replication; recombination; and repair]. (1.04e-32)	Mobilome: prophages; transposons	Information storage and processing
group_20594		helix-turn-helix domain-containing protein;excisionase;hypothetical protein	62	64	1.03226	129	1017	966.094	1002	129;474;513;558;990;993;996;999;1002;1008;1017	4	other_Firmicutes_plasmids	62	-	-	COG not assigned	COG not assigned
group_18670		hypothetical protein	62	62	1	417	435	425.419	423	411;414;417;423;435	0	other_Firmicutes_plasmids	62	-	-	COG not assigned	COG not assigned
group_18570		MerR family transcriptional regulator;hypothetical protein	62	62	1	720	750	743.371	741	720;738;741;750	0	other_Firmicutes_plasmids	62	-	-	COG not assigned	COG not assigned
group_17961		type II toxin-antitoxin system PemK/MazF family toxin;growth inhibitor PemK	62	62	1	345	363	352.548	351	345;351;363	0	other_Firmicutes_plasmids	62	V	COG2337; MazF; Growth inhibitor [Signal transduction mechanisms]. (2.12e-15)	Defense mechanisms	Cellular processing and signaling
group_14852		hypothetical protein	62	62	1	147	147	147	147	147	0	other_Firmicutes_plasmids	62	-	-	COG not assigned	COG not assigned
group_8373		plasmid replication protein;Replication initiation protein	62	62	1	1635	1767	1665.3	1635	1635;1766;1767	0	Listeria_plasmids	62	-	-	COG not assigned	COG not assigned
group_19241		metal-binding protein ZinT;ZinT/AdcA family metal-binding protein;zinc ABC transporter substrate-binding protein AdcA;zinc-binding lipoprotein AdcA domain protein (pXO1-130)	61	61	1	714	1608	786.984	714	714;1602;1608	56	other_Firmicutes_plasmids	61	P	COG3443; COG3443; Predicted periplasmic or secreted protein [General function prediction only]. (8.60e-103)	Inorganic ion transport and metabolism	Metabolism
group_18607		TetR family transcriptional regulator;TetR/AcrR family transcriptional regulator;transcriptional regulator TetR family (pXO2-48)	61	61	1	153	591	569	591	153;285;327;435;591	5	other_Firmicutes_plasmids	61	K	COG1309; AcrR; Transcriptional regulator [Transcription]. (3.66e-15)	Transcription	Information storage and processing
mob	mob	recombinase;plasmid recombination enzyme Mob;plasmid recombination protein;hypothetical protein	61	65	1.06557	177	1509	898.125	1407	177;204;480;978;1322;1389;1407;1416;1509	29	other_Firmicutes_plasmids	61	-	-	COG not assigned	COG not assigned
tnpA	tnpA	IS200/IS605 family transposase;transposase	61	61	1	138	456	449.9	456	138;408;455;456	2	other_Firmicutes_plasmids	61	X	COG1943; COG1943; Transposase and inactivated derivatives [DNA replication; recombination; and repair]. (1.27e-36)	Mobilome: prophages; transposons	Information storage and processing
group_7973		hypothetical protein	61	61	1	237	258	247.5	258	237;257;258	0	other_Firmicutes_plasmids	61	-	-	COG not assigned	COG not assigned
group_7248		hypothetical protein	61	61	1	402	756	702.9	756	402;754;756	9	Listeria_plasmids	61	-	-	COG not assigned	COG not assigned
group_39413		recombinase family protein;integrase;putative DNA recombinase;hypothetical protein;recombinase	60	63	1.05	123	708	570.81	645	123;138;225;315;519;570;627;633;636;645;648;654;663;675;678;684;708	31	other_Firmicutes_plasmids	60	L	COG1961; PinR; Site-specific recombinases; DNA invertase Pin homologs [DNA replication; recombination; and repair]. (2.94e-17)	Replication; recombination and repair	Information storage and processing
group_37576		hypothetical protein	60	60	1	165	165	165	165	165	0	Listeria_plasmids	60	-	-	COG not assigned	COG not assigned
relEEf	relEEf	addiction module toxin RelE	60	60	1	288	288	288	288	288	0	other_Firmicutes_plasmids	60	-	-	COG not assigned	COG not assigned
group_30042		AbrB family transcriptional regulator	60	60	1	330	330	330	330	330	0	other_Firmicutes_plasmids	60	-	-	COG not assigned	COG not assigned
group_29935		single-stranded DNA-binding protein	60	60	1	333	333	333	333	332;333	0	other_Firmicutes_plasmids	60	L	COG0629; Ssb; Single-stranded DNA-binding protein [DNA replication; recombination; and repair]. (3.11e-23)	Replication; recombination and repair	Information storage and processing
arsR	arsR	winged helix-turn-helix transcriptional regulator;As(III)-sensing metalloregulatory transcriptional repressor ArsR;metalloregulator ArsR/SmtB family transcription factor	60	63	1.05	114	318	314.557	315	114;197;314;315;318	2	Listeria_plasmids---other_Firmicutes_plasmids	2---58	K	COG0640; ArsR; Predicted transcriptional regulators [Transcription]. (3.33e-19)	Transcription	Information storage and processing
group_22110		hypothetical protein	60	62	1.03333	273	333	321.889	333	273;332;333	5	other_Firmicutes_plasmids	60	-	-	COG not assigned	COG not assigned
group_21838		RelB	60	74	1.23333	279	279	279	279	279	0	other_Firmicutes_plasmids	60	V	COG3077; RelB; DNA-damage-inducible protein J [DNA replication; recombination; and repair]. (6.38e-06)	Defense mechanisms	Cellular processing and signaling
group_21837		type II toxin-antitoxin system YafQ family toxin;type II toxin-antitoxin system mRNA interferase toxin RelE/StbE family	60	76	1.26667	99	303	297.082	303	99;165;225;237;285;300;302;303	5	other_Firmicutes_plasmids	60	JV	COG3041; COG3041; Uncharacterized protein conserved in bacteria [Function unknown]. (4.00e-16)	Translation; ribosomal structure and biogenesis; Defense mechanisms	Information storage and processing; Cellular processing and signaling
group_21440		hypothetical protein	60	61	1.01667	291	561	555.931	561	291;549;561;562	1	other_Firmicutes_plasmids	60	-	-	COG not assigned	COG not assigned
group_19730		IS5/IS1182 family transposase;hypothetical protein;transposase;transposase IS660	60	60	1	168	573	455.308	573	168;174;351;474;573	5	other_Firmicutes_plasmids	60	X	COG3666; COG3666; Transposase and inactivated derivatives [DNA replication; recombination; and repair]. (1.13e-21)	Mobilome: prophages; transposons	Information storage and processing
group_18265		hypothetical protein;conserved hypothetical protein	60	60	1	180	189	184	189	180;189	0	other_Firmicutes_plasmids	60	-	-	COG not assigned	COG not assigned
group_17970		recombinase family protein	60	60	1	600	609	607.95	600	600;609	0	Listeria_plasmids	60	L	COG1961; PinR; Site-specific recombinases; DNA invertase Pin homologs [DNA replication; recombination; and repair]. (9.13e-31)	Replication; recombination and repair	Information storage and processing
group_15636		PbsX family transcriptional regulator	60	60	1	264	264	264	264	264	0	other_Firmicutes_plasmids	60	V	COG2336; MazE; Growth regulator [Signal transduction mechanisms]. (2.75e-10)	Defense mechanisms	Cellular processing and signaling
group_15211		hypothetical protein;DUF4199 domain-containing protein	60	61	1.01667	156	1119	852.762	936	156;228;252;450;666;681;825;933;936;1032;1062;1074;1116;1119	41	other_Firmicutes_plasmids	60	-	-	COG not assigned	COG not assigned
group_15073		hypothetical protein	60	60	1	1926	1941	1927.25	1881	1881;1884;1905;1926;1929;1935;1941	0	other_Firmicutes_plasmids	60	JO	COG1293; COG1293; Predicted RNA-binding protein homologous to eukaryotic snRNP [Transcription]. (3.13e-06)	Translation; ribosomal structure and biogenesis; Posttranslational modification; protein turnover; chaperones	Information storage and processing; Cellular processing and signaling
group_14977		hypothetical protein;conserved hypothetical protein	60	60	1	465	552	540.4	552	465;552	8	other_Firmicutes_plasmids	60	-	-	COG not assigned	COG not assigned
group_14094		hypothetical protein;4-hydroxybenzoate polyprenyltransferase	60	60	1	201	201	201	201	201	0	other_Firmicutes_plasmids	60	-	-	COG not assigned	COG not assigned
group_12776		hypothetical protein	60	60	1	678	690	689.789	690	678;690;691	0	other_Firmicutes_plasmids	60	-	-	COG not assigned	COG not assigned
group_39113		hypothetical protein	59	59	1	111	111	111	111	111	0	other_Firmicutes_plasmids	59	-	-	COG not assigned	COG not assigned
group_38986		hypothetical protein	59	59	1	123	123	123	123	123;124	0	other_Firmicutes_plasmids	59	-	-	COG not assigned	COG not assigned
group_38872		single-stranded DNA-binding protein	59	59	1	132	132	132	132	132	0	other_Firmicutes_plasmids	59	L	COG0629; Ssb; Single-stranded DNA-binding protein [DNA replication; recombination; and repair]. (2.39e-14)	Replication; recombination and repair	Information storage and processing
group_21373		hypothetical protein	59	60	1.01695	402	447	446.25	435	402;435;447	1	other_Firmicutes_plasmids	59	-	-	COG not assigned	COG not assigned
group_20592		site-specific integrase;tyrosine-type recombinase/integrase;integrase;integrase family protein	59	59	1	1161	1194	1177.58	1173	1161;1173;1176;1185;1194	0	other_Firmicutes_plasmids	59	L	COG4974; XerD; Site-specific recombinase XerD [DNA replication; recombination; and repair]. (9.77e-18)	Replication; recombination and repair	Information storage and processing
group_16653		hypothetical protein	59	66	1.11864	123	414	338.091	402	123;171;195;396;402;411;414	18	other_Firmicutes_plasmids	59	-	-	COG not assigned	COG not assigned
group_15648	mobC	plasmid mobilization relaxosome protein MobC;MobC;molybdopterin-guanine dinucleotide biosynthesis protein MobC;mobilization protein MobC	59	59	1	345	486	372.462	369	154;345;369;372;486;487	52	other_Firmicutes_plasmids	59	-	-	COG not assigned	COG not assigned
group_15204		hypothetical protein;membrane protein;putative membrane protein	59	59	1	2436	3372	2932.91	2859	2060;2436;2697;2706;2778;2787;2829;2859;2958;3039;3198;3201;3291;3372	47	other_Firmicutes_plasmids	59	-	-	COG not assigned	COG not assigned
group_14687		hypothetical protein	59	59	1	189	189	189	189	189	0	other_Firmicutes_plasmids	59	-	-	COG not assigned	COG not assigned
group_7729		hypothetical protein	59	59	1	273	453	440.797	453	273;447;453	4	other_Firmicutes_plasmids	59	-	-	COG not assigned	COG not assigned
group_22955		transcriptional regulator	58	58	1	582	582	582	582	582	0	other_Firmicutes_plasmids	58	X	COG2963; COG2963; Transposase and inactivated derivatives [DNA replication; recombination; and repair]. (5.79e-13)	Mobilome: prophages; transposons	Information storage and processing
group_22192		DUF536 domain-containing protein;DNA-binding protein;hypothetical protein;helix-turn-helix transcriptional regulator;HTH domain-containing protein;replication-associated protein RepX	58	62	1.06897	129	747	553.403	588	129;171;219;255;312;357;381;477;522;570;585;588;603;609;642;645;657;696;729;735;747	58	other_Firmicutes_plasmids	58	-	-	COG not assigned	COG not assigned
group_22026		transposase	58	60	1.03448	837	837	837	837	837	0	other_Firmicutes_plasmids	58	X	COG2801; Tra5; Transposase and inactivated derivatives [DNA replication; recombination; and repair]. (7.49e-22)	Mobilome: prophages; transposons	Information storage and processing
group_21635		uracil phosphoribosyltransferase; CopY/TcrY family copper transport repressor	58	59	1.01724	432	432	432	432	432	0	Listeria_plasmids---other_Firmicutes_plasmids	11---47	K	COG3682; COG3682; Predicted transcriptional regulator [Transcription]. (2.05e-27)	Transcription	Information storage and processing
copB	copB	copper-translocating P-type ATPase;HAD-IC family P-type ATPase;copper-translocating P-type ATPase CopB	58	58	1	639	2157	2073.48	2048	639;2017;2022;2046;2049;2097;2106;2156;2157	1	Listeria_plasmids---other_Firmicutes_plasmids	34---24	P	COG2217; ZntA; Cation transport ATPase [Inorganic ion transport and metabolism]. (0.0)	Inorganic ion transport and metabolism	Metabolism
group_18121		helix-turn-helix transcriptional regulator;transcriptional regulator;DNA-binding protein (pXO1-40)	58	58	1	198	198	198	198	198	0	other_Firmicutes_plasmids	58	K	COG1476; COG1476; Predicted transcriptional regulators [Transcription]. (4.59e-23)	Transcription	Information storage and processing
group_16885		hypothetical protein;cytochrome B	58	58	1	153	369	285	324	132;153;177;201;207;228;245;279;282;285;297;300;309;318;324;327;344;369;370;372	44	Listeria_plasmids---other_Firmicutes_plasmids	2---56	-	-	COG not assigned	COG not assigned
group_14685		hypothetical protein	58	60	1.03448	369	1218	1033.67	1217	369;813;852;1216;1217;1218;1219	7	other_Firmicutes_plasmids	58	-	-	COG not assigned	COG not assigned
group_22667		conjugal transfer protein	57	59	1.03509	171	936	844.5	933	171;312;405;456;642;690;708;720;768;776;930;933;936	14	other_Firmicutes_plasmids	57	-	-	COG not assigned	COG not assigned
group_22585		abortive infection protein	57	57	1	594	594	594	594	594	0	other_Firmicutes_plasmids	57	V	COG5340; COG5340; Predicted transcriptional regulator [Transcription]. (4.04e-08)	Defense mechanisms	Cellular processing and signaling
group_21439		hypothetical protein;HAD hydrolase family protein	57	58	1.01754	123	165	124.397	123	123;162;165	56	other_Firmicutes_plasmids	57	HR	COG0561; Cof; Predicted hydrolases of the HAD superfamily [General function prediction only]. (7.20e-06)	Coenzyme transport and metabolism; General function prediction only	Metabolism; Poorly described
gerXA	gerXA	spore germination protein;spore germination protein XA	57	57	1	1479	1479	1479	1479	1479	0	other_Firmicutes_plasmids	57	-	-	COG not assigned	COG not assigned
gerXB	gerXB	endospore germination permease;spore germination protein GerXB;spore germination protein	57	57	1	861	1080	1074.8	1068	802;861;1068;1080	2	other_Firmicutes_plasmids	57	-	-	COG not assigned	COG not assigned
group_19999		hypothetical protein	57	57	1	114	204	197.077	204	114;204	1	other_Firmicutes_plasmids	57	-	-	COG not assigned	COG not assigned
group_19375		cell division protein FtsK;DNA translocase FtsK;hypothetical protein	57	58	1.01754	456	1173	1136.53	1167	456;477;792;1119;1164;1167;1173	3	other_Firmicutes_plasmids	57	D	COG1674; FtsK; DNA segregation ATPase FtsK/SpoIIIE and related proteins [Cell division and chromosome partitioning]. (1.38e-36)	Cell cycle control; cell division; chromosome partitioning	Cellular processing and signaling
group_18721		Nramp family divalent metal transporter;manganese transporter	57	60	1.05263	1548	1608	1599.85	1593	1548;1578;1593;1596;1608	0	other_Firmicutes_plasmids	57	P	COG1914; MntH; Mn2+ and Fe2+ transporters of the NRAMP family [Inorganic ion transport and metabolism]. (1.48e-100)	Inorganic ion transport and metabolism	Metabolism
group_17457		hypothetical protein;conserved hypothetical protein	57	57	1	288	423	308.842	288	288;393;396;414;423	47	other_Firmicutes_plasmids	57	-	-	COG not assigned	COG not assigned
group_17348		hypothetical protein	57	57	1	204	327	324.842	327	204;327	1	other_Firmicutes_plasmids	57	-	-	COG not assigned	COG not assigned
group_17173		DUF4062 domain-containing protein;hypothetical protein	57	60	1.05263	216	978	925.211	975	216;321;405;567;573;879;960;961;975;978	7	other_Firmicutes_plasmids	57	-	-	COG not assigned	COG not assigned
group_14072		hypothetical protein;transposase;IS5 family transposase	57	57	1	90	543	344.25	543	90;162;180;183;252;342;345;378;381;464;471;542;543;544;545	21	other_Firmicutes_plasmids	57	-	-	COG not assigned	COG not assigned
group_13724		hypothetical protein	57	57	1	597	609	599	597	597;606;609	0	other_Firmicutes_plasmids	57	-	-	COG not assigned	COG not assigned
group_10483		abortive phage infection protein	57	57	1	900	900	900	900	900	0	other_Firmicutes_plasmids	57	V	COG2253; COG2253; Uncharacterized conserved protein [Function unknown]. (2.55e-07)	Defense mechanisms	Cellular processing and signaling
group_38246		hypothetical protein	56	56	1	150	150	150	150	150	0	other_Firmicutes_plasmids	56	-	-	COG not assigned	COG not assigned
group_35533		hypothetical protein	56	56	1	204	204	204	204	204	0	other_Firmicutes_plasmids	56	-	-	COG not assigned	COG not assigned
group_29933		adenine phosphoribosyltransferase	56	56	1	333	333	333	333	333	0	other_Firmicutes_plasmids	56	F	COG0503; Apt; Adenine/guanine phosphoribosyltransferases and related PRPP-binding proteins [Nucleotide transport and metabolism]. (2.69e-33)	Nucleotide transport and metabolism	Metabolism
group_25477		hypothetical protein	56	56	1	474	474	474	465	465;474;476	0	other_Firmicutes_plasmids	56	S	COG1683; COG1683; Uncharacterized conserved protein [Function unknown]. (8.53e-23)	Function unknown	Poorly described
hfq~~~pBt147	hfq;pBt147	RNA chaperone Hfq;HfQ protein (RNA-binding protein)	56	58	1.03571	183	234	231.421	234	183;192;222;234;240	3	other_Firmicutes_plasmids	56	-	-	COG not assigned	COG not assigned
group_22627		plasmid recombination protein;mobilization protein	56	61	1.08929	225	1281	923.115	1236	225;240;282;360;441;1092;1236;1281	21	other_Firmicutes_plasmids	56	D	COG1196; Smc; Chromosome segregation ATPases [Cell division and chromosome partitioning]. (3.65e-06)	Cell cycle control; cell division; chromosome partitioning	Cellular processing and signaling
group_22237	trxA	thioredoxin	56	59	1.05357	315	315	315	315	315	0	other_Firmicutes_plasmids	56	O	COG3118; COG3118; Thioredoxin domain-containing protein [Posttranslational modification; protein turnover; chaperones]. (9.77e-26)	Posttranslational modification; protein turnover; chaperones	Cellular processing and signaling
group_21633		hypothetical protein;conserved hypothetical protein	56	57	1.01786	312	312	312	312	312	0	other_Firmicutes_plasmids	56	S	COG0393; COG0393; Uncharacterized conserved protein [Function unknown]. (2.31e-36)	Function unknown	Poorly described
group_21167		ParA family protein;plasmid replication-associated protein	56	57	1.01786	417	798	767.579	795	417;792;795;798	4	other_Firmicutes_plasmids	56	DN	COG1192; Soj; ATPases involved in chromosome partitioning [Cell division and chromosome partitioning]. (2.49e-41)	Cell cycle control; cell division; chromosome partitioning; Cell motility	Cellular processing and signaling; Cellular processing and signaling
group_20783		hypothetical protein	56	57	1.01786	156	330	323.895	330	156;330	2	other_Firmicutes_plasmids	56	-	-	COG not assigned	COG not assigned
group_20531	ltrA	group II intron reverse transcriptase/maturase;group II intron reverse transcriptase/maturase (pXO1-23)	56	56	1	1278	1983	1921.77	1932	1278;1932;1962;1983	1	other_Firmicutes_plasmids	56	X	COG3344; COG3344; Retron-type reverse transcriptase [DNA replication; recombination; and repair]. (2.25e-29)	Mobilome: prophages; transposons	Information storage and processing
group_20473		transposase;hypothetical protein;IS1627s1 transposase	56	56	1	129	321	291	321	129;192;321;322	3	other_Firmicutes_plasmids	56	-	-	COG not assigned	COG not assigned
pBt145~~~calY_2	pBt145;calY_2	cell division protein FtsN;putative spore coat-associated protein;camelysin	56	56	1	132	594	560.357	594	132;189;237;396;594	5	other_Firmicutes_plasmids	56	-	-	COG not assigned	COG not assigned
group_19366		hypothetical protein	56	56	1	234	288	234.964	234	234;288	55	other_Firmicutes_plasmids	56	-	-	COG not assigned	COG not assigned
group_19093		hypothetical protein	56	56	1	477	507	506.25	489	477;489;495;507	0	other_Firmicutes_plasmids	56	-	-	COG not assigned	COG not assigned
group_15872		phosphatase PAP2 family protein;phosphatase PAP2 family (pXO1-91)	56	56	1	843	843	843	843	843	0	other_Firmicutes_plasmids	56	I	COG0671; PgpB; Membrane-associated phospholipid phosphatase [Lipid metabolism]. (6.15e-08)	Lipid transport and metabolism	Metabolism
group_14736		dephospho-CoA kinase;hypothetical protein	56	56	1	456	462	456.113	456	455;456;462	0	other_Firmicutes_plasmids	56	-	-	COG not assigned	COG not assigned
group_14191		hypothetical protein	56	56	1	378	393	378.268	378	378;393	0	other_Firmicutes_plasmids	56	-	-	COG not assigned	COG not assigned
group_12874		hypothetical protein	56	56	1	105	261	177	262	105;174;186;261;262;264	9	other_Firmicutes_plasmids	56	-	-	COG not assigned	COG not assigned
group_12873		NEAT domain-containing protein;iron transporter;cell surface protein	56	56	1	249	462	373.019	387	249;387;459;460;462	50	other_Firmicutes_plasmids	56	P	COG5386; COG5386; Cell surface protein [Cell envelope biogenesis; outer membrane]. (2.51e-28)	Inorganic ion transport and metabolism	Metabolism
group_12813		hypothetical protein	56	59	1.05357	171	195	172.263	171	171;194;195	54	other_Firmicutes_plasmids	56	-	-	COG not assigned	COG not assigned
group_12812		hypothetical protein	56	56	1	453	453	453	453	452;453	0	other_Firmicutes_plasmids	56	-	-	COG not assigned	COG not assigned
ugd	ugd	hypothetical protein;UDP-glucose 6-dehydrogenase;UDP-glucose 6-dehydrogenase (pXO1-95)	56	64	1.14286	117	1332	1147.14	1332	117;300;831;1218;1258;1330;1331;1332	9	other_Firmicutes_plasmids	56	M	COG1004; Ugd; Predicted UDP-glucose 6-dehydrogenase [Cell envelope biogenesis; outer membrane]. (0.0)	Cell wall/membrane/envelope biogenesis	Cellular processing and signaling
cya	cya	hypothetical protein;crotonobetainyl-CoA:carnitine CoA-transferase;calmodulin-sensitive adenylate cyclase	56	57	1.01786	807	2403	2360	2403	807;1548;2403	2	other_Firmicutes_plasmids	56	-	-	COG not assigned	COG not assigned
group_7972		hypothetical protein	56	99	1.76786	246	606	311.32	312	246;312;315;318;603;604;606	88	other_Firmicutes_plasmids	56	-	-	COG not assigned	COG not assigned
group_7570		glycosyltransferase;hyaluronan synthase	56	56	1	1101	1284	1124.29	1101	1101;1283;1284	48	other_Firmicutes_plasmids	56	N	COG1215; COG1215; Glycosyltransferases; probably involved in cell wall biogenesis [Cell envelope biogenesis; outer membrane]. (2.10e-47)	Cell motility	Cellular processing and signaling
group_7316		hypothetical protein	56	56	1	279	351	336.6	351	279;351;352	3	other_Firmicutes_plasmids	56	-	-	COG not assigned	COG not assigned
group_39249		hypothetical protein	55	55	1	96	96	96	96	96	0	other_Firmicutes_plasmids	55	-	-	COG not assigned	COG not assigned
group_39164		hypothetical protein	55	55	1	105	105	105	105	105	0	other_Firmicutes_plasmids	55	-	-	COG not assigned	COG not assigned
group_39090		hypothetical protein	55	55	1	114	114	114	114	114	0	other_Firmicutes_plasmids	55	-	-	COG not assigned	COG not assigned
group_39049		hypothetical protein	55	55	1	117	117	117	117	116;117;118;119	0	other_Firmicutes_plasmids	55	-	-	COG not assigned	COG not assigned
group_39048		hypothetical protein	55	55	1	117	117	117	117	117;119	0	other_Firmicutes_plasmids	55	-	-	COG not assigned	COG not assigned
group_39022		hypothetical protein	55	55	1	120	120	120	120	120	0	other_Firmicutes_plasmids	55	-	-	COG not assigned	COG not assigned
group_38989		hypothetical protein	55	55	1	123	123	123	123	123	0	other_Firmicutes_plasmids	55	-	-	COG not assigned	COG not assigned
group_38535		hypothetical protein	55	55	1	144	144	144	144	144	0	other_Firmicutes_plasmids	55	-	-	COG not assigned	COG not assigned
group_38103		hypothetical protein	55	55	1	153	153	153	153	151;152;153;154;157;158	0	other_Firmicutes_plasmids	55	-	-	COG not assigned	COG not assigned
group_36560		hypothetical protein	55	55	1	186	186	186	186	183;186	0	other_Firmicutes_plasmids	55	-	-	COG not assigned	COG not assigned
group_35360		ribonuclease domain protein	55	55	1	207	207	207	207	207	0	other_Firmicutes_plasmids	55	-	-	COG not assigned	COG not assigned
group_35220		hypothetical protein	55	55	1	210	210	210	210	210	0	other_Firmicutes_plasmids	55	-	-	COG not assigned	COG not assigned
group_35043		hypothetical protein	55	55	1	213	213	213	213	213	0	other_Firmicutes_plasmids	55	-	-	COG not assigned	COG not assigned
group_34893		hypothetical protein	55	55	1	216	216	216	216	216	0	other_Firmicutes_plasmids	55	-	-	COG not assigned	COG not assigned
group_32885		transposase IS861	55	55	1	258	258	258	258	258	0	other_Firmicutes_plasmids	55	-	-	COG not assigned	COG not assigned
group_28258		hypothetical protein	55	55	1	381	381	381	381	380;381	0	other_Firmicutes_plasmids	55	-	-	COG not assigned	COG not assigned
group_22556		hypothetical protein;bacteriophage abortive infection AbiH family protein	55	57	1.03636	99	900	598.579	600	99;504;516;600;900	55	other_Firmicutes_plasmids	55	-	-	COG not assigned	COG not assigned
group_22500		hypothetical protein;helix-turn-helix domain-containing protein;transposase;IS3 family transposase	55	97	1.76364	81	912	662.667	861	81;168;231;297;411;465;645;679;680;681;682;825;861;910;911;912	45	other_Firmicutes_plasmids	55	X	COG2801; Tra5; Transposase and inactivated derivatives [DNA replication; recombination; and repair]. (5.24e-30)	Mobilome: prophages; transposons	Information storage and processing
group_22195		tetracycline resistance determinant leader peptide;tetracycline resistance protein	55	57	1.03636	87	117	114.778	117	87;116;117	4	other_Firmicutes_plasmids	55	-	-	COG not assigned	COG not assigned
group_21789		Mg2+ and Co2+ transporter;hypothetical protein;magnesium transporter CorA family protein	55	59	1.07273	216	912	874.111	909	216;264;405;726;774;908;909;910;912	5	other_Firmicutes_plasmids	55	P	COG0598; CorA; Mg2+ and Co2+ transporters [Inorganic ion transport and metabolism]. (2.17e-34)	Inorganic ion transport and metabolism	Metabolism
group_21223		hypothetical protein	55	56	1.01818	153	183	181.731	183	153;177;183	1	other_Firmicutes_plasmids	55	-	-	COG not assigned	COG not assigned
group_20975		primase C-terminal domain-containing protein;plasmid replication protein	55	59	1.07273	1527	1539	1536.36	1533	1527;1533;1539	0	other_Firmicutes_plasmids	55	-	-	COG not assigned	COG not assigned
group_20595		hypothetical protein	55	55	1	96	1056	736	96	96;1056	53	other_Firmicutes_plasmids	55	-	-	COG not assigned	COG not assigned
group_20327		Ger(x)C family spore germination protein;conserved hypothetical protein;protein BclA;spore germination protein	55	59	1.07273	108	1170	941.172	954	108;132;213;843;954;984;1080;1167;1170	53	other_Firmicutes_plasmids	55	-	-	COG not assigned	COG not assigned
group_19483		recombinase family protein	55	56	1.01818	78	660	591.389	651	78;165;183;195;297;318;372;387;500;630;636;639;651;660;661	10	other_Firmicutes_plasmids	55	L	COG1961; PinR; Site-specific recombinases; DNA invertase Pin homologs [DNA replication; recombination; and repair]. (7.79e-26)	Replication; recombination and repair	Information storage and processing
group_18706		IS3 family transposase;Mobile element protein	55	56	1.01818	336	1350	1320.33	1341	336;999;1341;1350;1353	2	Listeria_plasmids---other_Firmicutes_plasmids	53---2	-	-	COG not assigned	COG not assigned
group_18212		hypothetical protein	55	55	1	1497	1497	1497	1497	1497;1498	0	other_Firmicutes_plasmids	55	-	-	COG not assigned	COG not assigned
group_15111		hypothetical protein;conserved hypothetical protein	55	66	1.2	120	1776	1200.28	1092	120;138;186;189;210;243;798;1092;1408;1776	35	other_Firmicutes_plasmids	55	-	-	COG not assigned	COG not assigned
group_11967		hypothetical protein	55	55	1	387	936	784.636	936	387;417;432;666;927;936	17	other_Firmicutes_plasmids	55	-	-	COG not assigned	COG not assigned
group_11333		CPBP family intramembrane metalloprotease;CAAX amino terminal protease family protein (pXO2-46)	55	55	1	651	666	664.364	666	651;666	0	other_Firmicutes_plasmids	55	O	COG1266; COG1266; Predicted metal-dependent membrane protease [General function prediction only]. (3.25e-06)	Posttranslational modification; protein turnover; chaperones	Cellular processing and signaling
group_10891	galU	UTP-glucose-1-phosphate uridylyltransferase (pXO1-94)	55	55	1	888	888	888	888	888	0	other_Firmicutes_plasmids	55	M	COG1210; GalU; UDP-glucose pyrophosphorylase [Cell envelope biogenesis; outer membrane]. (4.35e-176)	Cell wall/membrane/envelope biogenesis	Cellular processing and signaling
group_8812		S-layer protein;hypothetical protein;S-layer protein (pXO1-90)	55	57	1.03636	183	2064	1902.38	1959	183;360;1049;1323;1959;2016;2022;2064	4	other_Firmicutes_plasmids	55	D	COG1196; Smc; Chromosome segregation ATPases [Cell division and chromosome partitioning]. (2.76e-19)	Cell cycle control; cell division; chromosome partitioning	Cellular processing and signaling
group_8357		hypothetical protein;putative transition state regulatory protein	55	55	1	204	204	204	204	204	0	other_Firmicutes_plasmids	55	-	-	COG not assigned	COG not assigned
group_8320		hypothetical protein	55	55	1	273	294	274.75	294	267;273;294	0	other_Firmicutes_plasmids	55	-	-	COG not assigned	COG not assigned
group_8228		hypothetical protein	55	55	1	213	231	229.5	231	213;231	0	other_Firmicutes_plasmids	55	-	-	COG not assigned	COG not assigned
group_8176		hypothetical protein	55	55	1	96	306	122.633	117	96;117;156;306	48	other_Firmicutes_plasmids	55	-	-	COG not assigned	COG not assigned
group_7708		transposase	55	55	1	120	177	160.714	177	120;177;178	2	other_Firmicutes_plasmids	55	-	-	COG not assigned	COG not assigned
group_7438		hypothetical protein	55	55	1	93	255	174	255	93;255	1	other_Firmicutes_plasmids	55	-	-	COG not assigned	COG not assigned
group_7161		ribonuclease	55	55	1	81	87	86.1429	87	81;84;87;88	0	other_Firmicutes_plasmids	55	-	-	COG not assigned	COG not assigned
pagA	pagA	protective antigen	55	55	1	2295	2295	2295	2295	2149;2295	0	other_Firmicutes_plasmids	55	-	-	COG not assigned	COG not assigned
lef	lef	anthrax lethal factor endopeptidase	55	55	1	2430	2430	2430	2430	2430	0	other_Firmicutes_plasmids	55	-	-	COG not assigned	COG not assigned
group_39275		hypothetical protein	54	54	1	93	93	93	93	93	0	other_Firmicutes_plasmids	54	-	-	COG not assigned	COG not assigned
group_38245		hypothetical protein	54	54	1	150	150	150	150	150	0	other_Firmicutes_plasmids	54	-	-	COG not assigned	COG not assigned
group_34892		hypothetical protein	54	54	1	216	216	216	216	216	0	other_Firmicutes_plasmids	54	-	-	COG not assigned	COG not assigned
group_34228		hypothetical protein	54	54	1	228	228	228	228	227;228	0	other_Firmicutes_plasmids	54	-	-	COG not assigned	COG not assigned
group_22714		transposase;IS110 family transposase	54	79	1.46296	321	1230	1150.05	1230	321;396;549;555;632;878;915;1229;1230;1264	10	other_Firmicutes_plasmids	54	X	COG3547; COG3547; Transposase and inactivated derivatives [DNA replication; recombination; and repair]. (5.52e-07)	Mobilome: prophages; transposons	Information storage and processing
group_22700		IS30 family transposase;hypothetical protein;transposase IS30	54	57	1.05556	96	921	723.107	918	96;108;312;345;597;612;759;918;921	16	other_Firmicutes_plasmids	54	X	COG2826; Tra8; Transposase and inactivated derivatives; IS30 family [DNA replication; recombination; and repair]. (1.20e-71)	Mobilome: prophages; transposons	Information storage and processing
group_22631		hypothetical protein	54	55	1.01852	192	204	203.345	204	192;201;204	0	other_Firmicutes_plasmids	54	-	-	COG not assigned	COG not assigned
group_22516		NAD(P)/FAD-dependent oxidoreductase	54	59	1.09259	249	1338	1289.14	1332	249;429;1014;1029;1332;1338	4	other_Firmicutes_plasmids	54	C	COG1249; Lpd; Pyruvate/2-oxoglutarate dehydrogenase complex; dihydrolipoamide dehydrogenase (E3) component; and related enzymes [Energy production and conversion]. (2.24e-98)	Energy production and conversion	Metabolism
group_22235		ArsR family transcriptional regulator;winged helix-turn-helix transcriptional regulator	54	57	1.05556	270	663	642.526	645	270;645;663	1	other_Firmicutes_plasmids	54	P	COG0607; PspE; Rhodanese-related sulfurtransferase [Inorganic ion transport and metabolism]. (4.51e-18)	Inorganic ion transport and metabolism	Metabolism
group_22176		IS30 family transposase	54	79	1.46296	102	921	837.575	921	102;105;126;222;234;273;417;468;601;624;728;738;822;825;858;897;912;918;919;921	14	other_Firmicutes_plasmids	54	X	COG2826; Tra8; Transposase and inactivated derivatives; IS30 family [DNA replication; recombination; and repair]. (1.51e-64)	Mobilome: prophages; transposons	Information storage and processing
group_22012		hypothetical protein	54	56	1.03704	183	183	183	183	183	0	other_Firmicutes_plasmids	54	-	-	COG not assigned	COG not assigned
group_22011	tnpB	IS66 family insertion sequence hypothetical protein;IS66 family insertion sequence element accessory protein TnpB	54	56	1.03704	186	357	189.054	186	180;186;357	55	other_Firmicutes_plasmids	54	X	COG3436; COG3436; Transposase and inactivated derivatives [DNA replication; recombination; and repair]. (9.15e-10)	Mobilome: prophages; transposons	Information storage and processing
group_22010		transposase	54	56	1.03704	1521	1521	1521	1521	1521	0	other_Firmicutes_plasmids	54	X	COG3436; COG3436; Transposase and inactivated derivatives [DNA replication; recombination; and repair]. (1.07e-11)	Mobilome: prophages; transposons	Information storage and processing
group_21374		thiamine biosynthesis protein ThiJ;DJ-1/PfpI family protein	54	55	1.01852	162	573	204.812	162	162;573	50	other_Firmicutes_plasmids	54	K	COG4977; COG4977; Transcriptional regulator containing an amidase domain and an AraC-type DNA-binding HTH domain [Transcription]. (4.72e-18)	Transcription	Information storage and processing
pgsB~~~capB	pgsB;;capB	poly-gamma-glutamate synthase PgsB;capsular polysaccharide biosynthesis protein;capsule biosynthesis protein CapB (pXO2-58)	54	54	1	1185	1395	1337.94	1395	1185;1194;1395;1396	15	other_Firmicutes_plasmids	54	-	-	COG not assigned	COG not assigned
pgsC~~~capC	pgsC;capC	poly-gamma-glutamate biosynthesis protein PgsC;capsular polyglutamate amide ligase/translocase PgsC;capsule biosynthesis protein CapC (pXO2-57)	54	54	1	450	450	450	450	450	0	other_Firmicutes_plasmids	54	-	-	COG not assigned	COG not assigned
group_15864		hypothetical protein;histidine kinase	54	54	1	117	117	117	117	117	0	other_Firmicutes_plasmids	54	-	-	COG not assigned	COG not assigned
pcfY	pcfY	recombinase family protein;resolvase domain protein;resolvase	54	54	1	108	630	602.333	621	108;597;615;621;630	2	other_Firmicutes_plasmids	54	L	COG1961; PinR; Site-specific recombinases; DNA invertase Pin homologs [DNA replication; recombination; and repair]. (1.37e-26)	Replication; recombination and repair	Information storage and processing
group_15270		hypothetical protein	54	54	1	756	756	756	735	720;735;756	0	Listeria_plasmids	54	DN	COG1192; Soj; ATPases involved in chromosome partitioning [Cell division and chromosome partitioning]. (2.67e-06)	Cell cycle control; cell division; chromosome partitioning; Cell motility	Cellular processing and signaling; Cellular processing and signaling
group_15190		SIR2 family protein;hypothetical protein	54	57	1.05556	1644	3981	3740.71	3963	1644;1923;1929;2301;3246;3835;3963;3981;3984	7	other_Firmicutes_plasmids	54	-	-	COG not assigned	COG not assigned
group_15171		AAA family ATPase;conserved hypothetical protein	54	54	1	1458	1470	1458.22	1458	1458;1470	0	other_Firmicutes_plasmids	54	-	-	COG not assigned	COG not assigned
group_15145		hypothetical protein	54	54	1	705	705	705	693	693;704;705	0	other_Firmicutes_plasmids	54	-	-	COG not assigned	COG not assigned
group_14853		hypothetical protein	54	54	1	150	210	152	150	150;210	29	other_Firmicutes_plasmids	54	-	-	COG not assigned	COG not assigned
group_9138		hypothetical protein;alginate O-acetyltransferase	54	54	1	111	243	177	243	111;243;244	1	other_Firmicutes_plasmids	54	-	-	COG not assigned	COG not assigned
group_8970		YitT family protein;hypothetical protein	54	54	1	261	903	868.558	903	261;297;426;837;903;904;905	3	other_Firmicutes_plasmids	54	S	COG1284; COG1284; Uncharacterized conserved protein [Function unknown]. (2.43e-14)	Function unknown	Poorly described
group_1917		reverse transcriptase/endonuclease protein (pXO1-07)	54	54	1	1809	1809	1809	1809	1809	0	other_Firmicutes_plasmids	54	X	COG3344; COG3344; Retron-type reverse transcriptase [DNA replication; recombination; and repair]. (2.42e-40)	Mobilome: prophages; transposons	Information storage and processing
group_39093		hypothetical protein	53	53	1	114	114	114	114	114	0	other_Firmicutes_plasmids	53	-	-	COG not assigned	COG not assigned
group_39047		hypothetical protein	53	53	1	117	117	117	117	117	0	other_Firmicutes_plasmids	53	-	-	COG not assigned	COG not assigned
group_39021		hypothetical protein	53	53	1	120	120	120	120	120	0	other_Firmicutes_plasmids	53	-	-	COG not assigned	COG not assigned
group_38887		peptidylprolyl isomerase	53	53	1	132	132	132	132	132	0	other_Firmicutes_plasmids	53	O	COG0652; PpiB; Peptidyl-prolyl cis-trans isomerase (rotamase) - cyclophilin family [Posttranslational modification; protein turnover; chaperones]. (6.15e-12)	Posttranslational modification; protein turnover; chaperones	Cellular processing and signaling
group_37172		hypothetical protein	53	53	1	174	174	174	174	174	0	other_Firmicutes_plasmids	53	-	-	COG not assigned	COG not assigned
group_36217		hypothetical protein	53	53	1	192	192	192	192	192	0	other_Firmicutes_plasmids	53	-	-	COG not assigned	COG not assigned
group_35041		hypothetical protein	53	53	1	213	213	213	213	89;213	1	other_Firmicutes_plasmids	53	-	-	COG not assigned	COG not assigned
group_34888		hypothetical protein	53	53	1	216	216	216	216	204;216	0	other_Firmicutes_plasmids	53	-	-	COG not assigned	COG not assigned
group_34100		hypothetical protein	53	53	1	231	231	231	231	230;231	0	other_Firmicutes_plasmids	53	-	-	COG not assigned	COG not assigned
group_32627		hypothetical protein	53	53	1	264	264	264	264	264;265	0	other_Firmicutes_plasmids	53	-	-	COG not assigned	COG not assigned
group_31708		PTS galactitol transporter subunit IIB	53	53	1	285	285	285	285	285	0	other_Firmicutes_plasmids	53	G	COG3414; SgaB; Phosphotransferase system; galactitol-specific IIB component [Carbohydrate transport and metabolism]. (2.58e-07)	Carbohydrate transport and metabolism	Metabolism
group_28161		hydrolase	53	53	1	384	384	384	384	384	0	other_Firmicutes_plasmids	53	-	-	COG not assigned	COG not assigned
group_24471		secondary thiamine-phosphate synthase	53	53	1	516	516	516	516	516	0	other_Firmicutes_plasmids	53	H	COG0432; COG0432; Uncharacterized conserved protein [Function unknown]. (6.68e-25)	Coenzyme transport and metabolism	Metabolism
group_23158		6-phospho 3-hexuloisomerase	53	53	1	573	573	573	573	573	0	other_Firmicutes_plasmids	53	GM	COG0794; GutQ; Predicted sugar phosphate isomerase involved in capsule formation [Cell envelope biogenesis; outer membrane]. (3.60e-39)	Carbohydrate transport and metabolism; Cell wall/membrane/envelope biogenesis	Metabolism; Cellular processing and signaling
group_22880		transcriptional regulator TetR family (pXO1-34)	53	53	1	585	585	585	585	585	0	other_Firmicutes_plasmids	53	K	COG1309; AcrR; Transcriptional regulator [Transcription]. (3.11e-13)	Transcription	Information storage and processing
group_22216		transposase	53	97	1.83019	117	261	246.067	243	117;219;243;255;261	3	other_Firmicutes_plasmids	53	-	-	COG not assigned	COG not assigned
group_21962		acetyltransferase GNAT family (pXO1-37)	53	56	1.0566	582	582	582	582	581;582	0	other_Firmicutes_plasmids	53	J	COG0456; RimI; Acetyltransferases [General function prediction only]. (1.46e-12)	Translation; ribosomal structure and biogenesis	Information storage and processing
group_19524		N-acetylmuramoyl-L-alanine amidase;hypothetical protein	53	54	1.01887	90	1065	924.444	1056	90;180;210;213;798;810;873;972;1047;1056;1059;1065	10	other_Firmicutes_plasmids	53	M	COG5632; COG5632; N-acetylmuramoyl-L-alanine amidase [Cell envelope biogenesis; outer membrane]. (3.61e-13)	Cell wall/membrane/envelope biogenesis	Cellular processing and signaling
group_18756		ribulose phosphate epimerase	53	53	1	663	663	663	663	662;663	0	other_Firmicutes_plasmids	53	G	COG0036; Rpe; Pentose-5-phosphate-3-epimerase [Carbohydrate transport and metabolism]. (2.83e-84)	Carbohydrate transport and metabolism	Metabolism
group_17495		helix-turn-helix transcriptional regulator;transcriptional regulator;transcriptional repressor PagR;winged helix-turn-helix transcriptional regulator;metalloregulator ArsR/SmtB family transcription factor	53	53	1	228	294	292.755	294	228;294	1	other_Firmicutes_plasmids	53	K	COG4189; COG4189; Predicted transcriptional regulator [Transcription]. (8.19e-11)	Transcription	Information storage and processing
group_16162	cadA	heavy metal translocating P-type ATPase;cadmium-translocating P-type ATPase;Lead cadmium zinc and mercury transporting ATPase	53	53	1	1275	1884	1869	1884	1275;1797;1839;1860;1863;1883;1884	1	Listeria_plasmids---other_Firmicutes_plasmids	46---7	P	COG2217; ZntA; Cation transport ATPase [Inorganic ion transport and metabolism]. (0.0)	Inorganic ion transport and metabolism	Metabolism
group_14730		type I restriction endonuclease subunit R;DEAD/DEAH box helicase family protein;restriction endonuclease subunit R;type I restriction endonuclease	53	54	1.01887	198	3168	3046.83	3168	198;573;2604;2679;3030;3159;3162;3168	4	other_Firmicutes_plasmids	53	V	COG0610; COG0610; Type I site-specific restriction-modification system; R (restriction) subunit and related helicases [Defense mechanisms]. (1.59e-118)	Defense mechanisms	Cellular processing and signaling
capD~~~ggt	capD;;ggt	capsule biosynthesis gamma-glutamyltransferase CapD;gamma-glutamyltransferase;gamma-glutamyltranspeptidase (pXO2-55)	53	53	1	1401	1587	1583.49	1530	1401;1530;1587	1	other_Firmicutes_plasmids	53	E	COG0405; Ggt; Gamma-glutamyltransferase [Amino acid transport and metabolism]. (2.08e-134)	Amino acid transport and metabolism	Metabolism
group_14338		nucleotidyltransferase domain protein (pXO1-33)	53	53	1	780	780	780	780	714;780	0	other_Firmicutes_plasmids	53	-	-	COG not assigned	COG not assigned
group_14157		histidinol phosphate phosphatase	53	53	1	786	786	786	786	786	0	other_Firmicutes_plasmids	53	ER	COG1387; HIS2; Histidinol phosphatase and related hydrolases of the PHP family [Amino acid transport and metabolism / General function prediction only]. (1.24e-25)	Amino acid transport and metabolism; General function prediction only	Metabolism; Poorly described
group_13188		ABC transporter permease subunit	53	53	1	816	816	816	816	807;816	0	other_Firmicutes_plasmids	53	R	COG4132; COG4132; ABC-type uncharacterized transport system; permease component [General function prediction only]. (1.36e-62)	General function prediction only	Poorly described
group_12849		nucleotide pyrophosphatase	53	53	1	825	825	825	825	825	0	other_Firmicutes_plasmids	53	T	COG1524; COG1524; Uncharacterized proteins of the AP superfamily [General function prediction only]. (5.43e-34)	Signal transduction mechanisms	Cellular processing and signaling
group_12847		hypothetical protein	53	53	1	825	825	825	825	825;826	0	other_Firmicutes_plasmids	53	-	-	COG not assigned	COG not assigned
group_11989		hypothetical protein	53	53	1	204	204	204	204	204;205	0	other_Firmicutes_plasmids	53	-	-	COG not assigned	COG not assigned
group_9146		radical SAM protein;glycerol dehydratase activator;4Fe-4S cluster-binding domain-containing protein;hypothetical protein	53	57	1.07547	159	972	891.895	972	159;480;774;816;972	10	other_Firmicutes_plasmids	53	O	COG1180; PflA; Pyruvate-formate lyase-activating enzyme [Posttranslational modification; protein turnover; chaperones]. (4.93e-54)	Posttranslational modification; protein turnover; chaperones	Cellular processing and signaling
group_8406		peptidylprolyl isomerase	53	53	1	195	237	235.981	237	195;225;237	1	other_Firmicutes_plasmids	53	O	COG0652; PpiB; Peptidyl-prolyl cis-trans isomerase (rotamase) - cyclophilin family [Posttranslational modification; protein turnover; chaperones]. (4.43e-10)	Posttranslational modification; protein turnover; chaperones	Cellular processing and signaling
group_8392		hypothetical protein;protective antigen-related protein (pXO1-111)	53	54	1.01887	240	678	662.167	678	240;261;678	2	other_Firmicutes_plasmids	53	-	-	COG not assigned	COG not assigned
group_8204		PTS galactitol transporter subunit IIC	53	53	1	198	1329	1285.5	1329	198;1328;1329	2	other_Firmicutes_plasmids	53	G	COG3775; GatC; Phosphotransferase system; galactitol-specific IIC component [Carbohydrate transport and metabolism]. (1.09e-109)	Carbohydrate transport and metabolism	Metabolism
group_7809		hypothetical protein	53	53	1	99	228	224.769	228	99;189;228	2	Listeria_plasmids	53	-	-	COG not assigned	COG not assigned
group_7707		IS1627s1-related transposase (pXO1-128);transposase	53	53	1	306	363	310.75	363	306;363	11	other_Firmicutes_plasmids	53	-	-	COG not assigned	COG not assigned
group_7519		ATPase AAA;hypothetical protein	53	53	1	540	570	566.038	570	540;570	0	other_Firmicutes_plasmids	53	-	-	COG not assigned	COG not assigned
group_7225		ABC transporter ATP-binding protein	53	53	1	1032	1032	1032	1032	958;1031;1032	0	other_Firmicutes_plasmids	53	E	COG3842; PotA; ABC-type spermidine/putrescine transport systems; ATPase components [Amino acid transport and metabolism]. (7.77e-132)	Amino acid transport and metabolism	Metabolism
group_6984		conserved hypothetical protein	53	53	1	1050	1050	1050	1050	1050;1051	0	other_Firmicutes_plasmids	53	FT	COG2357; COG2357; PpGpp synthetase catalytic domain [General function prediction only]. (1.05e-25)	Nucleotide transport and metabolism; Signal transduction mechanisms	Metabolism; Cellular processing and signaling
group_6457		ABC transporter substrate-binding protein	53	53	1	1101	1101	1101	1101	1092;1100;1101	0	other_Firmicutes_plasmids	53	P	COG1840; AfuA; ABC-type Fe3+ transport system; periplasmic component [Inorganic ion transport and metabolism]. (3.81e-42)	Inorganic ion transport and metabolism	Metabolism
group_37574		hypothetical protein	52	52	1	165	165	165	165	165	0	other_Firmicutes_plasmids	52	-	-	COG not assigned	COG not assigned
group_32625		prevent-host-death protein	52	52	1	264	264	264	264	264	0	other_Firmicutes_plasmids	52	-	-	COG not assigned	COG not assigned
group_22696	topB	DNA topoisomerase III;DNA topoisomerase 3;type IA DNA topoisomerase;hypothetical protein	52	66	1.26923	99	2157	1583.82	2142	99;390;657;801;1170;2142;2145;2148;2154;2157	26	other_Firmicutes_plasmids	52	L	COG0550; TopA; Topoisomerase IA [DNA replication; recombination; and repair]. (5.27e-130)	Replication; recombination and repair	Information storage and processing
group_22691		DNA-binding protein;HU family DNA-binding protein	52	56	1.07692	165	273	258.545	273	165;189;210;272;273	8	other_Firmicutes_plasmids	52	L	COG0776; HimA; Bacterial nucleoid DNA-binding protein [DNA replication; recombination; and repair]. (8.40e-38)	Replication; recombination and repair	Information storage and processing
group_21993		hypothetical protein;transposase;IS5/IS1182 family transposase;IS5 family transposase	52	53	1.01923	87	363	217.38	213	87;102;135;144;174;195;213;237;258;261;294;321;357;363	44	Listeria_plasmids---other_Firmicutes_plasmids	5---47	X	COG3293; COG3293; Transposase and inactivated derivatives [DNA replication; recombination; and repair]. (1.55e-09)	Mobilome: prophages; transposons	Information storage and processing
group_21168		hypothetical protein;plasmid replication-associated protein	52	53	1.01923	201	252	222.792	201	201;243;252	30	other_Firmicutes_plasmids	52	-	-	COG not assigned	COG not assigned
group_20725		recombinase;recombinase family protein;helix-turn-helix domain-containing protein;hypothetical protein	52	56	1.07692	117	588	497.333	543	117;135;147;174;431;447;461;543;588	9	other_Firmicutes_plasmids	52	L	COG1961; PinR; Site-specific recombinases; DNA invertase Pin homologs [DNA replication; recombination; and repair]. (2.64e-11)	Replication; recombination and repair	Information storage and processing
catA	catA	type A chloramphenicol O-acetyltransferase;type A-8 chloramphenicol O-acetyltransferase;chloramphenicol acetyltransferase CAT;chloramphenicol acetyltransferase	52	54	1.03846	93	648	623.308	648	93;234;420;549;561;647;648	5	Listeria_plasmids---other_Firmicutes_plasmids	1---51	V	COG4845; COG4845; Chloramphenicol O-acetyltransferase [Defense mechanisms]. (1.89e-58)	Defense mechanisms	Cellular processing and signaling
group_20158		hypothetical protein	52	52	1	189	189	189	189	189	0	other_Firmicutes_plasmids	52	-	-	COG not assigned	COG not assigned
group_14564		RsfA family transcriptional regulator;transcription factor RsfA family	52	52	1	468	468	468	468	468	0	other_Firmicutes_plasmids	52	-	-	COG not assigned	COG not assigned
capA	capA	CapA family protein;capsule biosynthesis protein CapA (pXO2-56)	52	52	1	1218	1239	1235.42	1236	1218;1236;1239	0	other_Firmicutes_plasmids	52	M	COG2843; PgsA; Putative enzyme of poly-gamma-glutamate biosynthesis (capsule formation) [Cell envelope biogenesis; outer membrane]. (7.40e-67)	Cell wall/membrane/envelope biogenesis	Cellular processing and signaling
group_11908		hypothetical protein	52	52	1	858	858	858	831	831;858	0	other_Firmicutes_plasmids	52	E	COG1177; PotC; ABC-type spermidine/putrescine transport system; permease component II [Amino acid transport and metabolism]. (1.98e-34)	Amino acid transport and metabolism	Metabolism
group_11609		hypothetical protein;type III secretion system protein PrgN	52	52	1	291	315	297.808	297	291;297;300;315	0	other_Firmicutes_plasmids	52	-	-	COG not assigned	COG not assigned
group_8762		hypothetical protein;CAAX protease;Abi family protein	52	62	1.19231	210	1083	705.188	1083	210;243;831;1083;1091	21	other_Firmicutes_plasmids	52	-	-	COG not assigned	COG not assigned
group_8444		hypothetical protein	52	52	1	213	270	241.5	270	213;270	1	other_Firmicutes_plasmids	52	-	-	COG not assigned	COG not assigned
group_39162		hypothetical protein	51	51	1	105	105	105	105	105	0	other_Firmicutes_plasmids	51	-	-	COG not assigned	COG not assigned
group_39089		hypothetical protein	51	51	1	114	114	114	114	114	0	other_Firmicutes_plasmids	51	-	-	COG not assigned	COG not assigned
group_39088		hypothetical protein	51	51	1	114	114	114	114	113;114;115	0	other_Firmicutes_plasmids	51	-	-	COG not assigned	COG not assigned
group_39026		hypothetical protein	51	51	1	120	120	120	120	120;121	0	Listeria_plasmids---other_Firmicutes_plasmids	14---37	-	-	COG not assigned	COG not assigned
group_29288		hypothetical protein	51	51	1	351	351	351	351	351;352;353;354;358	0	other_Firmicutes_plasmids	51	-	-	COG not assigned	COG not assigned
group_25943		PTS sugar transporter subunit IIA	51	51	1	456	456	456	456	456	0	other_Firmicutes_plasmids	51	GT	COG1762; PtsN; Phosphotransferase system mannitol/fructose-specific IIA domain (Ntr-type) [Carbohydrate transport and metabolism / Signal transduction mechanisms]. (1.70e-35)	Carbohydrate transport and metabolism; Signal transduction mechanisms	Metabolism; Cellular processing and signaling
group_22713		S-layer homology domain-containing protein;hypothetical protein;SH3 domain-containing protein	51	54	1.05882	126	1620	1577.67	1614	126;885;1599;1602;1611;1614;1617;1620;1623	2	other_Firmicutes_plasmids	51	M	COG5632; COG5632; N-acetylmuramoyl-L-alanine amidase [Cell envelope biogenesis; outer membrane]. (1.30e-43)	Cell wall/membrane/envelope biogenesis	Cellular processing and signaling
group_22613		plasmid replication protein;hypothetical protein;Replication protein	51	53	1.03922	147	201	187.962	180	147;177;180;186;200;201	30	other_Firmicutes_plasmids	51	-	-	COG not assigned	COG not assigned
group_22294		hypothetical protein	51	52	1.01961	207	309	296.192	297	207;264;294;297;309	2	other_Firmicutes_plasmids	51	-	-	COG not assigned	COG not assigned
parA	parA	AAA family ATPase;ParA family protein;peptide transporter;Plasmid partition protein	51	56	1.09804	798	810	805.8	807	798;803;804;807;810	0	other_Firmicutes_plasmids	51	DN	COG1192; Soj; ATPases involved in chromosome partitioning [Cell division and chromosome partitioning]. (3.36e-40)	Cell cycle control; cell division; chromosome partitioning; Cell motility	Cellular processing and signaling; Cellular processing and signaling
tnpI	tnpI	TnP I resolvase;transposase	51	55	1.07843	90	855	809.491	855	90;306;837;853;855	4	other_Firmicutes_plasmids	51	L	COG4974; XerD; Site-specific recombinase XerD [DNA replication; recombination; and repair]. (2.01e-43)	Replication; recombination and repair	Information storage and processing
pBt089	pBt089	putative exported protein;hypothetical protein;methyltransferase	51	53	1.03922	81	582	562.925	570	81;564;570;573;582	1	other_Firmicutes_plasmids	51	-	-	COG not assigned	COG not assigned
pBt116	pBt116	hypothetical protein;DUF3221 domain-containing protein;hypothetical exported protein	51	51	1	186	408	394.706	405	186;270;276;348;390;399;405;408	4	other_Firmicutes_plasmids	51	-	-	COG not assigned	COG not assigned
group_19422		recombinase family protein;DNA invertase Pin	51	51	1	264	633	618.25	633	264;312;615;632;633;634;635	2	other_Firmicutes_plasmids	51	-	-	COG not assigned	COG not assigned
group_19365		DUF4878 domain-containing protein;lumazine-binding protein;lumazine binding domain protein	51	51	1	108	393	374.294	381	108;381;393	2	other_Firmicutes_plasmids	51	-	-	COG not assigned	COG not assigned
group_18264		caax amino protease;CPBP family intramembrane metalloprotease	51	51	1	267	486	476.812	480	267;480;486;487;491	1	other_Firmicutes_plasmids	51	-	-	COG not assigned	COG not assigned
mco	mco	multicopper oxidase domain-containing protein;multicopper oxidase;Multicopper oxidase;multi-copper oxidase Mco	51	51	1	1092	1455	1269.47	1434	1089;1092;1161;1434;1455	25	Listeria_plasmids---other_Firmicutes_plasmids	27---24	DPM	COG2132; SufI; Putative multicopper oxidases [Secondary metabolites biosynthesis; transport; and catabolism]. (1.25e-93)	Cell cycle control; cell division; chromosome partitioning; Inorganic ion transport and metabolism; Cell wall/membrane/envelope biogenesis	Cellular processing and signaling; Metabolism; Cellular processing and signaling
group_17033		hypothetical protein	51	51	1	195	240	238.529	240	195;225;240	1	other_Firmicutes_plasmids	51	-	-	COG not assigned	COG not assigned
group_16579		magnesium transporter CorA family protein;hypothetical protein;magnesium transporter CorA	51	51	1	249	951	924.6	951	249;336;857;948;951	2	other_Firmicutes_plasmids	51	P	COG0598; CorA; Mg2+ and Co2+ transporters [Inorganic ion transport and metabolism]. (1.44e-29)	Inorganic ion transport and metabolism	Metabolism
group_14567		DUF86 domain-containing protein;hypothetical protein	51	51	1	414	414	414	414	414	0	other_Firmicutes_plasmids	51	R	COG2445; COG2445; Uncharacterized conserved protein [Function unknown]. (6.00e-27)	General function prediction only	Poorly described
group_14563		nucleotidyltransferase domain-containing protein;DNA polymerase subunit beta	51	51	1	408	408	408	408	408	0	other_Firmicutes_plasmids	51	-	-	COG not assigned	COG not assigned
aph2I~~~aph2Ia	aph(2'')-Iaph(2'')-Ia	aminoglycoside phosphotransferase family protein;APH(2'')-Ia/If/Ih family aminoglycoside O-phosphotransferase;aminoglycoside phosphotransferase APH(3');aminoglycoside O-phosphotransferase APH(2'')-Ia;GNAT family N-acetyltransferase;bifunctional aminoglycoside N-acetyltransferase AAC(6')-Ie/aminoglycoside O-phosphotransferase APH(2'')-Ia	51	56	1.09804	180	1374	908.948	838	180;237;468;495;555;645;663;741;801;876;1137;1236;1297;1311;1368;1374	40	other_Firmicutes_plasmids	51	JO	COG1670; RimL; Acetyltransferases; including N-acetylases of ribosomal proteins [Translation; ribosomal structure and biogenesis]. (7.47e-16)	Translation; ribosomal structure and biogenesis; Posttranslational modification; protein turnover; chaperones	Information storage and processing; Cellular processing and signaling
group_1550		PTS sugar transporter subunit IIA	51	51	1	1947	1947	1947	1947	1860;1923;1947	0	other_Firmicutes_plasmids	51	K	COG3711; BglG; Transcriptional antiterminator [Transcription]. (7.80e-37)	Transcription	Information storage and processing
group_22706	mobC	MobC family plasmid mobilization relaxosome protein;plasmid mobilization relaxosome protein MobC;hypothetical protein	50	52	1.04	129	699	400.625	697	129;191;336;354;363;468;474;691;692;696;697;698;699;700	21	other_Firmicutes_plasmids	50	-	-	COG not assigned	COG not assigned
group_22042		IS1380-like element IS1678 family transposase;IS1380-like element ISSsu5 family transposase	50	59	1.18	1077	1320	1312.5	1320	1077;1143;1318;1320;1321;1322	2	other_Firmicutes_plasmids	50	-	-	COG not assigned	COG not assigned
group_21978		hypothetical protein	50	58	1.16	231	297	295.862	297	231;297	1	other_Firmicutes_plasmids	50	-	-	COG not assigned	COG not assigned
group_20184		cytoplasmic protein;hypothetical protein;conserved hypothetical protein	50	50	1	108	345	335.94	345	108;291;336;345	5	other_Firmicutes_plasmids	50	S	COG5294; COG5294; Uncharacterized protein conserved in bacteria [Function unknown]. (1.46e-06)	Function unknown	Poorly described
cadC6~~~cadC	cadC6;;cadC	cadmium efflux system accessory protein;helix-turn-helix transcriptional regulator;Cd(II)/Pb(II)/Zn(II)-sensing metalloregulatory transcriptional repressor CadC;ArsR family transcriptional regulator	50	50	1	345	369	367.92	369	345;366;369	0	Listeria_plasmids---other_Firmicutes_plasmids	4---46	K	COG0640; ArsR; Predicted transcriptional regulators [Transcription]. (5.51e-19)	Transcription	Information storage and processing
acpB	acpB;	capsule synthesis positive regulator AcpB;putative capsule synthesis trans-acting positive regulator	50	50	1	1440	1449	1448.63	1449	1440;1448;1449	0	other_Firmicutes_plasmids	50	K	COG3711; BglG; Transcriptional antiterminator [Transcription]. (1.43e-11)	Transcription	Information storage and processing
group_16688		phage integrase N-terminal SAM-like domain-containing protein;integrase;site-specific recombinase phage integrase family (pXO1-18)	50	50	1	819	987	969.78	987	819;966;981;987	5	other_Firmicutes_plasmids	50	L	COG4974; XerD; Site-specific recombinase XerD [DNA replication; recombination; and repair]. (2.18e-07)	Replication; recombination and repair	Information storage and processing
group_15050		conserved hypothetical protein;hypothetical protein	50	50	1	114	114	114	114	114	0	other_Firmicutes_plasmids	50	-	-	COG not assigned	COG not assigned
group_12794		hypothetical protein	50	50	1	147	162	154.5	162	147;161;162	0	other_Firmicutes_plasmids	50	-	-	COG not assigned	COG not assigned
group_10301		LysR family transcriptional regulator;transcriptional regulator LysR family	50	50	1	822	822	822	822	602;822	1	other_Firmicutes_plasmids	50	K	COG0583; LysR; Transcriptional regulator [Transcription]. (8.04e-38)	Transcription	Information storage and processing
group_7268		multidrug efflux MFS transporter;MFS transporter	50	50	1	372	1374	1339.44	1374	372;717;1308;1372;1373;1374	2	other_Firmicutes_plasmids	50	G	COG2814; AraJ; Arabinose efflux permease [Carbohydrate transport and metabolism]. (1.38e-08)	Carbohydrate transport and metabolism	Metabolism
group_39216		hypothetical protein	49	49	1	99	99	99	99	98;99	0	other_Firmicutes_plasmids	49	-	-	COG not assigned	COG not assigned
group_38870		hypothetical protein	49	49	1	132	132	132	132	132	0	other_Firmicutes_plasmids	49	-	-	COG not assigned	COG not assigned
group_38105		hypothetical protein	49	49	1	153	153	153	153	153	0	other_Firmicutes_plasmids	49	-	-	COG not assigned	COG not assigned
group_37174		hypothetical protein	49	49	1	174	174	174	174	174	0	other_Firmicutes_plasmids	49	-	-	COG not assigned	COG not assigned
group_37026		hypothetical protein	49	49	1	177	177	177	177	177	0	other_Firmicutes_plasmids	49	-	-	COG not assigned	COG not assigned
group_36871		hypothetical protein	49	49	1	180	180	180	180	180	0	other_Firmicutes_plasmids	49	-	-	COG not assigned	COG not assigned
group_36717		hypothetical protein	49	49	1	183	183	183	183	183	0	other_Firmicutes_plasmids	49	-	-	COG not assigned	COG not assigned
group_35861		hypothetical protein	49	49	1	198	198	198	198	198	0	other_Firmicutes_plasmids	49	-	-	COG not assigned	COG not assigned
group_35213		hypothetical protein	49	49	1	210	210	210	210	210	0	other_Firmicutes_plasmids	49	-	-	COG not assigned	COG not assigned
group_34566		hypothetical protein	49	49	1	222	222	222	222	221;222	0	other_Firmicutes_plasmids	49	-	-	COG not assigned	COG not assigned
group_33807		hypothetical protein	49	49	1	237	237	237	237	237	0	other_Firmicutes_plasmids	49	-	-	COG not assigned	COG not assigned
group_29829		conserved hypothetical protein	49	49	1	336	336	336	336	336	0	other_Firmicutes_plasmids	49	-	-	COG not assigned	COG not assigned
group_26489		hypothetical protein	49	49	1	438	438	438	438	438	0	other_Firmicutes_plasmids	49	-	-	COG not assigned	COG not assigned
group_23681		signal peptidase I (pXO2-59)	49	49	1	552	552	552	552	378;552	1	other_Firmicutes_plasmids	49	U	COG0681; LepB; Signal peptidase I [Intracellular trafficking and secretion]. (1.13e-11)	Intracellular trafficking; secretion; and vesicular transport	Cellular processing and signaling
group_22639		DHA2 family efflux MFS transporter permease subunit;MFS transporter;hypothetical protein	49	52	1.06122	165	1845	1006.47	921	165;186;360;525;921;1842;1845;1846	27	other_Firmicutes_plasmids	49	G	COG2814; AraJ; Arabinose efflux permease [Carbohydrate transport and metabolism]. (2.85e-15)	Carbohydrate transport and metabolism	Metabolism
group_22619		primase C-terminal domain-containing protein;hypothetical protein;replication protein RepR	49	52	1.06122	273	1491	1344.18	1491	273;330;501;570;669;729;932;1330;1350;1491	9	other_Firmicutes_plasmids	49	-	-	COG not assigned	COG not assigned
group_22521		hypothetical protein	49	50	1.02041	228	297	295.62	297	228;297	1	other_Firmicutes_plasmids	49	-	-	COG not assigned	COG not assigned
group_21965		conserved domain protein	49	50	1.02041	252	252	252	252	252	0	other_Firmicutes_plasmids	49	-	-	COG not assigned	COG not assigned
group_21840		AbrB family transcriptional regulator;type II toxin-antitoxin system PrlF family antitoxin	49	61	1.2449	264	264	264	264	264	0	other_Firmicutes_plasmids	49	-	-	COG not assigned	COG not assigned
group_21839		PemK family protein;type II toxin-antitoxin system PemK/MazF family toxin	49	60	1.22449	291	348	347.034	348	223;291;345;348	2	other_Firmicutes_plasmids	49	V	COG2337; MazF; Growth inhibitor [Signal transduction mechanisms]. (9.16e-14)	Defense mechanisms	Cellular processing and signaling
group_21208		transposase;IS3 family transposase	49	51	1.04082	225	1101	273.84	255	225;255;381;1099;1101	49	Listeria_plasmids---other_Firmicutes_plasmids	1---48	X	COG2801; Tra5; Transposase and inactivated derivatives [DNA replication; recombination; and repair]. (4.54e-29)	Mobilome: prophages; transposons	Information storage and processing
group_21096		amino acid efflux protein (pXO2-63)	49	49	1	618	618	618	618	618;619	0	other_Firmicutes_plasmids	49	E	COG1280; RhtB; Putative threonine efflux protein [Amino acid transport and metabolism]. (1.26e-23)	Amino acid transport and metabolism	Metabolism
group_15481		hypothetical protein;haloacid dehalogenase-like hydrolase;PEP phosphonomutase	49	49	1	279	927	847.438	927	279;474;926;927	8	other_Firmicutes_plasmids	49	-	-	COG not assigned	COG not assigned
group_15001		HTH domain-containing protein;DUF536 domain-containing protein	49	50	1.02041	192	636	528.306	534	158;192;384;534;537;540;636	49	other_Firmicutes_plasmids	49	-	-	COG not assigned	COG not assigned
group_13753		methyl-accepting chemotaxis protein;HAMP domain-containing protein;chemotaxis protein	49	49	1	180	1758	1348.78	1743	180;204;1083;1737;1743;1758	13	other_Firmicutes_plasmids	49	T	COG0840; Tar; Methyl-accepting chemotaxis protein [Cell motility and secretion / Signal transduction mechanisms]. (1.51e-48)	Signal transduction mechanisms	Cellular processing and signaling
group_13700		toxin;regulator;PRD domain-containing protein	49	76	1.55102	459	993	497.571	513	459;462;465;498;513;991;992;993	54	other_Firmicutes_plasmids	49	-	-	COG not assigned	COG not assigned
group_13332		YeiH family protein;putative membrane protein	49	49	1	996	996	996	996	995;996	0	other_Firmicutes_plasmids	49	S	COG2855; COG2855; Predicted membrane protein [Function unknown]. (5.77e-75)	Function unknown	Poorly described
group_13040		hypothetical protein	49	49	1	819	819	819	819	818;819	0	other_Firmicutes_plasmids	49	U	COG3505; VirD4; Type IV secretory pathway; VirD4 components [Intracellular trafficking and secretion]. (1.01e-08)	Intracellular trafficking; secretion; and vesicular transport	Cellular processing and signaling
group_12695		hypothetical protein	49	49	1	1425	1626	1621.33	1626	1425;1624;1625;1626;1627;1629	1	other_Firmicutes_plasmids	49	-	-	COG not assigned	COG not assigned
group_9457		hypothetical protein	49	49	1	936	936	936	936	936	0	other_Firmicutes_plasmids	49	-	-	COG not assigned	COG not assigned
group_8806		transposase IS1627;hypothetical protein	49	55	1.12245	105	252	147	253	105;168;252;253	13	other_Firmicutes_plasmids	49	-	-	COG not assigned	COG not assigned
group_7795		hypothetical protein;transposase	49	49	1	135	150	145	150	135;150	0	other_Firmicutes_plasmids	49	-	-	COG not assigned	COG not assigned
group_7247		CAAX amino terminal protease;CAAX protease	49	49	1	489	549	543.894	549	321;489;525;549	5	other_Firmicutes_plasmids	49	O	COG1266; COG1266; Predicted metal-dependent membrane protease [General function prediction only]. (6.33e-06)	Posttranslational modification; protein turnover; chaperones	Cellular processing and signaling
group_2680		FunZ	49	49	1	1554	1554	1554	1527	1509;1515;1527;1554	0	other_Firmicutes_plasmids	49	-	-	COG not assigned	COG not assigned
group_39389		XRE family transcriptional regulator	48	48	1	63	63	63	63	62;63	0	other_Firmicutes_plasmids	48	-	-	COG not assigned	COG not assigned
group_39215		hypothetical protein	48	48	1	99	99	99	99	99	0	other_Firmicutes_plasmids	48	-	-	COG not assigned	COG not assigned
group_38536		hypothetical protein	48	48	1	144	144	144	144	144	0	other_Firmicutes_plasmids	48	-	-	COG not assigned	COG not assigned
group_36561		hypothetical protein	48	48	1	186	186	186	186	186	0	other_Firmicutes_plasmids	48	G	COG0637; COG0637; Predicted phosphatase/phosphohexomutase [General function prediction only]. (2.20e-06)	Carbohydrate transport and metabolism	Metabolism
group_31109		hyaluronate synthase	48	48	1	300	300	300	300	300;301	0	other_Firmicutes_plasmids	48	-	-	COG not assigned	COG not assigned
group_22707		relaxase/mobilization nuclease domain-containing protein;relaxase	48	52	1.08333	1161	1170	1169.4	1170	355;926;1161;1164;1168;1169;1170;1173	3	other_Firmicutes_plasmids	48	-	-	COG not assigned	COG not assigned
group_22518		PTS cellobiose transporter subunit IIC;PTS transporter subunit EIIC;PTS sugar transporter subunit IIC	48	56	1.16667	459	1284	1099.55	1251	459;822;1251;1284	14	other_Firmicutes_plasmids	48	G	COG1455; CelB; Phosphotransferase system cellobiose-specific component IIC [Carbohydrate transport and metabolism]. (2.19e-145)	Carbohydrate transport and metabolism	Metabolism
group_22155		IS30 family transposase;hypothetical protein	48	50	1.04167	72	1029	960.875	987	72;114;492;525;740;945;951;966;978;981;987;990;1014;1025;1026;1029	5	other_Firmicutes_plasmids	48	X	COG2826; Tra8; Transposase and inactivated derivatives; IS30 family [DNA replication; recombination; and repair]. (2.51e-98)	Mobilome: prophages; transposons	Information storage and processing
group_21020		restriction endonuclease subunit M	48	49	1.02083	1623	1623	1623	1623	1617;1623	0	other_Firmicutes_plasmids	48	V	COG0286; HsdM; Type I restriction-modification system methyltransferase subunit [Defense mechanisms]. (5.48e-144)	Defense mechanisms	Cellular processing and signaling
group_20764		type II toxin-antitoxin system PemK/MazF family toxin	48	49	1.02083	333	342	341.633	342	333;342	0	Listeria_plasmids---other_Firmicutes_plasmids	46---2	V	COG2337; MazF; Growth inhibitor [Signal transduction mechanisms]. (2.67e-16)	Defense mechanisms	Cellular processing and signaling
group_20699	dnaN	DNA polymerase III subunit beta;DNA polymerase III beta subunit	48	49	1.02083	195	1113	1044.06	1113	195;342;1110;1113	4	other_Firmicutes_plasmids	48	L	COG0592; DnaN; DNA polymerase sliding clamp subunit (PCNA homolog) [DNA replication; recombination; and repair]. (3.11e-54)	Replication; recombination and repair	Information storage and processing
group_20632		DUF536 domain-containing protein;hypothetical protein	48	59	1.22917	72	624	485.732	537	72;105;117;126;138;255;309;324;381;462;495;501;516;528;537;546;555;564;579;603;624	35	other_Firmicutes_plasmids	48	-	-	COG not assigned	COG not assigned
group_20123		undecaprenyl-diphosphatase;UDP-diphosphatase	48	51	1.0625	168	600	448.412	435	168;435;600	42	other_Firmicutes_plasmids	48	I	COG0671; PgpB; Membrane-associated phospholipid phosphatase [Lipid metabolism]. (1.26e-09)	Lipid transport and metabolism	Metabolism
group_17520		YolD-like family protein;YolD-like protein	48	48	1	417	447	417.625	417	417;447	0	other_Firmicutes_plasmids	48	-	-	COG not assigned	COG not assigned
group_16541		cysteine desulfurase	48	48	1	717	717	717	717	717	0	other_Firmicutes_plasmids	48	E	COG0520; csdA; Selenocysteine lyase/Cysteine desulfurase [Posttranslational modification; protein turnover; chaperones]. (7.51e-82)	Amino acid transport and metabolism	Metabolism
pBt006	pBt006	hypothetical protein;putative integral membrane protein	48	49	1.02083	144	297	149.265	144	144;147;168;297	48	other_Firmicutes_plasmids	48	-	-	COG not assigned	COG not assigned
group_13960		addiction module antitoxin	48	48	1	234	234	234	234	234	0	other_Firmicutes_plasmids	48	-	-	COG not assigned	COG not assigned
group_13754		hypothetical protein;conserved hypothetical protein	48	48	1	348	441	373.875	372	348;372;441	46	other_Firmicutes_plasmids	48	-	-	COG not assigned	COG not assigned
group_12081		type II toxin-antitoxin system death-on-curing family toxin	48	48	1	408	408	408	408	408	0	other_Firmicutes_plasmids	48	X	COG3654; Doc; Prophage maintenance system killer protein [General function prediction only]. (1.75e-22)	Mobilome: prophages; transposons	Information storage and processing
group_8710		hypothetical protein;amidase;surface-layer N-acetylmuramoyl-L-alanine amidase (pXO2-42)	48	49	1.02083	225	1596	1561.64	1596	225;1455;1595;1596;1597;1598	1	other_Firmicutes_plasmids	48	-	-	COG not assigned	COG not assigned
group_8703		hypothetical protein	48	48	1	171	180	177.75	180	171;180	0	other_Firmicutes_plasmids	48	-	-	COG not assigned	COG not assigned
group_3172		capsule biosynthesis protein	48	48	1	1461	1461	1461	1452	1451;1452;1461	0	other_Firmicutes_plasmids	48	K	COG3711; BglG; Transcriptional antiterminator [Transcription]. (1.20e-14)	Transcription	Information storage and processing
group_39051		hypothetical protein	47	47	1	117	117	117	117	116;117	0	other_Firmicutes_plasmids	47	-	-	COG not assigned	COG not assigned
group_22640		cupin;cupin domain-containing protein	47	49	1.04255	450	450	450	450	303;450	1	other_Firmicutes_plasmids	47	G	COG0662; {ManC}; Mannose-6-phosphate isomerase [Carbohydrate transport and metabolism]. (3.11e-20)	Carbohydrate transport and metabolism	Metabolism
group_22244		ClC family H(+)/Cl(-) exchange transporter	47	48	1.02128	1557	1569	1568.23	1569	1369;1557;1569	1	other_Firmicutes_plasmids	47	P	COG0038; EriC; Chloride channel protein EriC [Inorganic ion transport and metabolism]. (2.40e-71)	Inorganic ion transport and metabolism	Metabolism
group_21124		site-specific recombinase;tyrosine-type recombinase/integrase;integrase;DNA integration/recombination/inversion protein;hypothetical protein	47	53	1.12766	81	576	504.057	573	81;105;117;213;237;246;285;471;546;567;573;576	10	other_Firmicutes_plasmids	47	-	-	COG not assigned	COG not assigned
group_20767		AbrB/MazE/SpoVT family DNA-binding domain-containing protein	47	48	1.02128	243	243	243	243	243	0	Listeria_plasmids	47	V	COG2336; MazE; Growth regulator [Signal transduction mechanisms]. (6.14e-15)	Defense mechanisms	Cellular processing and signaling
group_20746		hypothetical protein	47	48	1.02128	567	675	666.875	675	567;642;675	3	other_Firmicutes_plasmids	47	-	-	COG not assigned	COG not assigned
group_20726		universal stress protein	47	52	1.10638	327	414	412.327	414	327;414	1	other_Firmicutes_plasmids	47	T	COG0589; UspA; Universal stress protein UspA and related nucleotide-binding proteins [Signal transduction mechanisms]. (2.37e-15)	Signal transduction mechanisms	Cellular processing and signaling
group_19074		hypothetical protein	47	47	1	186	198	193.915	192	186;192;198	0	other_Firmicutes_plasmids	47	-	-	COG not assigned	COG not assigned
group_16438		hypothetical protein;ThiF family adenylyltransferase;thiamine biosynthesis protein ThiF;ThiF family protein	47	49	1.04255	183	861	768.98	849	183;264;678;690;837;849;861	15	other_Firmicutes_plasmids	47	J	COG1179; COG1179; Dinucleotide-utilizing enzymes involved in molybdopterin and thiamine biosynthesis family 1 [Coenzyme metabolism]. (5.27e-07)	Translation; ribosomal structure and biogenesis	Information storage and processing
group_15946		GntR family transcriptional regulator	47	47	1	735	735	735	735	735	0	other_Firmicutes_plasmids	47	K	COG2188; PhnF; Transcriptional regulators [Transcription]. (2.76e-70)	Transcription	Information storage and processing
prgW	prgW	replication initiator protein A;Replication initiator protein A repA family;hypothetical protein;replication-associated protein RepA	47	48	1.02128	270	1014	982.688	1011	270;426;1002;1008;1011;1014	2	other_Firmicutes_plasmids	47	-	-	COG not assigned	COG not assigned
group_9069		hypothetical protein	47	47	1	237	261	260.478	261	237;260;261	0	other_Firmicutes_plasmids	47	-	-	COG not assigned	COG not assigned
group_8078		tagatose-bisphosphate aldolase	47	47	1	996	996	996	996	996	0	other_Firmicutes_plasmids	47	GP	COG3684; LacD; Tagatose-1;6-bisphosphate aldolase [Carbohydrate transport and metabolism]. (2.44e-128)	Carbohydrate transport and metabolism; Inorganic ion transport and metabolism	Metabolism; Metabolism
group_7842		hypothetical protein	47	47	1	114	183	119.75	183	114;183	11	other_Firmicutes_plasmids	47	-	-	COG not assigned	COG not assigned
agaS	agaS	tagatose-6-phosphate ketose isomerase	47	47	1	1170	1170	1170	1170	1170	0	other_Firmicutes_plasmids	47	M	COG2222; AgaS; Predicted phosphosugar isomerases [Cell envelope biogenesis; outer membrane]. (2.25e-79)	Cell wall/membrane/envelope biogenesis	Cellular processing and signaling
group_4399		transposase	47	47	1	1293	1293	1293	1293	1291;1293	0	other_Firmicutes_plasmids	47	X	COG3328; COG3328; Transposase and inactivated derivatives [DNA replication; recombination; and repair]. (9.27e-83)	Mobilome: prophages; transposons	Information storage and processing
group_22231	tpn	IS1182-like element IS1182 family transposase;transposase	46	47	1.02174	675	1605	754.149	666	666;675;1605	43	other_Firmicutes_plasmids	46	X	COG3666; COG3666; Transposase and inactivated derivatives [DNA replication; recombination; and repair]. (3.15e-27)	Mobilome: prophages; transposons	Information storage and processing
proW	proW	L-proline glycine betaine ABC transport system permease protein ProW;glycine betaine ABC transporter substrate-binding protein	46	48	1.04348	801	870	868.562	870	801;870	0	Listeria_plasmids---other_Firmicutes_plasmids	44---2	E	COG2113; ProX; ABC-type proline/glycine betaine transport systems; periplasmic components [Amino acid transport and metabolism]. (7.94e-96)	Amino acid transport and metabolism	Metabolism
group_22031		NADH peroxidase	46	48	1.04348	1365	1365	1365	1365	1365	0	Listeria_plasmids---other_Firmicutes_plasmids	44---2	I	COG0446; HcaD; Uncharacterized NAD(FAD)-dependent dehydrogenases [General function prediction only]. (3.77e-89)	Lipid transport and metabolism	Metabolism
group_21111		LysM peptidoglycan-binding domain-containing protein	46	50	1.08696	717	951	783.306	717	698;705;714;717;846;876;900;912;942;951	38	other_Firmicutes_plasmids	46	-	-	COG not assigned	COG not assigned
hfq~~~hfq_3	hfq;hfq_3;	RNA chaperone Hfq;RNA-binding protein Hfq	46	55	1.19565	129	189	174.764	189	129;141;144;147;186;189	14	other_Firmicutes_plasmids	46	T	COG1923; Hfq; Uncharacterized host factor I protein [General function prediction only]. (3.52e-16)	Signal transduction mechanisms	Cellular processing and signaling
group_20297		IS3 family transposase;DDE-type integrase/transposase/recombinase	46	46	1	144	888	857	888	144;870;888	1	Listeria_plasmids---other_Firmicutes_plasmids	45---1	X	COG2801; Tra5; Transposase and inactivated derivatives [DNA replication; recombination; and repair]. (3.24e-26)	Mobilome: prophages; transposons	Information storage and processing
group_19813		IS3 family transposase;DDE-type integrase/transposase/recombinase	46	46	1	168	573	543.978	573	168;201;213;375;573	4	Listeria_plasmids---other_Firmicutes_plasmids	1---45	X	COG2801; Tra5; Transposase and inactivated derivatives [DNA replication; recombination; and repair]. (5.62e-26)	Mobilome: prophages; transposons	Information storage and processing
group_18338		hypothetical protein	46	46	1	324	489	481.5	489	324;333;465;471;489	3	Listeria_plasmids	46	-	-	COG not assigned	COG not assigned
group_15363		glycerol-3-phosphate acyltransferase;conserved domain protein	46	46	1	138	273	198.326	198	138;258;273	23	other_Firmicutes_plasmids	46	I	COG0344; COG0344; Predicted membrane protein [Function unknown]. (7.20e-09)	Lipid transport and metabolism	Metabolism
group_15184		XRE family transcriptional regulator;conserved hypothetical protein	46	46	1	1698	1698	1698	1698	1698	0	other_Firmicutes_plasmids	46	-	-	COG not assigned	COG not assigned
group_14043		primosome assembly protein PriA;relaxase/mobilization nuclease domain-containing protein;relaxase;MobD	46	46	1	180	1518	984.643	1518	180;372;408;504;549;618;1517;1518	21	other_Firmicutes_plasmids	46	-	-	COG not assigned	COG not assigned
group_13893		hypothetical protein	46	46	1	297	303	301.043	288	288;297;303	0	other_Firmicutes_plasmids	46	-	-	COG not assigned	COG not assigned
group_11855		hypothetical protein	46	46	1	213	213	213	213	213	0	other_Firmicutes_plasmids	46	-	-	COG not assigned	COG not assigned
group_11155		hypothetical protein	46	46	1	540	1638	720.848	618	540;603;618;636;813;879;1638	45	other_Firmicutes_plasmids	46	-	-	COG not assigned	COG not assigned
group_10517		single-stranded DNA-binding protein;hypothetical protein	46	46	1	207	246	245.152	246	207;237;246	1	other_Firmicutes_plasmids	46	-	-	COG not assigned	COG not assigned
group_9118		DUF1002 domain-containing protein	46	46	1	951	951	951	951	950;951	0	other_Firmicutes_plasmids	46	S	COG4086; COG4086; Predicted secreted protein [Function unknown]. (1.93e-41)	Function unknown	Poorly described
group_39324		hypothetical protein	45	45	1	87	87	87	87	87	0	other_Firmicutes_plasmids	45	-	-	COG not assigned	COG not assigned
group_33686		hypothetical protein	45	45	1	240	240	240	240	240;241	0	Listeria_plasmids---other_Firmicutes_plasmids	44---1	-	-	COG not assigned	COG not assigned
group_30188		hypothetical protein	45	45	1	327	327	327	327	327	0	Listeria_plasmids	45	-	-	COG not assigned	COG not assigned
group_28200		DUF3850 domain-containing protein	45	45	1	384	384	384	378	378;384	0	Listeria_plasmids	45	J	COG0264; Tsf; Translation elongation factor Ts [Translation; ribosomal structure and biogenesis]. (3.98e-12)	Translation; ribosomal structure and biogenesis	Information storage and processing
group_22473		sulfate permease;SulP family inorganic anion transporter	45	50	1.11111	210	1452	1423.77	1452	210;1249;1444;1451;1452;1453	2	other_Firmicutes_plasmids	45	P	COG0659; SUL1; Sulfate permease and related transporters (MFS superfamily) [Inorganic ion transport and metabolism]. (2.45e-86)	Inorganic ion transport and metabolism	Metabolism
group_22467		hypothetical protein;ISLre2 family transposase	45	49	1.08889	192	795	756.49	765	192;198;315;726;765;780;795	3	Listeria_plasmids---other_Firmicutes_plasmids	44---1	-	-	COG not assigned	COG not assigned
group_22245		cation:proton antiporter	45	47	1.04444	483	1155	1121.54	1155	483;666;777;1153;1155	3	other_Firmicutes_plasmids	45	P	COG0475; KefB; Kef-type K+ transport systems; membrane components [Inorganic ion transport and metabolism]. (2.06e-53)	Inorganic ion transport and metabolism	Metabolism
group_22214	fetB	iron export ABC transporter permease subunit FetB	45	51	1.13333	654	771	751.163	756	447;654;708;755;756;771	3	other_Firmicutes_plasmids	45	P	COG0390; COG0390; ABC-type uncharacterized transport system; permease component [General function prediction only]. (1.78e-77)	Inorganic ion transport and metabolism	Metabolism
pBt149	pBt149	putative transcriptional regulator ArsR family;winged helix-turn-helix transcriptional regulator;helix-turn-helix transcriptional regulator;transcriptional regulator	45	46	1.02222	291	306	303.587	306	291;294;300;303;306	0	other_Firmicutes_plasmids	45	K	COG0640; ArsR; Predicted transcriptional regulators [Transcription]. (1.23e-13)	Transcription	Information storage and processing
group_21222		recombinase family protein;DNA recombinase	45	47	1.04444	603	624	616.277	612	603;606;609;612;615;618;624	0	other_Firmicutes_plasmids	45	L	COG1961; PinR; Site-specific recombinases; DNA invertase Pin homologs [DNA replication; recombination; and repair]. (4.58e-21)	Replication; recombination and repair	Information storage and processing
group_21009	arsC	arsenate reductase (thioredoxin);arsenate reductase	45	51	1.13333	402	417	414.306	417	402;405;417;418	0	other_Firmicutes_plasmids	45	T	COG0394; Wzb; Protein-tyrosine-phosphatase [Signal transduction mechanisms]. (4.84e-14)	Signal transduction mechanisms	Cellular processing and signaling
group_18415		replication initiator protein A;replication initiation protein;replication protein	45	45	1	258	1107	977.93	990	258;981;990;993;996;999;1005;1008;1107;1109	40	other_Firmicutes_plasmids	45	-	-	COG not assigned	COG not assigned
group_17969		cupin domain-containing protein;cupin;Mannose-6-phosphate isomerase	45	45	1	423	426	423.067	423	423;426	0	Listeria_plasmids---other_Firmicutes_plasmids	14---31	G	COG0662; {ManC}; Mannose-6-phosphate isomerase [Carbohydrate transport and metabolism]. (3.63e-21)	Carbohydrate transport and metabolism	Metabolism
group_16615		hypothetical protein;conserved hypothetical protein	45	45	1	264	396	392.133	396	264;375;378;396	1	other_Firmicutes_plasmids	45	-	-	COG not assigned	COG not assigned
group_15688		hypothetical protein;phosphoadenosine phosphosulfate reductase	45	45	1	207	1374	1184.21	1374	207;525;1362;1373;1374	9	other_Firmicutes_plasmids	45	-	-	COG not assigned	COG not assigned
group_14715		hypothetical protein;conserved hypothetical protein	45	45	1	963	972	965.867	966	954;963;966;972	0	other_Firmicutes_plasmids	45	-	-	COG not assigned	COG not assigned
group_14496		hypothetical protein;conserved hypothetical protein	45	45	1	645	645	645	645	645	0	other_Firmicutes_plasmids	45	-	-	COG not assigned	COG not assigned
group_13625		hypothetical protein;conserved hypothetical protein	45	45	1	612	822	788.4	822	612;801;822	7	other_Firmicutes_plasmids	45	-	-	COG not assigned	COG not assigned
group_12423		copper-translocating P-type ATPase;hypothetical protein;ATPase;heavy metal-translocating P-type ATPase	45	45	1	123	2394	2064.63	2226	123;366;1812;2046;2154;2196;2205;2226;2232;2247;2268;2374;2376;2394	13	Listeria_plasmids---other_Firmicutes_plasmids	4---41	P	COG2217; ZntA; Cation transport ATPase [Inorganic ion transport and metabolism]. (0.0)	Inorganic ion transport and metabolism	Metabolism
group_11573		DUF2786 domain-containing protein	45	45	1	663	663	663	663	663	0	Listeria_plasmids	45	-	-	COG not assigned	COG not assigned
group_10160		hypothetical protein;conserved hypothetical protein	45	45	1	330	333	330.267	330	330;333	0	other_Firmicutes_plasmids	45	-	-	COG not assigned	COG not assigned
group_8270		hypothetical protein	45	45	1	321	375	344.625	372	321;372;375	18	Listeria_plasmids---other_Firmicutes_plasmids	44---1	-	-	COG not assigned	COG not assigned
group_8138		hypothetical protein	45	45	1	237	252	245	252	237;252	0	Listeria_plasmids	45	-	-	COG not assigned	COG not assigned
group_7863		IS3 family transposase	45	45	1	225	255	254.333	255	225;255	1	other_Firmicutes_plasmids	45	-	-	COG not assigned	COG not assigned
group_39276		hypothetical protein	44	44	1	93	93	93	93	93	0	other_Firmicutes_plasmids	44	-	-	COG not assigned	COG not assigned
group_35818		hypothetical protein	44	44	1	201	201	201	198	198;201	0	other_Firmicutes_plasmids	44	-	-	COG not assigned	COG not assigned
recU~~~recU_2	recU;recU_2	Holliday junction resolvase RecU;recombinase RecU	44	49	1.11364	78	630	552.848	630	78;150;171;195;207;279;300;465;513;519;567;618;630;631;632	12	other_Firmicutes_plasmids	44	-	-	COG not assigned	COG not assigned
group_22675		hypothetical protein	44	50	1.13636	249	252	249.367	249	249;252	0	other_Firmicutes_plasmids	44	-	-	COG not assigned	COG not assigned
group_22602		hypothetical protein	44	45	1.02273	315	363	361.884	363	304;315;360;363	2	other_Firmicutes_plasmids	44	-	-	COG not assigned	COG not assigned
group_22497		peptidase P60;C40 family peptidase	44	45	1.02273	459	1002	884.932	1002	459;684;714;1002	18	other_Firmicutes_plasmids	44	M	COG0791; Spr; Cell wall-associated hydrolases (invasion-associated proteins) [Cell envelope biogenesis; outer membrane]. (3.41e-32)	Cell wall/membrane/envelope biogenesis	Cellular processing and signaling
group_22215		ATP-binding cassette domain-containing protein	44	50	1.13636	651	651	651	651	646;649;650;651	0	other_Firmicutes_plasmids	44	P	COG4619; COG4619; ABC-type uncharacterized transport system; ATPase component [General function prediction only]. (6.73e-71)	Inorganic ion transport and metabolism	Metabolism
group_22196		IS256-like element IS16 family transposase;IS256 family transposase	44	51	1.15909	627	1188	1168.79	1188	627;942;1187;1188;1189;1190;1191	2	other_Firmicutes_plasmids	44	X	COG3328; COG3328; Transposase and inactivated derivatives [DNA replication; recombination; and repair]. (3.52e-26)	Mobilome: prophages; transposons	Information storage and processing
group_22080		thioredoxin family protein;thioredoxin	44	47	1.06818	123	351	320.298	324	123;321;324;351	1	other_Firmicutes_plasmids	44	O	COG0526; TrxA; Thiol-disulfide isomerase and thioredoxins [Posttranslational modification; protein turnover; chaperones / Energy production and conversion]. (2.83e-14)	Posttranslational modification; protein turnover; chaperones	Cellular processing and signaling
group_21326		recombinase family protein;recombinase	44	47	1.06818	279	657	608.043	618	279;321;564;618;633;657	3	other_Firmicutes_plasmids	44	L	COG1961; PinR; Site-specific recombinases; DNA invertase Pin homologs [DNA replication; recombination; and repair]. (2.34e-36)	Replication; recombination and repair	Information storage and processing
group_19623		transposase;IS1182 family transposase;IS1182-like element ISSep1 family transposase	44	44	1	294	1713	1629.77	1674	294;807;1620;1635;1647;1674;1680;1682;1683;1686;1692;1695;1709;1710;1711;1713;1716	2	other_Firmicutes_plasmids	44	X	COG3666; COG3666; Transposase and inactivated derivatives [DNA replication; recombination; and repair]. (2.20e-41)	Mobilome: prophages; transposons	Information storage and processing
group_19407		type II toxin-antitoxin system RelE/ParE family toxin	44	44	1	69	360	346.227	357	69;156;354;357;360	2	other_Firmicutes_plasmids	44	X	COG4679; COG4679; Phage-related protein [Function unknown]. (2.72e-10)	Mobilome: prophages; transposons	Information storage and processing
group_19068		VaFE repeat-containing surface-anchored protein;Cys-Gln thioester bond-forming surface protein;adhesin;cell wall anchor;hypothetical protein;LPXTG cell wall anchor domain-containing protein;TQXA domain-containing protein	44	49	1.11364	150	3297	2041.59	2277	150;228;315;405;543;549;729;1104;1155;1209;1440;1656;1710;1929;2241;2247;2259;2265;2277;2286;2304;2313;2439;2496;2511;2520;2541;3282;3297	43	other_Firmicutes_plasmids	44	M	COG4932; COG4932; Predicted outer membrane protein [Cell envelope biogenesis; outer membrane]. (5.26e-51)	Cell wall/membrane/envelope biogenesis	Cellular processing and signaling
group_17271		hypothetical protein	44	44	1	210	210	210	210	210	0	other_Firmicutes_plasmids	44	-	-	COG not assigned	COG not assigned
group_14371		hypothetical protein;conserved hypothetical protein	44	44	1	393	849	715.773	846	393;528;846;849	17	other_Firmicutes_plasmids	44	L	COG4712; COG4712; Uncharacterized protein conserved in bacteria [Function unknown]. (8.10e-32)	Replication; recombination and repair	Information storage and processing
group_9799		hypothetical protein	44	44	1	933	933	933	933	933	0	other_Firmicutes_plasmids	44	-	-	COG not assigned	COG not assigned
group_9730		hypothetical protein	44	44	1	162	192	187.568	192	162;165;168;192	7	other_Firmicutes_plasmids	44	-	-	COG not assigned	COG not assigned
group_9500		winged helix-turn-helix transcriptional regulator;transcriptional regulator	44	44	1	360	360	360	360	360	0	Listeria_plasmids---other_Firmicutes_plasmids	23---21	K	COG0640; ArsR; Predicted transcriptional regulators [Transcription]. (1.98e-18)	Transcription	Information storage and processing
group_9120		cytosolic protein;BRCT domain-containing protein;hypothetical protein	44	44	1	90	300	273	285	90;153;183;276;285;300	4	other_Firmicutes_plasmids	44	L	COG0272; Lig; NAD-dependent DNA ligase (contains BRCT domain type II) [DNA replication; recombination; and repair]. (1.82e-10)	Replication; recombination and repair	Information storage and processing
corA	corA	cobalt transporter;RNA-directed DNA polymerase	44	44	1	789	1476	1418.32	1476	765;789;834;1389;1476	3	other_Firmicutes_plasmids	44	-	-	COG not assigned	COG not assigned
group_8508		hypothetical protein;YfbU family protein	44	44	1	282	324	283.909	282	282;324	42	other_Firmicutes_plasmids	44	S	COG3013; COG3013; Uncharacterized conserved protein [Function unknown]. (2.49e-13)	Function unknown	Poorly described
group_7508		hypothetical protein	44	44	1	150	180	156.562	150	150;180	25	other_Firmicutes_plasmids	44	-	-	COG not assigned	COG not assigned
group_39050		hypothetical protein	43	43	1	117	117	117	117	117	0	other_Firmicutes_plasmids	43	-	-	COG not assigned	COG not assigned
group_22686		hypothetical protein	43	48	1.11628	249	279	260.25	252	246;249;252;264;265;279	4	other_Firmicutes_plasmids	43	-	-	COG not assigned	COG not assigned
group_22247		transposase;hypothetical protein	43	46	1.06977	255	300	256.364	255	255;300;301	25	Listeria_plasmids	43	X	COG2963; COG2963; Transposase and inactivated derivatives [DNA replication; recombination; and repair]. (1.08e-07)	Mobilome: prophages; transposons	Information storage and processing
group_22206		type IV secretory system conjugative DNA transfer family protein;topoisomerase;topoisomerase DNA-binding C4 zinc finger domain-containing protein	43	45	1.04651	129	2343	866.933	141	129;141;315;1656;1659;2343	44	Listeria_plasmids---other_Firmicutes_plasmids	1---42	U	COG3505; VirD4; Type IV secretory pathway; VirD4 components [Intracellular trafficking and secretion]. (5.87e-53)	Intracellular trafficking; secretion; and vesicular transport	Cellular processing and signaling
group_22112		hypothetical protein	43	44	1.02326	300	300	300	300	300	0	other_Firmicutes_plasmids	43	-	-	COG not assigned	COG not assigned
group_22111		ATPase	43	44	1.02326	861	861	861	861	861	0	other_Firmicutes_plasmids	43	DN	COG1192; Soj; ATPases involved in chromosome partitioning [Cell division and chromosome partitioning]. (3.88e-45)	Cell cycle control; cell division; chromosome partitioning; Cell motility	Cellular processing and signaling; Cellular processing and signaling
lnuA	lnu(A)	lincosamide resistance protein;lincosamide nucleotidyltransferase Lnu(A)	43	44	1.02326	141	486	461.93	486	141;484;486	3	other_Firmicutes_plasmids	43	-	-	COG not assigned	COG not assigned
group_21537		enterocin;leucocin A/sakacin P family class II bacteriocin;bacteriocin hiracin-JM79	43	44	1.02326	132	225	203.182	210	132;147;168;183;204;216;225	18	other_Firmicutes_plasmids	43	-	-	COG not assigned	COG not assigned
pBt067	pBt067	ATPase;Rpn family recombination-promoting nuclease/putative transposase;conserved hypothetical protein	43	44	1.02326	159	1062	852.75	897	159;345;564;663;879;882;888;891;894;897;900;903;906;909;924;942;1062	43	other_Firmicutes_plasmids	43	-	-	COG not assigned	COG not assigned
pBt106	pBt106	recombinase family protein;resolvase;serine recombinase family protein	43	43	1	183	600	547.465	576	183;456;495;573;576;600	8	Listeria_plasmids---other_Firmicutes_plasmids	8---35	L	COG1961; PinR; Site-specific recombinases; DNA invertase Pin homologs [DNA replication; recombination; and repair]. (2.81e-32)	Replication; recombination and repair	Information storage and processing
group_15244		sortase;Sortase family	43	43	1	195	690	643.953	690	195;690	4	other_Firmicutes_plasmids	43	M	COG3764; SrtA; Sortase (surface protein transpeptidase) [Cell envelope biogenesis; outer membrane]. (1.90e-12)	Cell wall/membrane/envelope biogenesis	Cellular processing and signaling
group_14962		type I restriction-modification system subunit M;type I restriction-modification system subunit M N-terminal domain-containing protein;restriction endonuclease subunit M	43	43	1	381	1623	1427.07	1446	381;691;1179;1194;1230;1389;1407;1446;1476;1590;1623	37	other_Firmicutes_plasmids	43	V	COG0286; HsdM; Type I restriction-modification system methyltransferase subunit [Defense mechanisms]. (5.48e-135)	Defense mechanisms	Cellular processing and signaling
group_13751		peptidase S8;S8 family serine peptidase	43	43	1	651	1659	1632.5	1650	651;1632;1641;1647;1648;1650;1659	1	other_Firmicutes_plasmids	43	O	COG1404; AprE; Subtilisin-like serine proteases [Posttranslational modification; protein turnover; chaperones]. (3.96e-07)	Posttranslational modification; protein turnover; chaperones	Cellular processing and signaling
group_22561		aspartate/glutamate racemase family protein	42	45	1.07143	129	141	137.267	135	129;135;141	0	other_Firmicutes_plasmids	42	M	COG1794; RacX; Aspartate racemase [Cell envelope biogenesis; outer membrane]. (6.08e-10)	Cell wall/membrane/envelope biogenesis	Cellular processing and signaling
group_22470		Gfo/Idh/MocA family oxidoreductase;Rossmann-like and DUF2520 domain-containing protein	42	43	1.02381	207	861	592.393	861	207;228;234;249;846;861	12	other_Firmicutes_plasmids	42	R	COG5495; COG5495; Uncharacterized conserved protein [Function unknown]. (4.72e-26)	General function prediction only	Poorly described
group_19686		hypothetical protein;conserved hypothetical protein	42	42	1	150	264	229.857	264	150;192;210;264	18	other_Firmicutes_plasmids	42	-	-	COG not assigned	COG not assigned
group_19370		replication-relaxation family protein;hypothetical protein	42	42	1	576	657	601.929	610	558;576;609;612;657	15	other_Firmicutes_plasmids	42	-	-	COG not assigned	COG not assigned
group_19149		primase C-terminal domain-containing protein	42	42	1	1575	1587	1576.14	1575	1575;1587	0	other_Firmicutes_plasmids	42	-	-	COG not assigned	COG not assigned
group_18350		replication initiator protein A;Replication initiator protein;replication initiation protein	42	42	1	276	996	444	276	276;381;441;984;996	33	other_Firmicutes_plasmids	42	-	-	COG not assigned	COG not assigned
pcfJ	pcfJ	PcfJ family protein;PcfJ domain-containing protein;hypothetical protein	42	42	1	384	1344	1083.08	1335	384;411;423;453;540;724;989;1317;1326;1335;1338;1341;1344	14	other_Firmicutes_plasmids	42	-	-	COG not assigned	COG not assigned
group_16494	uvrC	hypothetical protein;UvrABC system protein C;transcriptional regulator UvrC repressor for uvrA	42	42	1	201	234	221.786	225	201;207;216;222;225;234	10	other_Firmicutes_plasmids	42	-	-	COG not assigned	COG not assigned
group_8521		hypothetical protein;SIR2 family protein	42	42	1	264	1212	1166.86	1212	264;1194;1212	2	Listeria_plasmids	42	-	-	COG not assigned	COG not assigned
group_23565		conserved hypothetical protein	41	41	1	558	558	558	558	558	0	other_Firmicutes_plasmids	41	-	-	COG not assigned	COG not assigned
group_22697		YolD-like family protein;hypothetical protein	41	45	1.09756	165	348	302.067	342	165;183;198;219;222;234;282;291;312;327;336;339;342;348	14	other_Firmicutes_plasmids	41	-	-	COG not assigned	COG not assigned
group_22658		YjcZ family sporulation protein	41	47	1.14634	93	111	110.617	111	93;108;111	1	other_Firmicutes_plasmids	41	-	-	COG not assigned	COG not assigned
group_22630		Fic family protein;cell division protein Fic	41	43	1.04878	543	603	597.146	603	543;602;603;604	4	Listeria_plasmids---other_Firmicutes_plasmids	3---38	-	-	COG not assigned	COG not assigned
group_22236		thioredoxin family protein;thioredoxin	41	44	1.07317	96	282	273.545	282	96;273;282	2	other_Firmicutes_plasmids	41	O	COG0526; TrxA; Thiol-disulfide isomerase and thioredoxins [Posttranslational modification; protein turnover; chaperones / Energy production and conversion]. (1.38e-10)	Posttranslational modification; protein turnover; chaperones	Cellular processing and signaling
group_22127	ltrA	group II intron reverse transcriptase/maturase;reverse transcriptase;hypothetical protein	41	52	1.26829	183	1308	1248.36	1308	183;432;840;972;1134;1293;1305;1307;1308	5	other_Firmicutes_plasmids	41	X	COG3344; COG3344; Retron-type reverse transcriptase [DNA replication; recombination; and repair]. (6.44e-28)	Mobilome: prophages; transposons	Information storage and processing
group_20447		hypothetical protein	41	41	1	852	1224	1211.34	1224	852;1080;1221;1224	2	other_Firmicutes_plasmids	41	-	-	COG not assigned	COG not assigned
pBt112	pBt112	hypothetical protein;helix-turn-helix domain-containing protein	41	41	1	180	417	401.268	414	180;357;414;417	3	other_Firmicutes_plasmids	41	-	-	COG not assigned	COG not assigned
dfrD~~~dfrG	dfrD;dfrG	trimethoprim-resistant dihydrofolate reductase DfrD;trimethoprim-resistant dihydrofolate reductase DfrK;dihydrofolate reductase;trimethoprim-resistant dihydrofolate reductase DfrG	41	41	1	324	507	499.098	498	324;489;492;498;507	1	Listeria_plasmids---other_Firmicutes_plasmids	3---38	H	COG0262; FolA; Dihydrofolate reductase [Coenzyme metabolism]. (1.81e-53)	Coenzyme transport and metabolism	Metabolism
group_16156		replication protein;protein rep	41	41	1	402	993	868.244	912	402;591;726;912;993	5	other_Firmicutes_plasmids	41	X	COG5655; COG5655; Plasmid rolling circle replication initiator protein and truncated derivatives [DNA replication; recombination; and repair]. (3.79e-73)	Mobilome: prophages; transposons	Information storage and processing
group_15985		hypothetical protein	41	41	1	171	330	325.463	330	171;303;330	1	other_Firmicutes_plasmids	41	-	-	COG not assigned	COG not assigned
group_12463		hypothetical protein	41	51	1.2439	144	438	286.889	273	144;156;273;438	29	other_Firmicutes_plasmids	41	-	-	COG not assigned	COG not assigned
group_12149		ABC transporter permease	41	41	1	849	849	849	849	849	0	other_Firmicutes_plasmids	41	G	COG0395; UgpE; ABC-type sugar transport system; permease component [Carbohydrate transport and metabolism]. (3.81e-71)	Carbohydrate transport and metabolism	Metabolism
group_11148		hypothetical protein	41	41	1	813	813	813	813	810;813	0	other_Firmicutes_plasmids	41	-	-	COG not assigned	COG not assigned
group_7605		sugar ABC transporter permease;ABC transporter permease	41	41	1	576	867	858.512	867	576;810;867	1	other_Firmicutes_plasmids	41	G	COG1175; UgpA; ABC-type sugar transport systems; permease components [Carbohydrate transport and metabolism]. (1.79e-83)	Carbohydrate transport and metabolism	Metabolism
group_7290		DUF3884 family protein;tagatose-bisphosphate aldolase	41	41	1	174	273	250.154	273	174;272;273;274	9	other_Firmicutes_plasmids	41	-	-	COG not assigned	COG not assigned
group_3109		sucrose-6-phosphate hydrolase	41	41	1	1473	1473	1473	1473	1473	0	other_Firmicutes_plasmids	41	G	COG1621; SacC; Beta-fructosidases (levanase/invertase) [Carbohydrate transport and metabolism]. (1.25e-152)	Carbohydrate transport and metabolism	Metabolism
group_22676		AAA family ATPase;ATPase	40	42	1.05	810	810	810	810	810	0	other_Firmicutes_plasmids	40	DN	COG1192; Soj; ATPases involved in chromosome partitioning [Cell division and chromosome partitioning]. (1.11e-40)	Cell cycle control; cell division; chromosome partitioning; Cell motility	Cellular processing and signaling; Cellular processing and signaling
group_22549		phosphatidylinositol-specific phospholipase C;phosphatidylinositol-specific phospholipase C domain-containing protein;phosphatidylinositol phosphodiesterase;hypothetical protein	40	41	1.025	1083	1416	1336.17	1401	1074;1083;1086;1311;1401;1410;1416	7	other_Firmicutes_plasmids	40	-	-	COG not assigned	COG not assigned
group_22525	ltrA	group II intron reverse transcriptase/maturase;maturase	40	43	1.075	489	1869	1824.44	1833	489;1570;1827;1830;1833;1869	2	other_Firmicutes_plasmids	40	X	COG3344; COG3344; Retron-type reverse transcriptase [DNA replication; recombination; and repair]. (1.14e-29)	Mobilome: prophages; transposons	Information storage and processing
group_22243		glycine betaine/L-proline ABC transporter ATP-binding protein	40	41	1.025	1194	1197	1196.63	1197	1194;1197	0	other_Firmicutes_plasmids	40	E	COG4175; ProV; ABC-type proline/glycine betaine transport system; ATPase component [Amino acid transport and metabolism]. (0.0)	Amino acid transport and metabolism	Metabolism
group_22242		proline/glycine betaine ABC transporter permease	40	41	1.025	840	843	840.375	840	527;840;843	1	other_Firmicutes_plasmids	40	E	COG4176; ProW; ABC-type proline/glycine betaine transport system; permease component [Amino acid transport and metabolism]. (9.69e-118)	Amino acid transport and metabolism	Metabolism
group_22098		hypothetical protein	40	45	1.125	180	180	180	180	180	0	other_Firmicutes_plasmids	40	-	-	COG not assigned	COG not assigned
group_21091		DUF3967 domain-containing protein;hypothetical protein;HTH domain-containing protein;DNA-binding protein	40	41	1.025	141	591	578.78	591	141;567;573;588;591	1	other_Firmicutes_plasmids	40	-	-	COG not assigned	COG not assigned
group_20493		CPBP family intramembrane metalloprotease	40	40	1	357	708	685.575	705	357;684;687;690;705;708	2	other_Firmicutes_plasmids	40	O	COG1266; COG1266; Predicted metal-dependent membrane protease [General function prediction only]. (6.52e-12)	Posttranslational modification; protein turnover; chaperones	Cellular processing and signaling
group_19257		ParA family protein;plasmid partition protein ParA	40	40	1	297	792	766.615	792	291;297;495;792	3	other_Firmicutes_plasmids	40	DN	COG1192; Soj; ATPases involved in chromosome partitioning [Cell division and chromosome partitioning]. (5.32e-28)	Cell cycle control; cell division; chromosome partitioning; Cell motility	Cellular processing and signaling; Cellular processing and signaling
group_17629		AP2 domain-containing protein	40	40	1	450	450	450	450	450	0	other_Firmicutes_plasmids	40	-	-	COG not assigned	COG not assigned
group_17110		transcriptional regulator;helix-turn-helix transcriptional regulator;helix-turn-helix domain-containing protein	40	40	1	885	939	894.675	894	885;891;894;939	0	other_Firmicutes_plasmids	40	-	-	COG not assigned	COG not assigned
group_16057		hypothetical protein	40	40	1	219	219	219	219	219	0	other_Firmicutes_plasmids	40	-	-	COG not assigned	COG not assigned
group_12359		hypothetical protein	40	40	1	843	843	843	843	843	0	other_Firmicutes_plasmids	40	-	-	COG not assigned	COG not assigned
group_10874		cytochrome B	40	40	1	324	342	325.2	341	125;210;324;340;341;342;350	3	other_Firmicutes_plasmids	40	-	-	COG not assigned	COG not assigned
group_7925		type IV secretion system/conjugative transfer family protein;Bipolar DNA helicase HerA	40	40	1	54	1857	1809.55	1854	54;1852;1854;1857	1	Listeria_plasmids	40	L	COG0433; COG0433; HerA helicase [Replication; recombination; and repair]. (3.38e-23)	Replication; recombination and repair	Information storage and processing
group_7612		DNA polymerase III subunit epsilon	40	40	1	249	1803	1764.15	1803	249;1803	1	other_Firmicutes_plasmids	40	L	COG0847; DnaQ; DNA polymerase III; epsilon subunit and related 3'-5' exonucleases [DNA replication; recombination; and repair]. (5.94e-36)	Replication; recombination and repair	Information storage and processing
group_7593		hypothetical protein	40	40	1	201	210	207.75	210	201;209;210	0	other_Firmicutes_plasmids	40	-	-	COG not assigned	COG not assigned
group_23115		hypothetical protein	39	39	1	576	576	576	576	576	0	other_Firmicutes_plasmids	39	-	-	COG not assigned	COG not assigned
group_22665		recombinase family protein	39	41	1.05128	111	570	531.951	564	111;123;396;558;561;564;570	4	other_Firmicutes_plasmids	39	L	COG1961; PinR; Site-specific recombinases; DNA invertase Pin homologs [DNA replication; recombination; and repair]. (3.15e-30)	Replication; recombination and repair	Information storage and processing
group_22655		chromosome partitioning ATPase;ParA family protein;AAA family ATPase	39	41	1.05128	801	804	801.146	801	801;804	0	other_Firmicutes_plasmids	39	DN	COG1192; Soj; ATPases involved in chromosome partitioning [Cell division and chromosome partitioning]. (3.99e-37)	Cell cycle control; cell division; chromosome partitioning; Cell motility	Cellular processing and signaling; Cellular processing and signaling
group_22241		glycine/betaine ABC transporter	39	40	1.02564	909	918	917.1	918	909;918	0	other_Firmicutes_plasmids	39	E	COG2113; ProX; ABC-type proline/glycine betaine transport systems; periplasmic components [Amino acid transport and metabolism]. (1.47e-42)	Amino acid transport and metabolism	Metabolism
group_21992		copy number control protein;AAA family ATPase	39	41	1.05128	801	810	801.923	801	721;800;801;810	1	other_Firmicutes_plasmids	39	DN	COG1192; Soj; ATPases involved in chromosome partitioning [Cell division and chromosome partitioning]. (4.99e-39)	Cell cycle control; cell division; chromosome partitioning; Cell motility	Cellular processing and signaling; Cellular processing and signaling
group_21535		acetyltransferase;GNAT family N-acetyltransferase	39	40	1.02564	204	498	490.263	498	204;498;499	1	other_Firmicutes_plasmids	39	-	-	COG not assigned	COG not assigned
group_21515		NAD(P)H-dependent oxidoreductase	39	39	1	612	612	612	612	606;612	0	other_Firmicutes_plasmids	39	C	COG0431; COG0431; Predicted flavoprotein [General function prediction only]. (5.40e-47)	Energy production and conversion	Metabolism
pcfN	pcfN	hypothetical protein;conserved hypothetical protein	39	40	1.02564	183	186	184.875	186	183;186	0	other_Firmicutes_plasmids	39	-	-	COG not assigned	COG not assigned
group_21034		site-specific integrase;phage integrase N-terminal SAM-like domain-containing protein;integrase	39	41	1.05128	468	1008	971.488	981	468;957;960;966;975;981;987;993;999;1008	1	other_Firmicutes_plasmids	39	L	COG4974; XerD; Site-specific recombinase XerD [DNA replication; recombination; and repair]. (5.29e-13)	Replication; recombination and repair	Information storage and processing
group_21033		recombinase family protein;integrase	39	40	1.02564	315	660	633.6	642	315;573;615;621;627;636;642;645;648;657;660	3	other_Firmicutes_plasmids	39	L	COG1961; PinR; Site-specific recombinases; DNA invertase Pin homologs [DNA replication; recombination; and repair]. (8.67e-21)	Replication; recombination and repair	Information storage and processing
group_19176		aspartate aminotransferase family protein;24-diaminobutyrate decarboxylase	39	39	1	1458	1659	1636.62	1656	1458;1545;1653;1656;1659	1	other_Firmicutes_plasmids	39	E	COG0076; GadB; Glutamate decarboxylase and related PLP-dependent proteins [Amino acid transport and metabolism]. (3.87e-64)	Amino acid transport and metabolism	Metabolism
group_19094	merA	mercury(II) reductase;mercuric reductase	39	39	1	1641	1896	1675.85	1644	1641;1644;1896	34	other_Firmicutes_plasmids	39	C	COG1249; Lpd; Pyruvate/2-oxoglutarate dehydrogenase complex; dihydrolipoamide dehydrogenase (E3) component; and related enzymes [Energy production and conversion]. (1.66e-170)	Energy production and conversion	Metabolism
group_18743		hypothetical protein	39	39	1	195	222	218.615	222	195;201;222	1	other_Firmicutes_plasmids	39	-	-	COG not assigned	COG not assigned
pcfK	pcfK	hypothetical protein;PcfK;conserved hypothetical protein	39	39	1	774	780	777.615	777	756;774;777;780	0	other_Firmicutes_plasmids	39	-	-	COG not assigned	COG not assigned
group_17153	uvrA	Y-family DNA polymerase;UvrA;DNA helicase UvrA;excinuclease ABC subunit A	39	40	1.02564	174	1380	1260.3	1329	174;609;699;921;1272;1317;1329;1332;1377;1380	4	other_Firmicutes_plasmids	39	L	COG0389; DinP; Nucleotidyltransferase/DNA polymerase involved in DNA repair [DNA replication; recombination; and repair]. (4.98e-84)	Replication; recombination and repair	Information storage and processing
group_16447		site-specific integrase;hypothetical protein;integrase;tyrosine-type recombinase/integrase	39	39	1	183	975	837.462	966	183;273;357;600;957;960;966;975	8	other_Firmicutes_plasmids	39	L	COG4974; XerD; Site-specific recombinase XerD [DNA replication; recombination; and repair]. (6.62e-17)	Replication; recombination and repair	Information storage and processing
group_15795		replication initiation protein;RepB family plasmid replication initiator protein	39	39	1	288	735	661.538	678	288;369;507;540;609;639;663;678;720;723;735	7	other_Firmicutes_plasmids	39	X	COG5527; COG5527; Protein involved in initiation of plasmid replication [DNA replication; recombination; and repair]. (5.26e-38)	Mobilome: prophages; transposons	Information storage and processing
group_15743		hypothetical protein	39	39	1	183	339	259.462	267	183;195;198;225;252;267;291;315;339	28	other_Firmicutes_plasmids	39	-	-	COG not assigned	COG not assigned
group_12497		FIVAR domain-containing protein	39	39	1	2046	2067	2066.21	2058	1890;2046;2058;2067	0	other_Firmicutes_plasmids	39	DR	COG2340; COG2340; Uncharacterized protein with SCP/PR1 domains [Function unknown]. (5.55e-08)	Cell cycle control; cell division; chromosome partitioning; General function prediction only	Cellular processing and signaling; Poorly described
group_11786		helix-turn-helix transcriptional regulator	39	39	1	861	861	861	861	496;858;861	1	other_Firmicutes_plasmids	39	-	-	COG not assigned	COG not assigned
group_9582		FAD:protein FMN transferase	39	39	1	933	933	933	933	921;933	0	other_Firmicutes_plasmids	39	HO	COG1477; ApbE; Membrane-associated lipoprotein involved in thiamine biosynthesis [Coenzyme metabolism]. (1.81e-91)	Coenzyme transport and metabolism; Posttranslational modification; protein turnover; chaperones	Metabolism; Cellular processing and signaling
group_8661		LacI family transcriptional regulator	39	39	1	972	972	972	972	972	0	other_Firmicutes_plasmids	39	K	COG1609; PurR; Transcriptional regulators [Transcription]. (3.46e-95)	Transcription	Information storage and processing
group_8312		hypothetical protein	39	39	1	180	237	184.957	180	180;237	21	other_Firmicutes_plasmids	39	-	-	COG not assigned	COG not assigned
group_7481		extracellular solute-binding protein;sugar ABC transporter substrate-binding protein	39	39	1	477	1359	1336.38	1314	477;1314;1359	1	other_Firmicutes_plasmids	39	G	COG1653; UgpB; ABC-type sugar transport system; periplasmic component [Carbohydrate transport and metabolism]. (3.09e-53)	Carbohydrate transport and metabolism	Metabolism
group_5078		NADPH-dependent FMN reductase	39	39	1	1221	1221	1221	1221	1191;1221	0	other_Firmicutes_plasmids	39	C	COG0431; COG0431; Predicted flavoprotein [General function prediction only]. (1.11e-44)	Energy production and conversion	Metabolism
group_37388		hypothetical protein	38	38	1	171	171	171	171	171	0	other_Firmicutes_plasmids	38	-	-	COG not assigned	COG not assigned
group_32523		helix-turn-helix transcriptional regulator	38	38	1	267	267	267	267	267	0	other_Firmicutes_plasmids	38	K	COG3620; COG3620; Predicted transcriptional regulator with C-terminal CBS domains [Transcription]. (3.01e-07)	Transcription	Information storage and processing
group_22680		type I toxin-antitoxin system Fst family toxin;hypothetical protein	38	41	1.07895	72	198	91.9459	87	72;84;87;194;198	38	other_Firmicutes_plasmids	38	-	-	COG not assigned	COG not assigned
group_22616		hypothetical protein	38	41	1.07895	234	2661	1596.75	2472	234;246;330;345;456;489;513;579;582;603;1786;2472;2556;2562;2568;2577;2622;2634;2637;2646;2652;2658;2661	20	other_Firmicutes_plasmids	38	-	-	COG not assigned	COG not assigned
group_22358		ISL3 family transposase;transposase	38	45	1.18421	441	1302	1208.05	1302	441;615;692;783;1301;1302	7	other_Firmicutes_plasmids	38	X	COG3464; COG3464; Transposase and inactivated derivatives [DNA replication; recombination; and repair]. (1.76e-55)	Mobilome: prophages; transposons	Information storage and processing
group_21853		putative holin-like toxin;hypothetical protein	38	40	1.05263	105	246	200.175	204	105;120;144;198;204;216;246	38	other_Firmicutes_plasmids	38	-	-	COG not assigned	COG not assigned
group_21216		DUF3221 domain-containing protein	38	39	1.02632	120	420	384.692	396	120;126;396;405;420	2	other_Firmicutes_plasmids	38	-	-	COG not assigned	COG not assigned
group_20264		hypothetical protein;plasmid stabilization protein	38	38	1	714	792	775.579	783	714;726;729;735;750;756;768;771;780;783;786;789;792	0	other_Firmicutes_plasmids	38	-	-	COG not assigned	COG not assigned
group_20138		replication protein;hypothetical protein	38	38	1	1284	1305	1295.45	1302	1260;1284;1287;1302;1305	0	other_Firmicutes_plasmids	38	-	-	COG not assigned	COG not assigned
group_20127		hypothetical protein;conserved hypothetical protein	38	38	1	222	279	272.526	279	222;261;273;279	2	other_Firmicutes_plasmids	38	-	-	COG not assigned	COG not assigned
group_20068		Tn3 family transposase;transposase;DUF4158 domain-containing protein;Tn4652 transposase;hypothetical protein	38	38	1	267	2949	2394.53	2949	267;315;549;1005;1014;1359;1686;1764;1908;2628;2948;2949;2959	11	other_Firmicutes_plasmids	38	X	COG4644; COG4644; Transposase and inactivated derivatives; TnpA family [DNA replication; recombination; and repair]. (1.22e-19)	Mobilome: prophages; transposons	Information storage and processing
pBt148	pBt148	AbrB/MazE/SpoVT family DNA-binding domain-containing protein;hypothetical protein;AbrB family transcriptional regulator;putative transcriptional regulator	38	38	1	75	351	280.421	282	75;183;282;285;288;336;351	36	other_Firmicutes_plasmids	38	KV	COG2002; AbrB; Regulators of stationary/sporulation gene expression [Transcription]. (6.38e-12)	Transcription; Defense mechanisms	Information storage and processing; Cellular processing and signaling
group_19612		helix-turn-helix domain containing protein;hypothetical protein;conserved hypothetical protein;helix-turn-helix domain-containing protein	38	38	1	153	288	247.421	246	153;162;171;195;213;240;246;255;288	23	other_Firmicutes_plasmids	38	-	-	COG not assigned	COG not assigned
group_18845		GyrI-like domain-containing protein;AraC family transcriptional regulator	38	38	1	105	846	824.514	846	105;819;845;846	1	Listeria_plasmids---other_Firmicutes_plasmids	9---29	K	COG2207; AraC; AraC-type DNA-binding domain-containing proteins [Transcription]. (5.42e-30)	Transcription	Information storage and processing
group_16290		phosphohydrolase;HD domain-containing protein	38	38	1	663	663	663	663	657;658;659;663	0	other_Firmicutes_plasmids	38	JR	COG1418; COG1418; Predicted HD superfamily hydrolase [General function prediction only]. (4.07e-19)	Translation; ribosomal structure and biogenesis; General function prediction only	Information storage and processing; Poorly described
group_14611		aldo/keto reductase;aldo/keto reductase family protein	38	38	1	210	933	908.447	927	210;927;933	1	other_Firmicutes_plasmids	38	HR	COG0667; Tas; Predicted oxidoreductases (related to aryl-alcohol dehydrogenases) [Energy production and conversion]. (3.04e-93)	Coenzyme transport and metabolism; General function prediction only	Metabolism; Poorly described
group_10379		DDE-type integrase/transposase/recombinase;IS3 family transposase	38	39	1.02632	315	813	760.923	813	315;522;603;630;702;720;747;750;804;807;813	9	other_Firmicutes_plasmids	38	X	COG2801; Tra5; Transposase and inactivated derivatives [DNA replication; recombination; and repair]. (2.96e-13)	Mobilome: prophages; transposons	Information storage and processing
group_9689		hypothetical protein	38	38	1	645	645	645	645	644;645	0	other_Firmicutes_plasmids	38	-	-	COG not assigned	COG not assigned
group_7281		IS4/IS5 family transposase	38	38	1	306	591	448.5	591	306;591	1	other_Firmicutes_plasmids	38	-	-	COG not assigned	COG not assigned
group_7280		hypothetical protein;oligo-16-glucosidase	38	41	1.07895	156	1221	1099.54	1221	156;174;969;1221	7	other_Firmicutes_plasmids	38	G	COG0366; AmyA; Glycosidases [Carbohydrate transport and metabolism]. (8.92e-59)	Carbohydrate transport and metabolism	Metabolism
cfr	cfr	23S rRNA methylase	38	38	1	1050	1050	1050	1050	1050	0	other_Firmicutes_plasmids	38	J	COG0820; COG0820; Predicted Fe-S-cluster redox enzyme [General function prediction only]. (1.41e-98)	Translation; ribosomal structure and biogenesis	Information storage and processing
group_3176	gtfA	sucrose phosphorylase	38	38	1	1461	1461	1461	1461	1461	0	other_Firmicutes_plasmids	38	G	COG0366; AmyA; Glycosidases [Carbohydrate transport and metabolism]. (1.52e-32)	Carbohydrate transport and metabolism	Metabolism
group_1094		alpha-galactosidase	38	38	1	2184	2184	2184	2184	2184	0	other_Firmicutes_plasmids	38	G	COG3345; GalA; Alpha-galactosidase [Carbohydrate transport and metabolism]. (0.0)	Carbohydrate transport and metabolism	Metabolism
group_37972		hypothetical protein	37	37	1	156	156	156	156	156	0	other_Firmicutes_plasmids	37	-	-	COG not assigned	COG not assigned
group_22478	mobC	mobilization protein;MobC;plasmid mobilization relaxosome protein MobC	37	39	1.05405	123	495	372	366	123;327;366;495	38	Listeria_plasmids---other_Firmicutes_plasmids	3---34	-	-	COG not assigned	COG not assigned
group_22161		D-lactate dehydrogenase	37	40	1.08108	822	1680	1656.17	1680	624;712;822;1680;1681;1682	3	other_Firmicutes_plasmids	37	-	-	COG not assigned	COG not assigned
group_21991		hypothetical protein	37	39	1.05405	213	351	343.923	351	213;351	2	other_Firmicutes_plasmids	37	-	-	COG not assigned	COG not assigned
group_21569		MarR family transcriptional regulator;hypothetical protein;replication protein RepFR12;replication protein	37	39	1.05405	639	663	649.231	651	639;642;645;651;654;657;663	0	other_Firmicutes_plasmids	37	-	-	COG not assigned	COG not assigned
group_21419		recombinase family protein;resolvase domain-containing protein	37	38	1.02703	69	561	516.711	546	69;309;405;432;543;546;561	7	other_Firmicutes_plasmids	37	L	COG1961; PinR; Site-specific recombinases; DNA invertase Pin homologs [DNA replication; recombination; and repair]. (1.40e-45)	Replication; recombination and repair	Information storage and processing
group_20779		transposase;hypothetical protein	37	47	1.27027	99	276	194.739	174	99;129;141;156;159;174;186;189;249;276	30	other_Firmicutes_plasmids	37	X	COG2963; COG2963; Transposase and inactivated derivatives [DNA replication; recombination; and repair]. (9.64e-06)	Mobilome: prophages; transposons	Information storage and processing
group_16318		non-ribosomal peptide synthetase	37	37	1	7320	7608	7597.75	7599	4799;7320;7593;7599;7605;7608	1	other_Firmicutes_plasmids	37	Q	COG1020; EntF; Non-ribosomal peptide synthetase modules and related proteins [Secondary metabolites biosynthesis; transport; and catabolism]. (5.64e-159)	Secondary metabolites biosynthesis; transport and catabolism	Metabolism
group_15508		DUF536 domain-containing protein	37	37	1	192	540	480.176	525	137;192;293;365;525;531;540	8	other_Firmicutes_plasmids	37	-	-	COG not assigned	COG not assigned
group_14200		hypothetical protein	37	38	1.02703	282	681	363.553	357	282;354;357;681	37	other_Firmicutes_plasmids	37	-	-	COG not assigned	COG not assigned
group_14151	rep	replication initiation factor;replication initiation factor domain-containing protein;replication protein;hypothetical protein	37	39	1.05405	246	1026	856.231	966	246;285;342;411;441;540;645;681;717;768;966;969;975;1017;1026	10	other_Firmicutes_plasmids	37	-	-	COG not assigned	COG not assigned
pcfZ	pcfZ	hypothetical protein;conserved hypothetical protein	37	37	1	288	315	304.622	315	285;288;312;315	0	other_Firmicutes_plasmids	37	-	-	COG not assigned	COG not assigned
group_12833		ermAM protein M;hypothetical protein;rRNA adenine methyltransferase	37	37	1	123	174	141.971	132	122;123;132;141;152;171;174	29	other_Firmicutes_plasmids	37	-	-	COG not assigned	COG not assigned
group_12719		hypothetical protein;Conjugal transfer protein traO	37	37	1	168	732	387.333	168	168;534;729;732	23	other_Firmicutes_plasmids	37	-	-	COG not assigned	COG not assigned
group_12700		carbohydrate ABC transporter permease	37	37	1	831	831	831	831	831	0	other_Firmicutes_plasmids	37	G	COG0395; UgpE; ABC-type sugar transport system; permease component [Carbohydrate transport and metabolism]. (1.28e-66)	Carbohydrate transport and metabolism	Metabolism
group_11371		sugar ABC transporter permease	37	37	1	873	873	873	873	873	0	other_Firmicutes_plasmids	37	G	COG1175; UgpA; ABC-type sugar transport systems; permease components [Carbohydrate transport and metabolism]. (3.28e-69)	Carbohydrate transport and metabolism	Metabolism
group_10640		sugar ABC transporter permease	37	37	1	897	897	897	897	892;897	0	other_Firmicutes_plasmids	37	G	COG1175; UgpA; ABC-type sugar transport systems; permease components [Carbohydrate transport and metabolism]. (5.28e-80)	Carbohydrate transport and metabolism	Metabolism
group_7452		sugar ABC transporter substrate-binding protein;extracellular solute-binding protein	37	37	1	822	1266	1128.16	1110	822;1110;1266	29	other_Firmicutes_plasmids	37	G	COG1653; UgpB; ABC-type sugar transport system; periplasmic component [Carbohydrate transport and metabolism]. (3.13e-68)	Carbohydrate transport and metabolism	Metabolism
group_7451		LacI family DNA-binding transcriptional regulator;substrate-binding domain-containing protein	37	37	1	267	1272	1117.29	1272	267;375;558;1271;1272	6	other_Firmicutes_plasmids	37	K	COG1609; PurR; Transcriptional regulators [Transcription]. (1.75e-54)	Transcription	Information storage and processing
group_7369		LacI family DNA-binding transcriptional regulator	37	37	1	1026	1026	1026	1026	1026	0	other_Firmicutes_plasmids	37	K	COG1609; PurR; Transcriptional regulators [Transcription]. (1.54e-74)	Transcription	Information storage and processing
group_7323		carbohydrate ABC transporter permease	37	37	1	171	825	787.629	825	171;819;824;825	2	other_Firmicutes_plasmids	37	G	COG0395; UgpE; ABC-type sugar transport system; permease component [Carbohydrate transport and metabolism]. (1.15e-76)	Carbohydrate transport and metabolism	Metabolism
group_7322		extracellular solute-binding protein	37	37	1	1128	1260	1256.43	1260	1128;1260	1	other_Firmicutes_plasmids	37	G	COG1653; UgpB; ABC-type sugar transport system; periplasmic component [Carbohydrate transport and metabolism]. (1.48e-45)	Carbohydrate transport and metabolism	Metabolism
group_4112		alpha-glucosidase/alpha-galactosidase	37	37	1	1329	1329	1329	1311	1311;1329;1330	0	other_Firmicutes_plasmids	37	G	COG1486; CelF; Alpha-galactosidases/6-phospho-beta-glucosidases; family 4 of glycosyl hydrolases [Carbohydrate transport and metabolism]. (3.20e-93)	Carbohydrate transport and metabolism	Metabolism
group_35274		DUF3173 domain-containing protein	36	36	1	210	210	210	210	210	0	other_Firmicutes_plasmids	36	-	-	COG not assigned	COG not assigned
group_30351		hypothetical protein	36	36	1	321	321	321	321	321	0	other_Firmicutes_plasmids	36	-	-	COG not assigned	COG not assigned
group_22469		hypothetical protein	36	37	1.02778	210	315	298.583	297	210;296;297	1	other_Firmicutes_plasmids	36	-	-	COG not assigned	COG not assigned
group_22108		chromosome partitioning protein ParA;hypothetical protein	36	38	1.05556	900	903	902.27	903	900;902;903	0	other_Firmicutes_plasmids	36	DN	COG1192; Soj; ATPases involved in chromosome partitioning [Cell division and chromosome partitioning]. (1.96e-31)	Cell cycle control; cell division; chromosome partitioning; Cell motility	Cellular processing and signaling; Cellular processing and signaling
group_22006		relaxase;relaxase/mobilization nuclease domain-containing protein	36	38	1.05556	1155	1233	1230.71	1233	1155;1232;1233	0	Listeria_plasmids---other_Firmicutes_plasmids	3---33	-	-	COG not assigned	COG not assigned
group_21981		FAD-dependent oxidoreductase;pyruvate dehydrogenase E3;hypothetical protein;Pyridine nucleotide-disulfide oxidoreductase family protein	36	38	1.05556	273	1380	1317.39	1350	273;678;1020;1347;1350;1380	3	other_Firmicutes_plasmids	36	C	COG1249; Lpd; Pyruvate/2-oxoglutarate dehydrogenase complex; dihydrolipoamide dehydrogenase (E3) component; and related enzymes [Energy production and conversion]. (1.77e-155)	Energy production and conversion	Metabolism
group_21834		XRE family transcriptional regulator;helix-turn-helix transcriptional regulator	36	47	1.30556	759	765	764.864	765	759;762;765;766	0	other_Firmicutes_plasmids	36	K	COG1476; COG1476; Predicted transcriptional regulators [Transcription]. (1.67e-16)	Transcription	Information storage and processing
group_21612		IS3 family transposase;DNA integrase	36	39	1.08333	108	891	351.868	282	108;162;165;246;282;330;387;396;627;705;858;888;891	34	other_Firmicutes_plasmids	36	X	COG2801; Tra5; Transposase and inactivated derivatives [DNA replication; recombination; and repair]. (1.41e-18)	Mobilome: prophages; transposons	Information storage and processing
group_21207		hypothetical protein	36	37	1.02778	192	192	192	192	192	0	other_Firmicutes_plasmids	36	-	-	COG not assigned	COG not assigned
group_21003		heavy-metal-associated domain-containing protein;metal-binding protein	36	37	1.02778	237	237	237	237	237	0	other_Firmicutes_plasmids	36	P	COG2608; CopZ; Copper chaperone [Inorganic ion transport and metabolism]. (4.46e-14)	Inorganic ion transport and metabolism	Metabolism
group_20809		peptidoglycan DD-metalloendopeptidase family protein;peptidase M23;M23 family metallopeptidase	36	37	1.02778	216	1131	1090.46	1113	216;900;1110;1113;1128;1131	2	other_Firmicutes_plasmids	36	M	COG0739; NlpD; Membrane proteins related to metalloendopeptidases [Cell envelope biogenesis; outer membrane]. (3.09e-26)	Cell wall/membrane/envelope biogenesis	Cellular processing and signaling
group_18674		site-specific integrase	36	36	1	666	666	666	666	666	0	other_Firmicutes_plasmids	36	LX	COG0582; XerC; Integrase [DNA replication; recombination; and repair]. (7.64e-10)	Replication; recombination and repair; Mobilome: prophages; transposons	Information storage and processing; Information storage and processing
group_17260		hypothetical protein;restriction endonuclease subunit S;Type I RM HsdS;type I R/M system specificity subunit	36	37	1.02778	135	1245	896.27	1182	135;141;183;225;348;381;507;531;663;705;843;1077;1098;1179;1182;1194;1209;1212;1221;1233;1245	16	other_Firmicutes_plasmids	36	V	COG0732; HsdS; Restriction endonuclease S subunits [Defense mechanisms]. (1.37e-30)	Defense mechanisms	Cellular processing and signaling
group_16691		hypothetical protein	36	36	1	321	900	696.917	714	321;660;708;714;717;900	35	other_Firmicutes_plasmids	36	-	-	COG not assigned	COG not assigned
group_15232		EpaQ family protein;hypothetical protein	36	36	1	1167	1170	1167.08	1167	1167;1170	0	other_Firmicutes_plasmids	36	-	-	COG not assigned	COG not assigned
group_11964		DUF4062 domain-containing protein;hypothetical protein	36	36	1	279	1002	900.257	1002	279;360;627;954;1002	6	other_Firmicutes_plasmids	36	-	-	COG not assigned	COG not assigned
group_9746		hypothetical protein	36	36	1	390	390	390	390	390;391	0	other_Firmicutes_plasmids	36	-	-	COG not assigned	COG not assigned
group_9481		AraC family transcriptional regulator	36	36	1	792	855	846.25	855	792;855	0	other_Firmicutes_plasmids	36	K	COG2207; AraC; AraC-type DNA-binding domain-containing proteins [Transcription]. (1.59e-29)	Transcription	Information storage and processing
group_5582		MFS transporter	36	36	1	1176	1176	1176	1176	1173;1176	0	other_Firmicutes_plasmids	36	G	COG0738; FucP; Fucose permease [Carbohydrate transport and metabolism]. (1.14e-07)	Carbohydrate transport and metabolism	Metabolism
group_1021		alpha-galactosidase	36	36	1	2250	2250	2250	2250	2250	0	other_Firmicutes_plasmids	36	G	COG3345; GalA; Alpha-galactosidase [Carbohydrate transport and metabolism]. (0.0)	Carbohydrate transport and metabolism	Metabolism
group_38290		hypothetical protein	35	35	1	150	150	150	150	150	0	other_Firmicutes_plasmids	35	-	-	COG not assigned	COG not assigned
group_32626		circularin A/uberolysin family circular bacteriocin	35	35	1	264	264	264	264	264	0	other_Firmicutes_plasmids	35	-	-	COG not assigned	COG not assigned
group_31436		hypothetical protein	35	35	1	291	291	291	291	291	0	other_Firmicutes_plasmids	35	-	-	COG not assigned	COG not assigned
group_23153		recombinase family protein	35	35	1	576	576	576	555	555;570;573;574;576	0	other_Firmicutes_plasmids	35	L	COG1961; PinR; Site-specific recombinases; DNA invertase Pin homologs [DNA replication; recombination; and repair]. (3.85e-37)	Replication; recombination and repair	Information storage and processing
group_20628		Transposase;IS3 family transposase;transposase	35	36	1.02857	105	261	148.667	261	102;105;132;261	7	other_Firmicutes_plasmids	35	X	COG2963; COG2963; Transposase and inactivated derivatives [DNA replication; recombination; and repair]. (2.05e-10)	Mobilome: prophages; transposons	Information storage and processing
group_20539		hypothetical protein;helix-turn-helix transcriptional regulator;helix-turn-helix domain-containing protein	35	46	1.31429	198	573	358.898	411	198;204;246;411;573	45	other_Firmicutes_plasmids	35	K	COG1476; COG1476; Predicted transcriptional regulators [Transcription]. (1.62e-09)	Transcription	Information storage and processing
group_20111		hypothetical protein;conserved hypothetical protein	35	35	1	177	201	196.029	195	177;195;201	1	other_Firmicutes_plasmids	35	-	-	COG not assigned	COG not assigned
group_19748	topB	type IA DNA topoisomerase	35	35	1	705	2127	2079.69	2118	705;2118;2127	1	other_Firmicutes_plasmids	35	L	COG0550; TopA; Topoisomerase IA [DNA replication; recombination; and repair]. (3.05e-125)	Replication; recombination and repair	Information storage and processing
pBt086~~~pBt085~~~gerIB_2	pBt086;pBt085;gerIB_2	endospore germination permease;spore germination protein;putative spore germination protein;germination protein;spore gernimation protein XA	35	66	1.88571	435	2604	1320.36	1491	435;1101;1104;1113;1488;1494;1506;1509;2604	65	other_Firmicutes_plasmids	35	-	-	COG not assigned	COG not assigned
group_17411		DUF334 domain-containing protein;hypothetical protein	35	35	1	252	510	451.886	456	252;420;456;462;510	27	other_Firmicutes_plasmids	35	-	-	COG not assigned	COG not assigned
asa1	asa1	LPXTG-anchored aggregation substance;LPXTG-anchored aggregation substance Asa1	35	35	1	2226	3927	3865.68	3918	2226;3882;3891;3915;3917;3918;3921;3927	1	other_Firmicutes_plasmids	35	-	-	COG not assigned	COG not assigned
group_15866		hypothetical protein	35	35	1	237	240	239.657	240	237;240	0	other_Firmicutes_plasmids	35	-	-	COG not assigned	COG not assigned
group_13395		hypothetical protein	35	35	1	183	192	183.257	183	183;192	0	other_Firmicutes_plasmids	35	-	-	COG not assigned	COG not assigned
group_38487		hypothetical protein	34	34	1	147	147	147	147	141;146;147	0	Listeria_plasmids---other_Firmicutes_plasmids	2---32	-	-	COG not assigned	COG not assigned
group_22632		hypothetical protein	34	38	1.11765	219	276	274.5	276	219;276	1	other_Firmicutes_plasmids	34	-	-	COG not assigned	COG not assigned
group_22594		IS110 family transposase;transposase	34	43	1.26471	168	1227	1088.38	1227	168;246;390;455;462;540;945;987;1226;1227	9	other_Firmicutes_plasmids	34	X	COG3547; COG3547; Transposase and inactivated derivatives [DNA replication; recombination; and repair]. (2.95e-17)	Mobilome: prophages; transposons	Information storage and processing
group_22592		mobilization protein;MobB mobilization protein;hypothetical protein	34	36	1.05882	624	627	625.412	624	623;624;627	0	Listeria_plasmids---other_Firmicutes_plasmids	3---31	-	-	COG not assigned	COG not assigned
group_22523		ISL3 family transposase;transposase	34	41	1.20588	123	1245	569.25	294	123;144;174;207;270;273;288;294;312;450;546;570;690;870;1188;1245;1253	29	other_Firmicutes_plasmids	34	-	-	COG not assigned	COG not assigned
group_22512		helix-turn-helix domain-containing protein;IS30 family transposase	34	39	1.14706	132	1002	557.25	513	132;177;195;216;291;327;423;435;513;525;576;585;669;756;989;990;991;1002	28	other_Firmicutes_plasmids	34	X	COG2826; Tra8; Transposase and inactivated derivatives; IS30 family [DNA replication; recombination; and repair]. (5.15e-94)	Mobilome: prophages; transposons	Information storage and processing
lnuB~~~lnuG	lnu(B);lnuG;	lincosamide nucleotidyltransferase Lnu(B);lincosamide nucleotidyltransferase Lnu(G)	34	35	1.02941	489	804	794.455	804	489;802;804	1	Listeria_plasmids---other_Firmicutes_plasmids	1---33	-	-	COG not assigned	COG not assigned
group_22300		helix-turn-helix transcriptional regulator;XRE family transcriptional regulator	34	35	1.02941	201	270	248.314	270	201;270	11	other_Firmicutes_plasmids	34	K	COG3620; COG3620; Predicted transcriptional regulator with C-terminal CBS domains [Transcription]. (1.04e-07)	Transcription	Information storage and processing
group_22211		hypothetical protein	34	36	1.05882	210	318	315	318	210;318	1	other_Firmicutes_plasmids	34	-	-	COG not assigned	COG not assigned
group_22046	ltrA	group II intron reverse transcriptase/maturase	34	35	1.02941	1878	1878	1878	1878	891;1877;1878	1	other_Firmicutes_plasmids	34	X	COG3344; COG3344; Retron-type reverse transcriptase [DNA replication; recombination; and repair]. (2.32e-33)	Mobilome: prophages; transposons	Information storage and processing
group_21549		hypothetical protein	34	35	1.02941	348	348	348	348	348	0	other_Firmicutes_plasmids	34	-	-	COG not assigned	COG not assigned
group_21495		transposase;IS3 family transposase;DDE-type integrase/transposase/recombinase	34	72	2.11765	117	1191	548.75	288	117;228;234;240;288;303;357;510;594;669;828;879;885;1059;1191	71	other_Firmicutes_plasmids	34	X	COG2801; Tra5; Transposase and inactivated derivatives [DNA replication; recombination; and repair]. (4.00e-23)	Mobilome: prophages; transposons	Information storage and processing
group_21427		IS110 family transposase;transposase	34	40	1.17647	393	1197	1173.58	1194	393;1188;1193;1194;1195;1196;1197	1	other_Firmicutes_plasmids	34	X	COG3547; COG3547; Transposase and inactivated derivatives [DNA replication; recombination; and repair]. (2.60e-23)	Mobilome: prophages; transposons	Information storage and processing
group_21007	;repB	ParA family protein;copy number control protein;AAA family ATPase	34	35	1.02941	831	846	839.486	846	831;834;846	0	other_Firmicutes_plasmids	34	DN	COG1192; Soj; ATPases involved in chromosome partitioning [Cell division and chromosome partitioning]. (6.87e-46)	Cell cycle control; cell division; chromosome partitioning; Cell motility	Cellular processing and signaling; Cellular processing and signaling
group_20785	ltrA	group II intron reverse transcriptase/maturase	34	36	1.05882	1806	1806	1806	1806	1445;1804;1806;1807	1	other_Firmicutes_plasmids	34	-	-	COG not assigned	COG not assigned
group_20466		recombinase family protein;site-specific recombinase DNA invertase Pin related protein	34	34	1	558	585	577.273	582	558;561;570;582;583;585	0	other_Firmicutes_plasmids	34	L	COG1961; PinR; Site-specific recombinases; DNA invertase Pin homologs [DNA replication; recombination; and repair]. (3.04e-32)	Replication; recombination and repair	Information storage and processing
group_19077		hypothetical protein	34	35	1.02941	510	1767	1715.12	1767	510;1260;1767	2	Listeria_plasmids	34	-	-	COG not assigned	COG not assigned
group_18285		hypothetical protein	34	34	1	336	336	336	336	336	0	other_Firmicutes_plasmids	34	-	-	COG not assigned	COG not assigned
group_17171		restriction endonuclease	34	34	1	606	612	606.176	606	606;612	0	other_Firmicutes_plasmids	34	V	COG1787; COG1787; Predicted endonuclease distantly related to archaeal Holliday junction resolvase and Mrr-like restriction enzymes [Defense mechanisms]. (1.59e-26)	Defense mechanisms	Cellular processing and signaling
group_15608		hypothetical protein;BRCT domain-containing protein	34	34	1	219	351	294.8	297	219;279;297;327;350;351;353	28	other_Firmicutes_plasmids	34	-	-	COG not assigned	COG not assigned
group_14487		hypothetical protein;ATP-binding protein	34	34	1	369	2745	1247.29	447	369;399;495;648;2559;2586;2592;2745	21	other_Firmicutes_plasmids	34	L	COG0433; COG0433; HerA helicase [Replication; recombination; and repair]. (5.95e-06)	Replication; recombination and repair	Information storage and processing
group_13210		Y-family DNA polymerase; UV-resistance;excinuclease ABC subunit A	34	34	1	234	1302	1172.55	1302	234;1302	4	other_Firmicutes_plasmids	34	L	COG0389; DinP; Nucleotidyltransferase/DNA polymerase involved in DNA repair [DNA replication; recombination; and repair]. (5.31e-68)	Replication; recombination and repair	Information storage and processing
group_11887		type I toxin-antitoxin system Fst family toxin	34	34	1	96	219	100.818	96	72;96;114;219	33	other_Firmicutes_plasmids	34	-	-	COG not assigned	COG not assigned
group_9059		ATP-binding cassette domain-containing protein;excinuclease ABC subunit UvrA	34	34	1	975	2268	2168.25	2268	975;1137;1635;1790;2268	6	other_Firmicutes_plasmids	34	L	COG0178; UvrA; Excinuclease ATPase subunit [DNA replication; recombination; and repair]. (0.0)	Replication; recombination and repair	Information storage and processing
group_8534		hypothetical protein	34	37	1.08824	144	768	366.568	156	144;156;447;588;768	36	other_Firmicutes_plasmids	34	-	-	COG not assigned	COG not assigned
group_7902		VOC family protein	34	51	1.5	372	948	528.525	537	372;537;948	34	other_Firmicutes_plasmids	34	Q	COG0346; GloA; Lactoylglutathione lyase and related lyases [Amino acid transport and metabolism]. (8.27e-06)	Secondary metabolites biosynthesis; transport and catabolism	Metabolism
group_7901		tyrosine-type recombinase/integrase	34	34	1	381	507	472.235	474	381;474;507	1	other_Firmicutes_plasmids	34	L	COG4974; XerD; Site-specific recombinase XerD [DNA replication; recombination; and repair]. (8.51e-11)	Replication; recombination and repair	Information storage and processing
group_1518		hypothetical protein	34	34	1	1962	1962	1962	1935	1929;1934;1935;1962	0	other_Firmicutes_plasmids	34	-	-	COG not assigned	COG not assigned
group_38520		DNA-binding protein;MerR family transcriptional regulator	33	38	1.15152	480	480	480	480	369;459;477;480	1	other_Firmicutes_plasmids	33	K	COG0789; SoxR; Predicted transcriptional regulators [Transcription]. (6.09e-06)	Transcription	Information storage and processing
group_23885		hypothetical protein	33	33	1	543	543	543	543	542;543	0	other_Firmicutes_plasmids	33	-	-	COG not assigned	COG not assigned
group_22656		TetR/AcrR family transcriptional regulator	33	35	1.06061	246	585	523.2	576	246;456;510;576;585	8	other_Firmicutes_plasmids	33	K	COG1309; AcrR; Transcriptional regulator [Transcription]. (1.94e-13)	Transcription	Information storage and processing
group_22466		MFS transporter	33	35	1.06061	327	1254	927.455	1251	327;357;492;687;1206;1227;1251;1252;1254	13	Listeria_plasmids---other_Firmicutes_plasmids	1---32	-	-	COG not assigned	COG not assigned
group_22298		cation-transporting P-type ATPase	33	35	1.06061	2823	2823	2823	2805	929;1073;1719;1959;2805;2808;2823;2824	5	other_Firmicutes_plasmids	33	P	COG0474; MgtA; Cation transport ATPase [Inorganic ion transport and metabolism]. (1.21e-50)	Inorganic ion transport and metabolism	Metabolism
group_22191		Y-family DNA polymerase;DNA polymerase;DNA-directed DNA polymerase;hypothetical protein	33	39	1.18182	159	1467	1347.62	1467	159;189;729;732;1466;1467;1468	4	other_Firmicutes_plasmids	33	L	COG0389; DinP; Nucleotidyltransferase/DNA polymerase involved in DNA repair [DNA replication; recombination; and repair]. (3.95e-73)	Replication; recombination and repair	Information storage and processing
tnpB~~~tnpA	tnpB;tnpA	transposase;IS200/IS605 family transposase	33	44	1.33333	339	1488	952.244	1080	339;345;360;390;1050;1079;1080;1488	43	other_Firmicutes_plasmids	33	X	COG1943; COG1943; Transposase and inactivated derivatives [DNA replication; recombination; and repair]. (5.14e-35)	Mobilome: prophages; transposons	Information storage and processing
group_21438		replication initiator protein A	33	34	1.0303	954	975	962.727	957	954;955;957;972;975	0	other_Firmicutes_plasmids	33	-	-	COG not assigned	COG not assigned
group_21002		Crp/Fnr family transcriptional regulator	33	34	1.0303	342	693	682.364	693	342;692;693	1	other_Firmicutes_plasmids	33	T	COG0664; Crp; cAMP-binding proteins - catabolite gene activator and regulatory subunit of cAMP-dependent protein kinases [Signal transduction mechanisms]. (8.30e-45)	Signal transduction mechanisms	Cellular processing and signaling
group_20877		hypothetical protein	33	37	1.12121	216	285	281.27	285	207;216;285	2	other_Firmicutes_plasmids	33	-	-	COG not assigned	COG not assigned
group_20259		fibronectin type III domain-containing protein;DUF3472 domain-containing protein;hypothetical protein;S-layer protein;chitin-binding protein	33	34	1.0303	315	2781	1960.76	1980	315;459;1926;1947;1950;1962;1977;1980;1983;1992;2364;2781	33	other_Firmicutes_plasmids	33	-	-	COG not assigned	COG not assigned
group_19720		phosphodiester glycosidase family protein;branched-chain amino acid ABC transporter permease	33	33	1	183	1098	992.364	1092	183;276;300;336;1056;1062;1071;1086;1092;1095;1098	4	other_Firmicutes_plasmids	33	G	COG4632; EpsL; Exopolysaccharide biosynthesis protein related to N-acetylglucosamine-1-phosphodiester alpha-N-acetylglucosaminidase [Carbohydrate transport and metabolism]. (1.22e-34)	Carbohydrate transport and metabolism	Metabolism
group_19119		type I restriction endonuclease subunit R;type I restriction endonuclease subunit S	33	33	1	186	3159	2399.64	3150	186;219;462;978;1449;2178;2838;3048;3150;3159	12	other_Firmicutes_plasmids	33	V	COG0610; COG0610; Type I site-specific restriction-modification system; R (restriction) subunit and related helicases [Defense mechanisms]. (5.17e-110)	Defense mechanisms	Cellular processing and signaling
merB	merB	organomercurial lyase MerB;alkylmercury lyase	33	33	1	651	657	651.545	651	651;657	0	other_Firmicutes_plasmids	33	-	-	COG not assigned	COG not assigned
group_18630		bacitracin ABC transporter ATP-binding protein;ABC transporter ATP-binding protein	33	33	1	747	789	774.545	771	747;771;774;789	0	other_Firmicutes_plasmids	33	M	COG1136; SalX; ABC-type antimicrobial peptide transport system; ATPase component [Defense mechanisms]. (6.22e-109)	Cell wall/membrane/envelope biogenesis	Cellular processing and signaling
group_18500		excalibur calcium-binding domain-containing protein;LPXTG cell wall anchor domain-containing protein;lpxtg-motif cell wall anchor domain protein	33	33	1	99	594	531.727	528	99;513;516;519;522;528;543;558;564;588;594	17	other_Firmicutes_plasmids	33	-	-	COG not assigned	COG not assigned
fic	fic	Fic family protein;cell filamentation protein Fic;cell filamentation protein	33	33	1	153	609	578.364	603	153;198;603;606;609	2	other_Firmicutes_plasmids	33	T	COG2184; Fic; Protein involved in cell division [Cell division and chromosome partitioning]. (4.09e-49)	Signal transduction mechanisms	Cellular processing and signaling
group_17807		hemolysin XhlA family protein;hypothetical protein	33	33	1	234	237	236.531	237	234;236;237	0	other_Firmicutes_plasmids	33	-	-	COG not assigned	COG not assigned
group_16565		AP2 domain-containing protein	33	33	1	717	717	717	717	716;717	0	Listeria_plasmids	33	-	-	COG not assigned	COG not assigned
group_16465		hypothetical protein	33	33	1	150	195	186	195	150;195	1	other_Firmicutes_plasmids	33	-	-	COG not assigned	COG not assigned
cas5	cas5	CRISPR-associated protein Cas5	33	33	1	723	723	723	723	723	0	Listeria_plasmids	33	-	-	COG not assigned	COG not assigned
group_16207		type II toxin-antitoxin system RelE/ParE family toxin	33	33	1	270	270	270	270	270	0	other_Firmicutes_plasmids	33	V	COG2026; RelE; Cytotoxic translational repressor of toxin-antitoxin stability system [Translation; ribosomal structure and biogenesis / Cell division and chromosome partitioning]. (2.48e-24)	Defense mechanisms	Cellular processing and signaling
group_15986		hypothetical protein;antitoxin	33	33	1	267	345	278.438	267	234;267;339;345	28	other_Firmicutes_plasmids	33	-	-	COG not assigned	COG not assigned
group_15890		Y-family DNA polymerase;ImpB/MucB/SamB family protein; DNA polymerase	33	33	1	246	1293	1004.09	1293	246;255;261;1062;1293	10	other_Firmicutes_plasmids	33	L	COG0389; DinP; Nucleotidyltransferase/DNA polymerase involved in DNA repair [DNA replication; recombination; and repair]. (5.44e-72)	Replication; recombination and repair	Information storage and processing
group_15769		hypothetical protein	33	33	1	741	741	741	741	740;741	0	Listeria_plasmids	33	-	-	COG not assigned	COG not assigned
group_14918		YbbM seven transmembrane helix protein	33	33	1	765	765	765	765	765	0	Listeria_plasmids---other_Firmicutes_plasmids	14---19	P	COG0390; COG0390; ABC-type uncharacterized transport system; permease component [General function prediction only]. (8.49e-79)	Inorganic ion transport and metabolism	Metabolism
group_11540		IS3 family transposase;DDE-type integrase/transposase/recombinase	33	33	1	210	297	285.774	297	210;297	4	other_Firmicutes_plasmids	33	-	-	COG not assigned	COG not assigned
group_11377		hypothetical protein	33	33	1	225	231	230.538	231	225;231	0	other_Firmicutes_plasmids	33	-	-	COG not assigned	COG not assigned
group_10730		resolvase;hypothetical protein	33	33	1	105	114	109.091	114	105;114	0	Listeria_plasmids---other_Firmicutes_plasmids	14---19	-	-	COG not assigned	COG not assigned
group_10386		phosphatase PAP2 family protein;hypothetical protein;response regulator	33	48	1.45455	183	672	346.66	243	183;243;414;671;672	35	other_Firmicutes_plasmids	33	I	COG0671; PgpB; Membrane-associated phospholipid phosphatase [Lipid metabolism]. (4.38e-08)	Lipid transport and metabolism	Metabolism
group_9183		glycosyltransferase	33	33	1	948	948	948	948	937;945;947;948	0	other_Firmicutes_plasmids	33	M	COG0463; WcaA; Glycosyltransferases involved in cell wall biogenesis [Cell envelope biogenesis; outer membrane]. (1.97e-28)	Cell wall/membrane/envelope biogenesis	Cellular processing and signaling
group_7958		hypothetical protein	33	33	1	228	249	240.727	249	228;249	0	Listeria_plasmids	33	-	-	COG not assigned	COG not assigned
group_7702		hypothetical protein	33	33	1	396	426	425.091	426	396;426	0	Listeria_plasmids	33	-	-	COG not assigned	COG not assigned
group_7669		ABC transporter ATP-binding protein;ABC-type uncharacterized transport system ATPase component	33	33	1	654	726	658.966	654	654;725;726	0	Listeria_plasmids---other_Firmicutes_plasmids	14---19	P	COG4619; COG4619; ABC-type uncharacterized transport system; ATPase component [General function prediction only]. (6.84e-78)	Inorganic ion transport and metabolism	Metabolism
group_7238		hypothetical protein	33	33	1	135	165	162.692	165	135;165	1	Listeria_plasmids	33	-	-	COG not assigned	COG not assigned
group_33931		hypothetical protein	32	32	1	237	237	237	238	228;237;238	0	other_Firmicutes_plasmids	32	-	-	COG not assigned	COG not assigned
prgU	prgU	PrgU family protein	32	32	1	357	357	357	357	354;357;365	0	other_Firmicutes_plasmids	32	-	-	COG not assigned	COG not assigned
group_23683		mobilization protein	32	32	1	552	552	552	552	528;551;552	0	other_Firmicutes_plasmids	32	-	-	COG not assigned	COG not assigned
group_22662		YjcZ family sporulation protein;sporulation protein YjcZ	32	37	1.15625	105	117	110.333	111	105;108;111;114;117	8	other_Firmicutes_plasmids	32	-	-	COG not assigned	COG not assigned
group_22654		IS30 family transposase	32	40	1.25	294	1023	951.225	999	294;624;684;714;744;999;1023	5	other_Firmicutes_plasmids	32	X	COG2826; Tra8; Transposase and inactivated derivatives; IS30 family [DNA replication; recombination; and repair]. (2.63e-96)	Mobilome: prophages; transposons	Information storage and processing
group_22645		IS30 family transposase	32	35	1.09375	681	969	958.147	966	477;681;954;966;969	2	other_Firmicutes_plasmids	32	X	COG2826; Tra8; Transposase and inactivated derivatives; IS30 family [DNA replication; recombination; and repair]. (4.10e-49)	Mobilome: prophages; transposons	Information storage and processing
group_22638		IS30 family transposase;helix-turn-helix domain-containing protein	32	35	1.09375	120	1023	879.844	1017	120;231;399;405;480;528;744;891;948;1016;1017;1023	8	other_Firmicutes_plasmids	32	X	COG2826; Tra8; Transposase and inactivated derivatives; IS30 family [DNA replication; recombination; and repair]. (4.72e-72)	Mobilome: prophages; transposons	Information storage and processing
group_22041		XRE family transcriptional regulator;helix-turn-helix transcriptional regulator	32	33	1.03125	615	615	615	615	565;612;615	0	other_Firmicutes_plasmids	32	K	COG1396; HipB; Predicted transcriptional regulators [Transcription]. (1.76e-12)	Transcription	Information storage and processing
group_21705		inosine-uridine preferring nucleoside hydrolase family protein;nucleoside hydrolase	32	33	1.03125	951	951	951	951	951	0	other_Firmicutes_plasmids	32	F	COG1957; URH1; Inosine-uridine nucleoside N-ribohydrolase [Nucleotide transport and metabolism]. (2.39e-76)	Nucleotide transport and metabolism	Metabolism
group_21534		hypothetical protein	32	33	1.03125	696	735	700.875	696	684;696;735;736	0	other_Firmicutes_plasmids	32	ER	COG1387; HIS2; Histidinol phosphatase and related hydrolases of the PHP family [Amino acid transport and metabolism / General function prediction only]. (8.82e-11)	Amino acid transport and metabolism; General function prediction only	Metabolism; Poorly described
group_21449		hypothetical protein;transcriptional regulator;XRE family transcriptional regulator;helix-turn-helix transcriptional regulator	32	33	1.03125	162	378	354.455	360	162;321;360;378	2	other_Firmicutes_plasmids	32	-	-	COG not assigned	COG not assigned
group_21379		DUF536 domain-containing protein;replication protein RepB	32	37	1.15625	504	648	567.771	567	164;169;504;552;555;561;564;567;570;579;588;591;600;648	31	other_Firmicutes_plasmids	32	-	-	COG not assigned	COG not assigned
group_20623	ltrA	group II intron reverse transcriptase/maturase	32	33	1.03125	1650	1662	1661.27	1647	1647;1650;1662	0	other_Firmicutes_plasmids	32	X	COG3344; COG3344; Retron-type reverse transcriptase [DNA replication; recombination; and repair]. (5.08e-38)	Mobilome: prophages; transposons	Information storage and processing
group_20262		hypothetical protein;DUF1093 domain-containing protein;YxeA family protein	32	32	1	129	366	341.719	348	129;336;348;366	1	other_Firmicutes_plasmids	32	S	COG5294; COG5294; Uncharacterized protein conserved in bacteria [Function unknown]. (5.13e-23)	Function unknown	Poorly described
group_19846		tyrosine-type recombinase/integrase;site-specific integrase;integrase;hypothetical protein	32	32	1	387	1161	1090.12	1161	387;441;1161	3	other_Firmicutes_plasmids	32	L	COG4974; XerD; Site-specific recombinase XerD [DNA replication; recombination; and repair]. (1.02e-14)	Replication; recombination and repair	Information storage and processing
pBt084~~~gerQC_2	;pBt084;gerQC_2	Ger(x)C family spore germination protein;spore gernimation protein XA;putative spore germination protein;germination protein	32	32	1	510	1128	1108.59	1128	510;1125;1128	1	other_Firmicutes_plasmids	32	-	-	COG not assigned	COG not assigned
group_17836		hypothetical protein	32	32	1	246	324	251.531	246	246;267;324	30	other_Firmicutes_plasmids	32	-	-	COG not assigned	COG not assigned
sea1~~~prgA	sea1;prgA	surface exclusion protein SEA1/PrgA;SEC10/PgrA surface exclusion domain-containing protein;surface exclusion protein	32	32	1	1581	2679	2596.55	2673	1581;2532;2565;2667;2673;2675;2676;2679	2	other_Firmicutes_plasmids	32	D	COG1196; Smc; Chromosome segregation ATPases [Cell division and chromosome partitioning]. (2.93e-11)	Cell cycle control; cell division; chromosome partitioning	Cellular processing and signaling
group_15784		hypothetical protein	32	32	1	366	366	366	366	366	0	other_Firmicutes_plasmids	32	-	-	COG not assigned	COG not assigned
group_15652		GNAT family N-acetyltransferase;zeta toxin family protein;zeta-toxin;toxin zeta	32	32	1	117	864	758.323	864	117;480;507;510;582;672;678;825;835;837;864	8	other_Firmicutes_plasmids	32	-	-	COG not assigned	COG not assigned
group_15028		hypothetical protein;conserved hypothetical protein	32	32	1	183	252	228.562	252	183;192;252	11	other_Firmicutes_plasmids	32	-	-	COG not assigned	COG not assigned
group_13996		hypothetical protein	32	32	1	363	366	365.812	366	363;366	0	other_Firmicutes_plasmids	32	-	-	COG not assigned	COG not assigned
group_12462		hypothetical protein	32	32	1	195	195	195	195	195;197	0	other_Firmicutes_plasmids	32	-	-	COG not assigned	COG not assigned
group_11156		hypothetical protein	32	32	1	312	606	399.968	312	312;501;552;600;603;606	22	other_Firmicutes_plasmids	32	-	-	COG not assigned	COG not assigned
group_10504		primase C-terminal domain-containing protein;plasmid replication protein	32	32	1	1650	1650	1650	1650	1649;1650	0	Listeria_plasmids	32	-	-	COG not assigned	COG not assigned
group_8980		HAD-IA family hydrolase;HAD family phosphatase	32	32	1	414	633	626.156	633	414;633	1	other_Firmicutes_plasmids	32	G	COG0637; COG0637; Predicted phosphatase/phosphohexomutase [General function prediction only]. (6.64e-40)	Carbohydrate transport and metabolism	Metabolism
group_36727		hypothetical protein	31	31	1	183	183	183	183	180;183	0	other_Firmicutes_plasmids	31	-	-	COG not assigned	COG not assigned
group_27799		aspartate decarboxylase	31	31	1	396	396	396	396	396	0	other_Firmicutes_plasmids	31	H	COG0853; PanD; Aspartate 1-decarboxylase [Coenzyme metabolism]. (1.65e-67)	Coenzyme transport and metabolism	Metabolism
group_23411		hypothetical protein	31	31	1	564	564	564	564	561;564	0	other_Firmicutes_plasmids	31	-	-	COG not assigned	COG not assigned
group_22726		exosporium leader peptide-containing protein;collagen-like protein;hypothetical protein;exosporium leader peptide	31	37	1.19355	84	2757	1074	1017	84;189;216;315;468;543;654;663;717;753;828;954;1017;1035;1044;1128;1152;1182;1557;1560;1878;1920;2757	35	other_Firmicutes_plasmids	31	-	-	COG not assigned	COG not assigned
group_22646		transposase;IS5 family transposase;hypothetical protein	31	34	1.09677	132	372	288.692	373	132;195;207;216;255;256;258;339;372;373;374	7	other_Firmicutes_plasmids	31	X	COG3293; COG3293; Transposase and inactivated derivatives [DNA replication; recombination; and repair]. (3.47e-06)	Mobilome: prophages; transposons	Information storage and processing
group_22384		hypothetical protein	31	32	1.03226	420	420	420	420	420	0	other_Firmicutes_plasmids	31	-	-	COG not assigned	COG not assigned
group_22223		hypothetical protein	31	32	1.03226	309	375	326.062	339	309;339;375	15	other_Firmicutes_plasmids	31	-	-	COG not assigned	COG not assigned
group_22159		OFA family MFS transporter;oxalate:formate antiporter MFS family	31	32	1.03226	300	1257	1227.09	1257	300;1203;1242;1257	1	other_Firmicutes_plasmids	31	P	COG2223; NarK; Nitrate/nitrite transporter [Inorganic ion transport and metabolism]. (2.32e-07)	Inorganic ion transport and metabolism	Metabolism
group_22156		FAD-dependent oxidoreductase	31	34	1.09677	1365	1365	1365	1365	1365;1367	0	other_Firmicutes_plasmids	31	I	COG0446; HcaD; Uncharacterized NAD(FAD)-dependent dehydrogenases [General function prediction only]. (5.81e-23)	Lipid transport and metabolism	Metabolism
group_21766		hypothetical protein	31	32	1.03226	444	444	444	423	100;423;429;444	1	other_Firmicutes_plasmids	31	-	-	COG not assigned	COG not assigned
group_21185		hypothetical protein	31	32	1.03226	375	405	388.594	375	375;390;405	0	other_Firmicutes_plasmids	31	-	-	COG not assigned	COG not assigned
group_20978		hypothetical protein	31	32	1.03226	399	399	399	399	384;399	0	other_Firmicutes_plasmids	31	-	-	COG not assigned	COG not assigned
group_20507		restriction endonuclease;hypothetical protein	31	31	1	192	663	628.935	663	192;603;636;663	2	other_Firmicutes_plasmids	31	V	COG1787; COG1787; Predicted endonuclease distantly related to archaeal Holliday junction resolvase and Mrr-like restriction enzymes [Defense mechanisms]. (2.81e-27)	Defense mechanisms	Cellular processing and signaling
pBt133	pBt133	HlyD family efflux transporter periplasmic adaptor subunit;efflux RND transporter periplasmic adaptor subunit;efflux transporter periplasmic adaptor subunit;RND family efflux transporter MFP subunit;biotin/lipoyl-binding protein;putative ABC transporter exported solute-binding protein	31	31	1	186	1302	1090.06	1194	186;591;627;1185;1191;1194;1302	5	other_Firmicutes_plasmids	31	MV	COG0845; AcrA; Membrane-fusion protein [Cell envelope biogenesis; outer membrane]. (6.72e-16)	Cell wall/membrane/envelope biogenesis; Defense mechanisms	Cellular processing and signaling; Cellular processing and signaling
group_19332		DUF4046 domain-containing protein;hypothetical protein	31	32	1.03226	633	996	977.062	996	633;756;993;996	2	other_Firmicutes_plasmids	31	-	-	COG not assigned	COG not assigned
group_19248		hypothetical protein;conserved hypothetical protein	31	32	1.03226	162	192	185.438	192	156;162;180;186;192	5	other_Firmicutes_plasmids	31	-	-	COG not assigned	COG not assigned
group_19080		resolvase;recombinase family protein	31	31	1	183	582	466.452	558	183;201;207;264;303;558;561;573;582	9	Listeria_plasmids---other_Firmicutes_plasmids	3---28	L	COG1961; PinR; Site-specific recombinases; DNA invertase Pin homologs [DNA replication; recombination; and repair]. (3.39e-32)	Replication; recombination and repair	Information storage and processing
group_19024		transposase	31	31	1	180	282	217.333	282	180;195;282	6	other_Firmicutes_plasmids	31	-	-	COG not assigned	COG not assigned
group_18227		hypothetical protein	31	31	1	675	675	675	675	673;674;675	0	other_Firmicutes_plasmids	31	-	-	COG not assigned	COG not assigned
group_16692		antibiotic ABC transporter ATP-binding protein;ABC transporter ATP-binding protein;aureocin A70 associated ABC transporter	31	31	1	234	1716	820.6	306	234;306;1715;1716	19	other_Firmicutes_plasmids	31	V	COG1132; MdlB; ABC-type multidrug transport system; ATPase and permease components [Defense mechanisms]. (8.35e-153)	Defense mechanisms	Cellular processing and signaling
group_16271		IS3 family transposase;DDE-type integrase/transposase/recombinase;transposase;IS3-like element IS1163 family transposase	31	31	1	126	768	394.4	768	126;144;180;258;297;411;459;480;651;666;767;768	14	other_Firmicutes_plasmids	31	X	COG2801; Tra5; Transposase and inactivated derivatives [DNA replication; recombination; and repair]. (6.42e-13)	Mobilome: prophages; transposons	Information storage and processing
group_15821		hypothetical protein;ParA family protein	31	31	1	279	867	848.032	867	279;867	1	other_Firmicutes_plasmids	31	DN	COG1192; Soj; ATPases involved in chromosome partitioning [Cell division and chromosome partitioning]. (1.30e-28)	Cell cycle control; cell division; chromosome partitioning; Cell motility	Cellular processing and signaling; Cellular processing and signaling
group_13483		tyrosine protein phosphatase;hypothetical protein	31	32	1.03226	774	774	774	774	756;774	0	other_Firmicutes_plasmids	31	T	COG4464; CapC; Capsular polysaccharide biosynthesis protein [Carbohydrate transport and metabolism / Cell envelope biogenesis; outer membrane]. (2.96e-74)	Signal transduction mechanisms	Cellular processing and signaling
group_12756		3-methyl-2-oxobutanoate hydroxymethyltransferase	31	31	1	828	828	828	828	828	0	other_Firmicutes_plasmids	31	H	COG0413; PanB; Ketopantoate hydroxymethyltransferase [Coenzyme metabolism]. (1.54e-160)	Coenzyme transport and metabolism	Metabolism
group_12485		hypothetical protein	31	31	1	189	225	208.4	207	189;201;207;213;225	7	other_Firmicutes_plasmids	31	-	-	COG not assigned	COG not assigned
group_12152		pantoate--beta-alanine ligase	31	31	1	849	849	849	849	576;705;847;849	2	other_Firmicutes_plasmids	31	H	COG0414; PanC; Panthothenate synthetase [Coenzyme metabolism]. (3.99e-152)	Coenzyme transport and metabolism	Metabolism
group_10719		CpsD/CapB family tyrosine-protein kinase;tyrosine-protein kinase family protein	31	31	1	729	729	729	729	711;720;729	0	other_Firmicutes_plasmids	31	D	COG0489; Mrp; ATPases involved in chromosome partitioning [Cell division and chromosome partitioning]. (3.61e-59)	Cell cycle control; cell division; chromosome partitioning	Cellular processing and signaling
group_10094		hypothetical protein;ribbon-helix-helix protein CopG family	31	31	1	255	255	255	255	255	0	other_Firmicutes_plasmids	31	-	-	COG not assigned	COG not assigned
group_10093		hypothetical protein	31	31	1	387	399	395.129	387	387;399	0	other_Firmicutes_plasmids	31	-	-	COG not assigned	COG not assigned
group_8967		DUF1906 domain-containing protein;hypothetical protein;peptidoglycan-binding protein	31	31	1	213	2334	2087.75	2334	213;616;978;1190;1257;1621;2268;2325;2333;2334;2335	7	other_Firmicutes_plasmids	31	-	-	COG not assigned	COG not assigned
group_7918		transposase	31	31	1	216	321	222.774	216	216;321	29	other_Firmicutes_plasmids	31	X	COG3328; COG3328; Transposase and inactivated derivatives [DNA replication; recombination; and repair]. (6.66e-08)	Mobilome: prophages; transposons	Information storage and processing
group_7780		PRD domain-containing protein;sigma 54-interacting transcriptional regulator	31	31	1	1245	2724	2548.84	2724	1245;1791;2118;2724	5	other_Firmicutes_plasmids	31	K	COG3933; COG3933; Transcriptional antiterminator [Transcription]. (1.32e-78)	Transcription	Information storage and processing
group_5858		hypothetical protein	31	31	1	1152	1152	1152	1149	1149;1150;1151;1152	0	other_Firmicutes_plasmids	31	-	-	COG not assigned	COG not assigned
group_4121		hypothetical protein	31	31	1	1326	1326	1326	1326	1325;1326	0	other_Firmicutes_plasmids	31	-	-	COG not assigned	COG not assigned
fexA	fexA	chloramphenicol/florfenicol exporter	31	31	1	1428	1428	1428	1428	1428	0	other_Firmicutes_plasmids	31	G	COG2814; AraJ; Arabinose efflux permease [Carbohydrate transport and metabolism]. (1.53e-29)	Carbohydrate transport and metabolism	Metabolism
group_39282		Error-prone lesion bypass DNA polymerase V (UmuC)	30	30	1	90	90	90	90	89;90;91	0	other_Firmicutes_plasmids	30	-	-	COG not assigned	COG not assigned
group_39248		hypothetical protein	30	30	1	96	96	96	96	96	0	other_Firmicutes_plasmids	30	-	-	COG not assigned	COG not assigned
group_36897		hypothetical protein	30	30	1	180	180	180	180	180	0	other_Firmicutes_plasmids	30	-	-	COG not assigned	COG not assigned
group_36726		hypothetical protein	30	30	1	183	183	183	183	183;185	0	other_Firmicutes_plasmids	30	-	-	COG not assigned	COG not assigned
group_36044		hypothetical protein	30	30	1	195	195	195	195	194;195	0	other_Firmicutes_plasmids	30	-	-	COG not assigned	COG not assigned
group_35389		hypothetical protein	30	30	1	207	207	207	207	207	0	Listeria_plasmids---other_Firmicutes_plasmids	9---21	-	-	COG not assigned	COG not assigned
group_35235		copper chaperone	30	30	1	210	210	210	210	210	0	other_Firmicutes_plasmids	30	P	COG2608; CopZ; Copper chaperone [Inorganic ion transport and metabolism]. (3.18e-19)	Inorganic ion transport and metabolism	Metabolism
group_34567		hypothetical protein	30	30	1	222	222	222	222	221;222;227	0	other_Firmicutes_plasmids	30	-	-	COG not assigned	COG not assigned
group_32136		transcriptional regulator	30	30	1	276	276	276	276	276;277	0	other_Firmicutes_plasmids	30	-	-	COG not assigned	COG not assigned
group_31438		hypothetical protein	30	30	1	291	291	291	291	290;291	0	other_Firmicutes_plasmids	30	-	-	COG not assigned	COG not assigned
group_31227		hypothetical protein	30	30	1	297	297	297	297	297	0	other_Firmicutes_plasmids	30	-	-	COG not assigned	COG not assigned
group_28779		hypothetical protein	30	30	1	366	366	366	366	320;366	1	other_Firmicutes_plasmids	30	-	-	COG not assigned	COG not assigned
group_27464		MerR family transcriptional regulator	30	30	1	408	408	408	408	408	0	other_Firmicutes_plasmids	30	K	COG0789; SoxR; Predicted transcriptional regulators [Transcription]. (1.69e-25)	Transcription	Information storage and processing
group_26504		Universal stree protein	30	30	1	438	438	438	438	438	0	other_Firmicutes_plasmids	30	T	COG0589; UspA; Universal stress protein UspA and related nucleotide-binding proteins [Signal transduction mechanisms]. (2.17e-19)	Signal transduction mechanisms	Cellular processing and signaling
group_26304		single-stranded DNA-binding protein	30	30	1	444	444	444	444	311;444	1	other_Firmicutes_plasmids	30	L	COG0629; Ssb; Single-stranded DNA-binding protein [DNA replication; recombination; and repair]. (4.83e-19)	Replication; recombination and repair	Information storage and processing
group_24237		N-acetyltransferase	30	30	1	528	528	528	528	528	0	other_Firmicutes_plasmids	30	JO	COG1670; RimL; Acetyltransferases; including N-acetylases of ribosomal proteins [Translation; ribosomal structure and biogenesis]. (1.00e-28)	Translation; ribosomal structure and biogenesis; Posttranslational modification; protein turnover; chaperones	Information storage and processing; Cellular processing and signaling
group_22604		hypothetical protein;RapH N-terminal domain-containing protein;transcriptional regulator;tetratricopeptide repeat protein;response regulator aspartate phosphatase	30	31	1.03333	1029	1101	1098.6	1101	1029;1100;1101	0	other_Firmicutes_plasmids	30	-	-	COG not assigned	COG not assigned
group_22603		N-acetylmuramoyl-L-alanine amidase;hypothetical protein	30	38	1.26667	105	1026	795.162	957	105;171;201;447;573;705;837;900;951;957;1026	12	other_Firmicutes_plasmids	30	M	COG5632; COG5632; N-acetylmuramoyl-L-alanine amidase [Cell envelope biogenesis; outer membrane]. (7.06e-39)	Cell wall/membrane/envelope biogenesis	Cellular processing and signaling
group_22359		ATPase	30	31	1.03333	1695	1695	1695	1695	1392;1690;1694;1695	1	other_Firmicutes_plasmids	30	U	COG3451; VirB4; Type IV secretory pathway; VirB4 components [Intracellular trafficking and secretion]. (2.27e-08)	Intracellular trafficking; secretion; and vesicular transport	Cellular processing and signaling
group_22067		mobilization protein;plasmid recombination protein;hypothetical protein	30	35	1.16667	1449	1452	1450.45	1449	1112;1401;1449;1452;1453	1	other_Firmicutes_plasmids	30	-	-	COG not assigned	COG not assigned
group_21861		IS30 family transposase;helix-turn-helix domain-containing protein;integrase	30	32	1.06667	321	1026	972.29	1026	321;381;711;1025;1026	3	other_Firmicutes_plasmids	30	X	COG2826; Tra8; Transposase and inactivated derivatives; IS30 family [DNA replication; recombination; and repair]. (2.33e-75)	Mobilome: prophages; transposons	Information storage and processing
group_21443		hypothetical protein;conjugal transfer protein;cysteine-rich KTR domain-containing protein	30	31	1.03333	78	189	162.871	168	78;168;189	30	Listeria_plasmids---other_Firmicutes_plasmids	1---29	-	-	COG not assigned	COG not assigned
group_21441		adenine phosphoribosyltransferase	30	31	1.03333	453	528	517.1	528	453;501;516;528	4	Listeria_plasmids---other_Firmicutes_plasmids	1---29	F	COG0503; Apt; Adenine/guanine phosphoribosyltransferases and related PRPP-binding proteins [Nucleotide transport and metabolism]. (7.28e-23)	Nucleotide transport and metabolism	Metabolism
group_20977		hypothetical protein;acetyl-CoA carboxylase	30	31	1.03333	321	321	321	321	321	0	other_Firmicutes_plasmids	30	-	-	COG not assigned	COG not assigned
group_20118		DUF421 domain-containing protein;conserved hypothetical protein	30	30	1	870	870	870	870	870	0	other_Firmicutes_plasmids	30	S	COG2323; COG2323; Predicted membrane protein [Function unknown]. (3.14e-70)	Function unknown	Poorly described
pBt131	pBt131	ABC transporter permease;putative ABC-transporter permease protein	30	30	1	1191	1212	1200.7	1200	1191;1194;1200;1212	0	other_Firmicutes_plasmids	30	V	COG0577; SalY; ABC-type antimicrobial peptide transport system; permease component [Defense mechanisms]. (3.73e-37)	Defense mechanisms	Cellular processing and signaling
pBt132	pBt132	ABC transporter ATP-binding protein;putative ABC transporter ATP-binding protein	30	30	1	681	681	681	681	681	0	other_Firmicutes_plasmids	30	M	COG1136; SalX; ABC-type antimicrobial peptide transport system; ATPase component [Defense mechanisms]. (2.16e-122)	Cell wall/membrane/envelope biogenesis	Cellular processing and signaling
pBt107	pBt107	hypothetical protein;DUF4179 domain-containing protein;membrane protein;conserved hypothetical protein	30	30	1	615	987	963.4	978	615;948;975;978;987	1	other_Firmicutes_plasmids	30	-	-	COG not assigned	COG not assigned
group_19044		hypothetical protein	30	30	1	657	657	657	657	354;367;657;664	2	other_Firmicutes_plasmids	30	-	-	COG not assigned	COG not assigned
group_18869		hypothetical protein	30	30	1	240	240	240	240	238;240	0	other_Firmicutes_plasmids	30	-	-	COG not assigned	COG not assigned
group_17527		type I toxin-antitoxin system Fst family toxin	30	30	1	99	111	110.143	111	96;99;111	2	other_Firmicutes_plasmids	30	-	-	COG not assigned	COG not assigned
pBt092	pBt092	HU family DNA-binding protein;DNA-binding protein;small DNA-binding protein (bacterial histone-like family)	30	30	1	255	279	277.3	279	255;276;279	0	other_Firmicutes_plasmids	30	L	COG0776; HimA; Bacterial nucleoid DNA-binding protein [DNA replication; recombination; and repair]. (6.92e-40)	Replication; recombination and repair	Information storage and processing
group_17220		tetratricopeptide repeat protein;RapH N-terminal domain-containing protein;hypothetical protein	30	30	1	1095	1095	1095	1095	1095	0	other_Firmicutes_plasmids	30	-	-	COG not assigned	COG not assigned
group_16236		helix-turn-helix transcriptional regulator;XRE family transcriptional regulator	30	30	1	159	285	276.6	285	159;285	2	other_Firmicutes_plasmids	30	-	-	COG not assigned	COG not assigned
group_15722		hypothetical protein	30	30	1	159	177	169.138	168	159;165;168;171;177	2	other_Firmicutes_plasmids	30	-	-	COG not assigned	COG not assigned
group_15571		transposase	30	30	1	90	378	359.9	378	90;123;378	2	other_Firmicutes_plasmids	30	-	-	COG not assigned	COG not assigned
group_14703		hypothetical protein;conserved hypothetical protein	30	30	1	153	162	161.053	162	153;162	0	other_Firmicutes_plasmids	30	-	-	COG not assigned	COG not assigned
group_14387		TraM recognition domain-containing protein;conjugal transfer protein TraG;hypothetical protein	30	32	1.06667	171	3504	1858.03	1512	171;207;1146;1212;1512;1680;1683;1767;3330;3414;3429;3504	23	other_Firmicutes_plasmids	30	D	COG1674; FtsK; DNA segregation ATPase FtsK/SpoIIIE and related proteins [Cell division and chromosome partitioning]. (1.78e-10)	Cell cycle control; cell division; chromosome partitioning	Cellular processing and signaling
group_14194		hypothetical protein	30	30	1	279	291	286.556	279	279;291	0	other_Firmicutes_plasmids	30	-	-	COG not assigned	COG not assigned
group_13728		haloacid dehalogenase;HAD family hydrolase;integrase;tyrosine-type recombinase/integrase	30	32	1.06667	240	981	677.1	759	240;255;285;507;648;759;980;981	19	other_Firmicutes_plasmids	30	H	COG1011; COG1011; Predicted hydrolase (HAD superfamily) [General function prediction only]. (5.64e-14)	Coenzyme transport and metabolism	Metabolism
group_12263		hypothetical protein	30	30	1	846	846	846	846	845;846	0	other_Firmicutes_plasmids	30	-	-	COG not assigned	COG not assigned
group_12173		DUF1541 domain-containing protein;YdhK family protein	30	30	1	597	606	599.793	597	587;588;597;606	0	Listeria_plasmids---other_Firmicutes_plasmids	9---21	-	-	COG not assigned	COG not assigned
group_11529		hypothetical protein;thioester domain-containing protein	30	30	1	516	2322	1832.2	2304	516;2304;2310;2313;2316;2322	8	Listeria_plasmids	30	-	-	COG not assigned	COG not assigned
group_11509		hypothetical protein	30	30	1	327	486	435.8	486	327;354;486	11	other_Firmicutes_plasmids	30	O	COG1999; COG1999; Uncharacterized protein SCO1/SenC/PrrC; involved in biogenesis of respiratory and photosynthetic systems [General function prediction only]. (8.49e-11)	Posttranslational modification; protein turnover; chaperones	Cellular processing and signaling
group_10170		hypothetical protein	30	30	1	612	612	612	612	612	0	other_Firmicutes_plasmids	30	-	-	COG not assigned	COG not assigned
group_9547		hypothetical protein	30	30	1	789	789	789	789	783;788;789	0	other_Firmicutes_plasmids	30	-	-	COG not assigned	COG not assigned
group_9395		hypothetical protein	30	30	1	447	453	449.8	447	447;453	0	other_Firmicutes_plasmids	30	-	-	COG not assigned	COG not assigned
group_8741		hypothetical protein;cell wall metabolism sensor histidine kinase WalK;HAMP domain-containing histidine kinase;GHKL domain-containing protein	30	33	1.1	348	1395	1222.2	1395	348;387;846;1050;1394;1395;1396	8	Listeria_plasmids---other_Firmicutes_plasmids	9---21	-	-	COG not assigned	COG not assigned
group_8637		Putative disulfide interchange protein;cytochrome C biosynthesis protein	30	30	1	645	681	679.8	681	645;681	0	other_Firmicutes_plasmids	30	CO	COG0785; CcdA; Cytochrome c biogenesis protein [Posttranslational modification; protein turnover; chaperones]. (1.06e-09)	Energy production and conversion; Posttranslational modification; protein turnover; chaperones	Metabolism; Cellular processing and signaling
group_7988		hypothetical protein	30	30	1	1080	1143	1140.9	1143	1080;1143	0	other_Firmicutes_plasmids	30	-	-	COG not assigned	COG not assigned
group_7588		hypothetical protein	30	30	1	222	240	223.8	222	222;240	0	other_Firmicutes_plasmids	30	-	-	COG not assigned	COG not assigned
group_7572		hypothetical protein	30	30	1	1017	1017	1017	1017	1017	0	other_Firmicutes_plasmids	30	-	-	COG not assigned	COG not assigned
merT	merT	mercury transporter;mercuric transport protein MerT	30	30	1	339	387	374.2	387	327;339;372;375;387	8	other_Firmicutes_plasmids	30	-	-	COG not assigned	COG not assigned
group_6391		mannosyl-glycoprotein endo-beta-N-acetylglucosamidase	30	30	1	1107	1107	1107	1107	1105;1107	0	other_Firmicutes_plasmids	30	M	COG3942; COG3942; Surface antigen [General function prediction only]. (1.72e-31)	Cell wall/membrane/envelope biogenesis	Cellular processing and signaling
group_3944		hypothetical protein	30	30	1	1350	1350	1350	1350	1017;1350	1	other_Firmicutes_plasmids	30	-	-	COG not assigned	COG not assigned
group_1824		hypothetical protein	30	30	1	1842	1842	1842	1842	1836;1842	0	other_Firmicutes_plasmids	30	-	-	COG not assigned	COG not assigned
optrA	optrA	ABC-F type ribosomal protection protein OptrA	30	30	1	1968	1968	1968	1968	1914;1968	0	other_Firmicutes_plasmids	30	R	COG0488; Uup; ATPase components of ABC transporters with duplicated ATPase domains [General function prediction only]. (0.0)	General function prediction only	Poorly described
group_1430		hypothetical protein	30	30	1	1998	1998	1998	1998	1972;1989;1998	0	other_Firmicutes_plasmids	30	L	COG0433; COG0433; HerA helicase [Replication; recombination; and repair]. (1.91e-08)	Replication; recombination and repair	Information storage and processing
group_885		copper-translocating P-type ATPase	30	30	1	2388	2388	2388	2388	1957;2382;2388	1	other_Firmicutes_plasmids	30	P	COG2217; ZntA; Cation transport ATPase [Inorganic ion transport and metabolism]. (0.0)	Inorganic ion transport and metabolism	Metabolism
group_558		conjugal transfer protein	30	30	1	2775	2775	2775	2774	1566;1719;2772;2774;2775	2	other_Firmicutes_plasmids	30	U	COG3505; VirD4; Type IV secretory pathway; VirD4 components [Intracellular trafficking and secretion]. (5.27e-25)	Intracellular trafficking; secretion; and vesicular transport	Cellular processing and signaling
group_36758		hypothetical protein	29	29	1	183	183	183	183	182;183	0	other_Firmicutes_plasmids	29	-	-	COG not assigned	COG not assigned
group_36757		hypothetical protein	29	29	1	183	183	183	183	182;183;184	0	other_Firmicutes_plasmids	29	-	-	COG not assigned	COG not assigned
group_32002		hypothetical protein	29	29	1	279	279	279	276	276;279	0	other_Firmicutes_plasmids	29	-	-	COG not assigned	COG not assigned
pBt076	pBt076	recombinase family protein;putative resolvase;DNA invertase	29	31	1.06897	183	552	539.7	552	183;551;552	1	other_Firmicutes_plasmids	29	L	COG1961; PinR; Site-specific recombinases; DNA invertase Pin homologs [DNA replication; recombination; and repair]. (1.18e-49)	Replication; recombination and repair	Information storage and processing
group_22674		SAM-dependent DNA methyltransferase;type I restriction-modification system subunit M;type I restriction-modification system subunit M N-terminal domain-containing protein	29	31	1.06897	105	1596	1483.55	1596	105;600;1593;1596	3	other_Firmicutes_plasmids	29	V	COG0286; HsdM; Type I restriction-modification system methyltransferase subunit [Defense mechanisms]. (9.03e-136)	Defense mechanisms	Cellular processing and signaling
group_22642		IS30 family transposase;helix-turn-helix domain-containing protein	29	36	1.24138	156	1032	900.364	1032	153;156;240;372;579;1017;1020;1029;1031;1032;1033	6	other_Firmicutes_plasmids	29	-	-	COG not assigned	COG not assigned
group_22563		hypothetical protein	29	32	1.10345	528	537	533.786	537	510;528;535;536;537	0	other_Firmicutes_plasmids	29	-	-	COG not assigned	COG not assigned
group_22425		hypothetical protein	29	31	1.06897	300	1053	676.258	777	300;441;459;480;528;738;777;780;795;807;831;1053	30	other_Firmicutes_plasmids	29	-	-	COG not assigned	COG not assigned
group_22313		helix-turn-helix domain-containing protein;MerR family transcriptional regulator;helix-turn-helix transcriptional regulator;cupin domain-containing protein	29	44	1.51724	120	555	484.773	555	120;180;246;252;309;555	9	other_Firmicutes_plasmids	29	K	COG1396; HipB; Predicted transcriptional regulators [Transcription]. (1.64e-10)	Transcription	Information storage and processing
group_22299		hypothetical protein	29	30	1.03448	252	273	272.3	264	252;264;273	0	other_Firmicutes_plasmids	29	-	-	COG not assigned	COG not assigned
group_22274	ltrA	group II intron reverse transcriptase/maturase	29	30	1.03448	1263	1875	1851.46	1875	1244;1263;1857;1875	2	other_Firmicutes_plasmids	29	X	COG3344; COG3344; Retron-type reverse transcriptase [DNA replication; recombination; and repair]. (1.97e-30)	Mobilome: prophages; transposons	Information storage and processing
group_22258	hxlA	3-hexulose-6-phosphate synthase;orotidine 5'-phosphate decarboxylase	29	38	1.31034	303	642	601.342	636	303;543;624;630;633;636;642	5	other_Firmicutes_plasmids	29	G	COG0269; SgbH; 3-hexulose-6-phosphate synthase and related proteins [Carbohydrate transport and metabolism]. (8.67e-77)	Carbohydrate transport and metabolism	Metabolism
group_22054		pyridine nucleotide-disulfide oxidoreductase;FAD-dependent oxidoreductase	29	30	1.03448	1203	1206	1205.9	1206	1201;1203;1206	0	other_Firmicutes_plasmids	29	I	COG0446; HcaD; Uncharacterized NAD(FAD)-dependent dehydrogenases [General function prediction only]. (1.04e-46)	Lipid transport and metabolism	Metabolism
group_21652		GIY-YIG nuclease family protein;hypothetic protein	29	30	1.03448	138	834	570.462	831	138;216;234;390;541;684;831;834;835	13	other_Firmicutes_plasmids	29	-	-	COG not assigned	COG not assigned
group_21354		protein rep;replication protein	29	34	1.17241	267	1026	998.735	1020	267;993;1020;1023;1026	1	other_Firmicutes_plasmids	29	X	COG5655; COG5655; Plasmid rolling circle replication initiator protein and truncated derivatives [DNA replication; recombination; and repair]. (1.07e-41)	Mobilome: prophages; transposons	Information storage and processing
group_21336		AbrB family transcriptional regulator;hypothetical protein	29	31	1.06897	249	270	264.581	270	249;270	0	other_Firmicutes_plasmids	29	V	COG2336; MazE; Growth regulator [Signal transduction mechanisms]. (1.76e-06)	Defense mechanisms	Cellular processing and signaling
group_21259		hypothetical protein	29	30	1.03448	150	255	230	240	150;171;210;228;240;253;255	5	other_Firmicutes_plasmids	29	-	-	COG not assigned	COG not assigned
group_20274		hypothetical protein;helix-turn-helix transcriptional regulator	29	29	1	411	1680	1584.93	1668	411;1668;1677;1680	2	other_Firmicutes_plasmids	29	-	-	COG not assigned	COG not assigned
group_20142		hypothetical protein;conserved hypothetical protein	29	29	1	192	315	286.75	314	192;258;276;297;313;314;315	12	other_Firmicutes_plasmids	29	-	-	COG not assigned	COG not assigned
group_19818		response regulator transcription factor;response regulator	29	29	1	198	717	607.655	717	198;645;705;717	13	other_Firmicutes_plasmids	29	TK	COG0745; OmpR; Response regulators consisting of a CheY-like receiver domain and a winged-helix DNA-binding domain [Signal transduction mechanisms / Transcription]. (3.65e-87)	Signal transduction mechanisms; Transcription	Cellular processing and signaling; Information storage and processing
group_19199		DUF4236 domain-containing protein;hypothetical protein	29	29	1	561	561	561	561	561	0	other_Firmicutes_plasmids	29	-	-	COG not assigned	COG not assigned
citF	citF	citrate lyase subunit alpha	29	29	1	345	1560	1485	1560	345;642;1539;1560	2	other_Firmicutes_plasmids	29	C	COG3051; CitF; Citrate lyase; alpha subunit [Energy production and conversion]. (0.0)	Energy production and conversion	Metabolism
group_18978		hypothetical protein	29	29	1	192	198	197.379	192	192;198	0	other_Firmicutes_plasmids	29	-	-	COG not assigned	COG not assigned
sigX~~~pBt108	;sigX;pBt108	RNA polymerase sigma factor SigX;putative sigma factor ECF-family	29	29	1	531	579	532.655	531	531;579	0	other_Firmicutes_plasmids	29	K	COG1595; RpoE; DNA-directed RNA polymerase specialized sigma subunit; sigma24 homolog [Transcription]. (6.83e-21)	Transcription	Information storage and processing
group_18129		helix-turn-helix transcriptional regulator	29	29	1	201	201	201	201	201	0	other_Firmicutes_plasmids	29	K	COG1476; COG1476; Predicted transcriptional regulators [Transcription]. (2.07e-25)	Transcription	Information storage and processing
group_18086		BlaI/MecI/CopY family transcriptional regulator	29	29	1	399	402	401.69	402	399;402	0	other_Firmicutes_plasmids	29	K	COG3682; COG3682; Predicted transcriptional regulator [Transcription]. (3.42e-35)	Transcription	Information storage and processing
group_17888		hypothetical protein	29	29	1	411	411	411	411	396;411	0	other_Firmicutes_plasmids	29	-	-	COG not assigned	COG not assigned
group_17754		polysaccharide pyruvyl transferase family protein;general stress protein	29	29	1	282	1026	995.069	1017	282;1014;1017;1020;1026	1	other_Firmicutes_plasmids	29	GM	COG5039; COG5039; Exopolysaccharide biosynthesis protein [Carbohydrate transport and metabolism / Cell envelope biogenesis; outer membrane]. (6.35e-72)	Carbohydrate transport and metabolism; Cell wall/membrane/envelope biogenesis	Metabolism; Cellular processing and signaling
group_16794		GntR family transcriptional regulator	29	29	1	711	711	711	711	711	0	other_Firmicutes_plasmids	29	K	COG2188; PhnF; Transcriptional regulators [Transcription]. (1.35e-74)	Transcription	Information storage and processing
group_16298		RepB family plasmid replication initiator protein;RepB;Transposase-like protein	29	29	1	336	1206	1133.07	1158	336;819;1152;1155;1158;1167;1188;1200;1203;1206	2	other_Firmicutes_plasmids	29	X	COG5527; COG5527; Protein involved in initiation of plasmid replication [DNA replication; recombination; and repair]. (1.63e-73)	Mobilome: prophages; transposons	Information storage and processing
group_16240		DNA-directed RNA polymerase subunit beta;hypothetical protein	29	29	1	279	384	380.379	384	279;369;384	1	other_Firmicutes_plasmids	29	-	-	COG not assigned	COG not assigned
group_16065		lipopolysaccharide chain length determining protein;polysaccharide biosynthesis protein;exopolysaccharide biosynthesis protein	29	29	1	321	771	755.483	771	321;771	1	other_Firmicutes_plasmids	29	M	COG3944; COG3944; Capsular polysaccharide biosynthesis protein [Cell envelope biogenesis; outer membrane]. (7.53e-41)	Cell wall/membrane/envelope biogenesis	Cellular processing and signaling
group_15661		type I restriction endonuclease subunit R;hypothetical protein;restriction endonuclease subunit R;type I restriction enzyme R protein	29	29	1	138	2973	1592.57	855	138;267;360;384;678;681;774;855;2972;2973	16	other_Firmicutes_plasmids	29	V	COG0610; COG0610; Type I site-specific restriction-modification system; R (restriction) subunit and related helicases [Defense mechanisms]. (6.48e-156)	Defense mechanisms	Cellular processing and signaling
group_15336		type II toxin-antitoxin system PemK/MazF family toxin	29	29	1	339	339	339	339	339	0	other_Firmicutes_plasmids	29	V	COG2337; MazF; Growth inhibitor [Signal transduction mechanisms]. (1.07e-14)	Defense mechanisms	Cellular processing and signaling
yfcC	yfcC	YfcC family protein;putative basic amino acid antiporter YfcC	29	29	1	177	1401	1353.83	1401	177;1257;1401	2	other_Firmicutes_plasmids	29	R	COG1288; COG1288; Predicted membrane protein [Function unknown]. (5.67e-144)	General function prediction only	Poorly described
group_13532		hypothetical protein	29	29	1	807	807	807	807	807	0	other_Firmicutes_plasmids	29	-	-	COG not assigned	COG not assigned
group_13172		fructoselysine 6-kinase	29	29	1	816	816	816	816	816	0	other_Firmicutes_plasmids	29	G	COG0524; RbsK; Sugar kinases; ribokinase family [Carbohydrate transport and metabolism]. (1.11e-33)	Carbohydrate transport and metabolism	Metabolism
group_12746		amidohydrolase family protein	29	29	1	375	1500	455.276	378	375;378;1500	27	other_Firmicutes_plasmids	29	R	COG1574; COG1574; Predicted metal-dependent hydrolase with the TIM-barrel fold [General function prediction only]. (7.03e-27)	General function prediction only	Poorly described
group_11937		glutaredoxin family protein	29	29	1	276	291	277.071	276	276;290;291	0	other_Firmicutes_plasmids	29	O	COG0695; GrxC; Glutaredoxin and related proteins [Posttranslational modification; protein turnover; chaperones]. (2.02e-09)	Posttranslational modification; protein turnover; chaperones	Cellular processing and signaling
group_11510		NAD(P)/FAD-dependent oxidoreductase;regulatory protein	29	29	1	291	1347	744.724	744	291;516;744;747;756;1347	26	other_Firmicutes_plasmids	29	C	COG1249; Lpd; Pyruvate/2-oxoglutarate dehydrogenase complex; dihydrolipoamide dehydrogenase (E3) component; and related enzymes [Energy production and conversion]. (6.36e-128)	Energy production and conversion	Metabolism
group_9804		hypothetical protein	29	29	1	144	162	146.483	144	144;162	25	other_Firmicutes_plasmids	29	-	-	COG not assigned	COG not assigned
group_8819		winged helix-turn-helix domain-containing protein;response regulator	29	29	1	222	681	633.517	681	222;681	3	Listeria_plasmids---other_Firmicutes_plasmids	9---20	TK	COG0745; OmpR; Response regulators consisting of a CheY-like receiver domain and a winged-helix DNA-binding domain [Signal transduction mechanisms / Transcription]. (7.03e-90)	Signal transduction mechanisms; Transcription	Cellular processing and signaling; Information storage and processing
group_8752		SIS domain-containing protein	29	29	1	969	969	969	969	969	0	other_Firmicutes_plasmids	29	M	COG2222; AgaS; Predicted phosphosugar isomerases [Cell envelope biogenesis; outer membrane]. (1.53e-88)	Cell wall/membrane/envelope biogenesis	Cellular processing and signaling
group_8360		IS3 family transposase;transposase	29	51	1.75862	453	1548	893.118	1038	453;513;522;1038;1059;1548	44	other_Firmicutes_plasmids	29	X	COG2801; Tra5; Transposase and inactivated derivatives [DNA replication; recombination; and repair]. (1.72e-08)	Mobilome: prophages; transposons	Information storage and processing
group_8022		peptidase C47	29	29	1	351	1155	982.714	1155	351;623;1155	7	other_Firmicutes_plasmids	29	-	-	COG not assigned	COG not assigned
group_7704		hypothetical protein	29	29	1	51	51	51	51	50;51	0	Listeria_plasmids	29	-	-	COG not assigned	COG not assigned
group_4973		FAD-dependent oxidoreductase	29	29	1	1230	1230	1230	1230	1230	0	other_Firmicutes_plasmids	29	C	COG0644; FixC; Dehydrogenases (flavoproteins) [Energy production and conversion]. (1.26e-33)	Energy production and conversion	Metabolism
group_31733		HTH domain-containing protein	28	28	1	282	282	282	281	127;207;281;282	9	other_Firmicutes_plasmids	28	K	COG2378; COG2378; Predicted transcriptional regulator [Transcription]. (7.21e-26)	Transcription	Information storage and processing
group_22719		ABC transporter ATP-binding protein;ATP-binding cassette domain-containing protein	28	30	1.07143	732	762	761	762	732;762	0	other_Firmicutes_plasmids	28	M	COG1136; SalX; ABC-type antimicrobial peptide transport system; ATPase component [Defense mechanisms]. (1.17e-108)	Cell wall/membrane/envelope biogenesis	Cellular processing and signaling
group_22545		primase C-terminal domain-containing protein	28	30	1.07143	1494	1500	1499.38	1500	1244;1494;1500	1	other_Firmicutes_plasmids	28	-	-	COG not assigned	COG not assigned
group_22407		DUF334 domain-containing protein;mobilization protein;hypothetical protein	28	30	1.07143	303	543	451.1	456	303;396;456;477;525;534;543	23	other_Firmicutes_plasmids	28	-	-	COG not assigned	COG not assigned
group_22305	lsa	ABC-F type ribosomal protection protein Lsa(E)	28	29	1.03571	1485	1485	1485	1485	1455;1485	0	Listeria_plasmids---other_Firmicutes_plasmids	1---27	R	COG0488; Uup; ATPase components of ABC transporters with duplicated ATPase domains [General function prediction only]. (1.22e-114)	General function prediction only	Poorly described
group_22113		pyruvate oxidase	28	29	1.03571	1740	1740	1740	1740	1692;1740	0	other_Firmicutes_plasmids	28	EH	COG0028; IlvB; Thiamine pyrophosphate-requiring enzymes [acetolactate synthase; pyruvate dehydrogenase (cytochrome); glyoxylate carboligase; phosphonopyruvate decarboxylase] [Amino acid transport and metabolism / Coenzyme metabolism]. (2.12e-167)	Amino acid transport and metabolism; Coenzyme transport and metabolism	Metabolism; Metabolism
group_21706		mobilization protein;plasmid recombination protein;hypothetical protein	28	30	1.07143	612	1674	1385.7	1467	612;855;1236;1455;1467;1674	29	other_Firmicutes_plasmids	28	S	COG4372; COG4372; Uncharacterized protein conserved in bacteria with the myosin-like domain [Function unknown]. (1.80e-08)	Function unknown	Poorly described
group_21232		hypothetical protein	28	29	1.03571	198	210	205.448	210	198;210	0	other_Firmicutes_plasmids	28	-	-	COG not assigned	COG not assigned
group_21080		transposase	28	29	1.03571	183	195	194.52	195	183;195;197	0	other_Firmicutes_plasmids	28	-	-	COG not assigned	COG not assigned
group_20267		hypothetical protein	28	28	1	288	300	299.571	300	288;300	0	other_Firmicutes_plasmids	28	-	-	COG not assigned	COG not assigned
group_20023		serine hydrolase;hypothetical protein	28	29	1.03571	180	1173	1108.61	1170	180;468;1161;1167;1170;1173	2	other_Firmicutes_plasmids	28	V	COG1680; AmpC; Beta-lactamase class C and other penicillin binding proteins [Defense mechanisms]. (3.68e-53)	Defense mechanisms	Cellular processing and signaling
group_19579		hypothetical protein	28	28	1	162	165	164.318	165	162;165;166	0	other_Firmicutes_plasmids	28	-	-	COG not assigned	COG not assigned
group_19484	ssb	single-stranded DNA-binding protein;single-stranded DNA-binding protein (SSB) (Helix-destabilizingprotein)	28	28	1	459	486	464	459	459;485;486	0	other_Firmicutes_plasmids	28	L	COG0629; Ssb; Single-stranded DNA-binding protein [DNA replication; recombination; and repair]. (2.10e-44)	Replication; recombination and repair	Information storage and processing
pcfT	pcfT	thermonuclease;thermonuclease family protein;thermonuclease domain protein;hypothetical protein;thermonuclease (TNase)	28	28	1	99	591	495.75	585	99;132;198;225;579;585;591	6	other_Firmicutes_plasmids	28	L	COG1525; COG1525; Micrococcal nuclease (thermonuclease) homologs [DNA replication; recombination; and repair]. (6.85e-35)	Replication; recombination and repair	Information storage and processing
group_19109		holin;hypothetical protein	28	28	1	240	240	240	240	240	0	other_Firmicutes_plasmids	28	-	-	COG not assigned	COG not assigned
group_18727		FtsW/RodA/SpoVE family cell cycle protein;hypothetical protein;cell division protein FtsW	28	28	1	159	1170	1072.61	1128	159;534;1110;1116;1119;1128;1170	2	other_Firmicutes_plasmids	28	D	COG0772; FtsW; Bacterial cell division membrane protein [Cell division and chromosome partitioning]. (5.44e-96)	Cell cycle control; cell division; chromosome partitioning	Cellular processing and signaling
group_18497		hypothetical protein;TetR/AcrR family transcriptional regulator;TetR family transcriptional regulator	28	28	1	390	570	563.333	570	390;569;570	1	other_Firmicutes_plasmids	28	K	COG1309; AcrR; Transcriptional regulator [Transcription]. (3.45e-21)	Transcription	Information storage and processing
group_18138		DUF3796 domain-containing protein	28	28	1	360	384	369	369	360;363;369;381;383;384	0	other_Firmicutes_plasmids	28	-	-	COG not assigned	COG not assigned
group_17849		sugar porter family MFS transporter;MFS transporter	28	28	1	570	1374	1340.04	1371	570;1365;1371;1374	1	other_Firmicutes_plasmids	28	G	COG2814; AraJ; Arabinose efflux permease [Carbohydrate transport and metabolism]. (2.79e-13)	Carbohydrate transport and metabolism	Metabolism
mazE	mazE	AbrB family transcriptional regulator;hypothetical protein	28	28	1	231	231	231	231	231	0	other_Firmicutes_plasmids	28	-	-	COG not assigned	COG not assigned
group_17455		ParA family protein	28	28	1	873	882	880.714	873	846;873;882	0	Listeria_plasmids	28	DN	COG1192; Soj; ATPases involved in chromosome partitioning [Cell division and chromosome partitioning]. (1.20e-45)	Cell cycle control; cell division; chromosome partitioning; Cell motility	Cellular processing and signaling; Cellular processing and signaling
mazF	mazF	type II toxin-antitoxin system PemK/MazF family toxin;mRNA interferase	28	28	1	126	342	334.286	342	126;342	1	other_Firmicutes_plasmids	28	V	COG2337; MazF; Growth inhibitor [Signal transduction mechanisms]. (3.50e-15)	Defense mechanisms	Cellular processing and signaling
group_17000		hypothetical protein;conserved hypothetical protein	28	28	1	174	309	268.607	264	174;264;267;285;309	19	other_Firmicutes_plasmids	28	-	-	COG not assigned	COG not assigned
group_16175		hypothetical protein	28	28	1	270	282	275.893	274	270;279;282	0	other_Firmicutes_plasmids	28	-	-	COG not assigned	COG not assigned
traC~~~prgZ	traC;prgZ	peptide ABC transporter substrate-binding protein;peptide pheromone-binding protein TraC;oligopeptide conjugation pheromone transporter	28	28	1	267	1638	1564.56	1632	267;1263;1497;1590;1593;1614;1626;1632;1635;1638;1639	2	other_Firmicutes_plasmids	28	E	COG4166; OppA; ABC-type oligopeptide transport system; periplasmic component [Amino acid transport and metabolism]. (7.19e-47)	Amino acid transport and metabolism	Metabolism
group_15832		tetratricopeptide repeat protein	28	28	1	1089	1110	1107	1095	1089;1095;1102;1110	0	other_Firmicutes_plasmids	28	-	-	COG not assigned	COG not assigned
group_15449	mgtE	magnesium transporter	28	28	1	1329	1329	1329	1329	1327;1329	0	other_Firmicutes_plasmids	28	P	COG2239; MgtE; Mg/Co/Ni transporter MgtE (contains CBS domain) [Inorganic ion transport and metabolism]. (5.31e-121)	Inorganic ion transport and metabolism	Metabolism
group_14998		hypothetical protein	28	28	1	144	156	144.444	144	144;156	0	other_Firmicutes_plasmids	28	-	-	COG not assigned	COG not assigned
group_14728		ABC transporter permease	28	28	1	750	750	750	750	749;750	0	other_Firmicutes_plasmids	28	O	COG1277; NosY; ABC-type transport system involved in multi-copper enzyme maturation; permease component [General function prediction only]. (4.34e-06)	Posttranslational modification; protein turnover; chaperones	Cellular processing and signaling
group_14174		ATP-binding cassette domain-containing protein;bacitracin ABC transporter ATP-binding protein	28	28	1	918	918	918	918	759;918	1	other_Firmicutes_plasmids	28	V	COG1131; CcmA; ABC-type multidrug transport system; ATPase component [Defense mechanisms]. (1.56e-93)	Defense mechanisms	Cellular processing and signaling
group_13919		cation transporter;cation-efflux pump	28	28	1	252	945	843.643	942	252;282;429;486;504;942;945	5	other_Firmicutes_plasmids	28	P	COG1230; CzcD; Co/Zn/Cd efflux system component [Inorganic ion transport and metabolism]. (5.44e-112)	Inorganic ion transport and metabolism	Metabolism
group_12550		FAD dependent oxidoreductase	28	28	1	1527	1527	1527	1527	1525;1527	0	other_Firmicutes_plasmids	28	C	COG0644; FixC; Dehydrogenases (flavoproteins) [Energy production and conversion]. (1.20e-10)	Energy production and conversion	Metabolism
group_12469	lgt	prolipoprotein diacylglyceryl transferase;Prolipoprotein diacylglyceryl transferase;hypothetical protein	28	28	1	252	648	298.714	291	246;252;267;291;294;648	27	Listeria_plasmids---other_Firmicutes_plasmids	14---14	M	COG0682; Lgt; Prolipoprotein diacylglyceryltransferase [Cell envelope biogenesis; outer membrane]. (1.48e-47)	Cell wall/membrane/envelope biogenesis	Cellular processing and signaling
group_11170		hypothetical protein;AAA family ATPase;DNA transposition-like protein	28	28	1	75	858	370.393	381	72;75;81;174;366;381;504;858	25	Listeria_plasmids---other_Firmicutes_plasmids	19---9	X	COG2842; COG2842; Uncharacterized ATPase; putative transposase [General function prediction only]. (4.57e-108)	Mobilome: prophages; transposons	Information storage and processing
group_9119		peptidase M13;Oligoendopeptidase O	28	28	1	318	1884	1763.54	1884	318;1883;1884;1885	2	other_Firmicutes_plasmids	28	O	COG3590; PepO; Predicted metalloendopeptidase [Posttranslational modification; protein turnover; chaperones]. (9.23e-90)	Posttranslational modification; protein turnover; chaperones	Cellular processing and signaling
group_8780		hypothetical protein;replication protein RepA;replication initiator protein A	28	29	1.03571	246	1086	1048.07	1086	246;864;1059;1086	2	other_Firmicutes_plasmids	28	-	-	COG not assigned	COG not assigned
group_8558		Asp23/Gls24 family envelope stress response protein;General stress protein Gls24 family	28	28	1	309	543	534.643	543	309;540;543	1	other_Firmicutes_plasmids	28	S	COG1302; COG1302; Uncharacterized protein conserved in bacteria [Function unknown]. (3.30e-26)	Function unknown	Poorly described
group_7804		helix-turn-helix domain-containing protein;DNA-binding protein	28	28	1	198	327	298.333	327	198;327	6	other_Firmicutes_plasmids	28	-	-	COG not assigned	COG not assigned
group_45204		hypothetical protein	27	29	1.07407	264	264	264	264	262;263;264	0	other_Firmicutes_plasmids	27	-	-	COG not assigned	COG not assigned
group_39325		restriction endonuclease subunit R	27	27	1	84	84	84	84	84;85	0	other_Firmicutes_plasmids	27	-	-	COG not assigned	COG not assigned
group_38850		S-(hydroxymethyl)glutathione dehydrogenase/class III alcohol dehydrogenase	27	29	1.07407	1116	1116	1116	1116	1116	0	other_Firmicutes_plasmids	27	C	COG1062; AdhC; Zn-dependent alcohol dehydrogenases; class III [Energy production and conversion]. (0.0)	Energy production and conversion	Metabolism
group_37466		hypothetical protein	27	27	1	168	168	168	168	168	0	other_Firmicutes_plasmids	27	-	-	COG not assigned	COG not assigned
group_36369		hypothetical protein	27	27	1	189	189	189	189	189	0	Listeria_plasmids---other_Firmicutes_plasmids	14---13	-	-	COG not assigned	COG not assigned
group_35374		DNA-binding transcriptional regulator	27	27	1	207	207	207	207	207	0	other_Firmicutes_plasmids	27	K	COG1476; COG1476; Predicted transcriptional regulators [Transcription]. (1.31e-06)	Transcription	Information storage and processing
group_33296		helix-turn-helix transcriptional regulator	27	27	1	249	249	249	249	249	0	other_Firmicutes_plasmids	27	-	-	COG not assigned	COG not assigned
group_27482		hypothetical protein	27	27	1	408	408	408	408	408	0	other_Firmicutes_plasmids	27	-	-	COG not assigned	COG not assigned
group_22705		IS30 family transposase;helix-turn-helix domain-containing protein	27	52	1.92593	246	960	492.75	504	246;333;357;423;504;507;819;960	48	other_Firmicutes_plasmids	27	X	COG2826; Tra8; Transposase and inactivated derivatives; IS30 family [DNA replication; recombination; and repair]. (3.74e-60)	Mobilome: prophages; transposons	Information storage and processing
group_22681		hypothetical protein;plasmid recombination protein;recombinase;mobilization protein	27	32	1.18519	114	1236	881.625	1236	114;168;327;507;1200;1236	13	other_Firmicutes_plasmids	27	-	-	COG not assigned	COG not assigned
group_22672		LPXTG cell wall anchor domain-containing protein;peptidase	27	31	1.14815	144	897	628.548	714	144;201;240;261;291;330;429;528;660;678;690;705;714;786;789;798;807;822;825;849;897	24	other_Firmicutes_plasmids	27	S	COG5373; COG5373; Predicted membrane protein [Function unknown]. (5.82e-06)	Function unknown	Poorly described
group_22203		hypothetical protein	27	29	1.07407	369	372	371.897	369	354;369;372;373	0	other_Firmicutes_plasmids	27	-	-	COG not assigned	COG not assigned
group_22109		hypothetical protein	27	29	1.07407	270	270	270	270	270	0	other_Firmicutes_plasmids	27	-	-	COG not assigned	COG not assigned
group_22102		BRCT domain-containing protein;hypothetical protein	27	28	1.03704	225	297	294.429	297	225;297	1	other_Firmicutes_plasmids	27	L	COG0272; Lig; NAD-dependent DNA ligase (contains BRCT domain type II) [DNA replication; recombination; and repair]. (1.04e-11)	Replication; recombination and repair	Information storage and processing
group_22059		hypothetical protein	27	28	1.03704	174	174	174	174	174	0	other_Firmicutes_plasmids	27	-	-	COG not assigned	COG not assigned
group_21365		DUF3956 domain-containing protein;hypothetical protein;DUF3956 family protein	27	31	1.14815	138	141	138.097	138	138;141	0	other_Firmicutes_plasmids	27	-	-	COG not assigned	COG not assigned
group_21332		hypothetical protein;Mobilization protein MobB	27	28	1.03704	153	510	175.412	153	153;177;510	27	other_Firmicutes_plasmids	27	-	-	COG not assigned	COG not assigned
group_20970		hypothetical protein;DUF2273 domain-containing protein	27	28	1.03704	186	186	186	186	186;188	0	other_Firmicutes_plasmids	27	-	-	COG not assigned	COG not assigned
amaP	amaP	Putative uncharacterized protein;alkaline shock response membrane anchor protein AmaP	27	28	1.03704	348	561	553.111	561	348;485;558;561	2	other_Firmicutes_plasmids	27	-	-	COG not assigned	COG not assigned
group_20778		IS3 family transposase;DDE-type integrase/transposase/recombinase;transposase	27	32	1.18519	213	891	684.562	888	213;234;285;309;333;360;444;741;771;888;891	13	other_Firmicutes_plasmids	27	X	COG2801; Tra5; Transposase and inactivated derivatives [DNA replication; recombination; and repair]. (5.70e-14)	Mobilome: prophages; transposons	Information storage and processing
group_20690		VanZ family protein	27	29	1.07407	315	576	549	576	315;576	3	other_Firmicutes_plasmids	27	-	-	COG not assigned	COG not assigned
group_20307		hypothetical protein;XRE family transcriptional regulator;PXO1 ORF14-like protein	27	27	1	441	1698	1651.44	1698	441;1689;1698	1	other_Firmicutes_plasmids	27	-	-	COG not assigned	COG not assigned
group_20290		hypothetical protein	27	27	1	633	633	633	633	630;633	0	other_Firmicutes_plasmids	27	-	-	COG not assigned	COG not assigned
group_20265		hypothetical protein	27	27	1	690	696	695.556	696	690;693;696	0	other_Firmicutes_plasmids	27	-	-	COG not assigned	COG not assigned
group_19966		PTS sugar transporter subunit IIB	27	27	1	471	471	471	471	471	0	other_Firmicutes_plasmids	27	G	COG3444; COG3444; Phosphotransferase system; mannose/fructose/N-acetylgalactosamine-specific component IIB [Carbohydrate transport and metabolism]. (1.74e-51)	Carbohydrate transport and metabolism	Metabolism
group_19576		replication protein RepB;replication protein;hypothetical protein	27	27	1	105	723	522.333	663	105;135;228;231;297;516;654;657;660;663;666;681;684;690;723	9	other_Firmicutes_plasmids	27	-	-	COG not assigned	COG not assigned
group_19018		PTS sugar transporter subunit IIC	27	27	1	774	789	774.556	774	774;789	0	other_Firmicutes_plasmids	27	G	COG3715; ManY; Phosphotransferase system; mannose/fructose/N-acetylgalactosamine-specific component IIC [Carbohydrate transport and metabolism]. (2.28e-64)	Carbohydrate transport and metabolism	Metabolism
group_19017		PTS system mannose/fructose/sorbose family transporter subunit IID	27	27	1	813	816	813.111	813	813;816	0	other_Firmicutes_plasmids	27	G	COG3716; ManZ; Phosphotransferase system; mannose/fructose/N-acetylgalactosamine-specific component IID [Carbohydrate transport and metabolism]. (9.40e-95)	Carbohydrate transport and metabolism	Metabolism
group_18621		Fic family protein;hypothetical protein	27	27	1	138	717	564.889	696	138;153;300;474;693;696;699;702;705;717	9	other_Firmicutes_plasmids	27	-	-	COG not assigned	COG not assigned
group_18429		D-2-hydroxyacid dehydrogenase	27	28	1.03704	261	963	770.464	960	261;276;414;507;513;555;666;960;963	11	other_Firmicutes_plasmids	27	CHR	COG1052; LdhA; Lactate dehydrogenase and related dehydrogenases [Energy production and conversion / Coenzyme metabolism / General function prediction only]. (1.45e-95)	Energy production and conversion; Coenzyme transport and metabolism; General function prediction only	Metabolism; Metabolism; Poorly described
group_18407		SIS domain-containing protein	27	27	1	966	978	966.444	966	966;978	0	other_Firmicutes_plasmids	27	M	COG2222; AgaS; Predicted phosphosugar isomerases [Cell envelope biogenesis; outer membrane]. (1.19e-82)	Cell wall/membrane/envelope biogenesis	Cellular processing and signaling
group_18003		arylamine N-acetyltransferase;N-hydroxyarylamine O-acetyltransferase	27	27	1	321	822	757.889	807	321;333;513;711;807;816;822	4	other_Firmicutes_plasmids	27	Q	COG2162; NhoA; Arylamine N-acetyltransferase [Secondary metabolites biosynthesis; transport; and catabolism]. (4.22e-36)	Secondary metabolites biosynthesis; transport and catabolism	Metabolism
group_17930		hypothetical protein	27	27	1	222	222	222	222	222	0	other_Firmicutes_plasmids	27	-	-	COG not assigned	COG not assigned
group_17837	fghA	S-formylglutathione hydrolase	27	27	1	834	834	834	834	834	0	other_Firmicutes_plasmids	27	V	COG0627; COG0627; Predicted esterase [General function prediction only]. (4.21e-79)	Defense mechanisms	Cellular processing and signaling
group_17428		type III secretion system protein PrgN;hypothetical protein	27	27	1	285	288	287.769	288	285;288	0	other_Firmicutes_plasmids	27	-	-	COG not assigned	COG not assigned
group_17158		hypothetical protein	27	27	1	234	408	345.444	342	234;339;342;354;357;363;408	26	other_Firmicutes_plasmids	27	-	-	COG not assigned	COG not assigned
group_16988		transposase;IS3 family transposase	27	27	1	135	705	373.125	705	135;204;237;240;282;477;675;704;705;707	6	other_Firmicutes_plasmids	27	X	COG2801; Tra5; Transposase and inactivated derivatives [DNA replication; recombination; and repair]. (2.02e-31)	Mobilome: prophages; transposons	Information storage and processing
repB	repB	ParA family protein;chromosome partitioning protein ParA	27	27	1	822	822	822	822	822	0	other_Firmicutes_plasmids	27	DN	COG1192; Soj; ATPases involved in chromosome partitioning [Cell division and chromosome partitioning]. (2.08e-48)	Cell cycle control; cell division; chromosome partitioning; Cell motility	Cellular processing and signaling; Cellular processing and signaling
group_16716		hypothetical protein;conserved hypothetical protein	27	27	1	225	225	225	225	225	0	other_Firmicutes_plasmids	27	-	-	COG not assigned	COG not assigned
group_16500	topB	type IA DNA topoisomerase;hypothetical protein;DNA topoisomerase III	27	28	1.03704	180	2163	1829.65	2156	180;264;570;2154;2156;2157;2163	5	other_Firmicutes_plasmids	27	L	COG0550; TopA; Topoisomerase IA [DNA replication; recombination; and repair]. (2.67e-129)	Replication; recombination and repair	Information storage and processing
group_16410		lytic polysaccharide monooxygenase;chitin-binding protein;chitin-binding domain protein	27	27	1	1275	1374	1356.48	1371	1275;1371;1374;1378	0	other_Firmicutes_plasmids	27	R	COG3397; COG3397; Uncharacterized protein conserved in bacteria [Function unknown]. (8.45e-87)	General function prediction only	Poorly described
group_15907		DUF3847 domain-containing protein;hypothetical protein	27	27	1	240	255	240.556	240	231;240;255	0	other_Firmicutes_plasmids	27	-	-	COG not assigned	COG not assigned
group_15109		hypothetical protein	27	27	1	165	729	617.077	711	165;255;711;729	5	other_Firmicutes_plasmids	27	-	-	COG not assigned	COG not assigned
group_14763		aminoglycoside 6-adenylyltransferase	27	27	1	564	849	774	849	564;653;774;849	12	other_Firmicutes_plasmids	27	-	-	COG not assigned	COG not assigned
group_13312		hypothetical protein	27	27	1	339	378	375.188	378	339;372;377;378;379	1	other_Firmicutes_plasmids	27	-	-	COG not assigned	COG not assigned
group_13091		ParA family protein	27	27	1	819	819	819	819	804;819;820	0	other_Firmicutes_plasmids	27	DN	COG1192; Soj; ATPases involved in chromosome partitioning [Cell division and chromosome partitioning]. (1.79e-35)	Cell cycle control; cell division; chromosome partitioning; Cell motility	Cellular processing and signaling; Cellular processing and signaling
group_12987		hypothetical protein	27	27	1	507	1275	1244.28	1233	507;1232;1233;1236;1272;1275	1	other_Firmicutes_plasmids	27	-	-	COG not assigned	COG not assigned
group_12459		hypothetical protein;thermophilic serine proteinase;peptidase	27	27	1	297	729	606.875	729	297;357;462;729;730	8	other_Firmicutes_plasmids	27	-	-	COG not assigned	COG not assigned
group_12171		hypothetical protein;helix-turn-helix domain-containing protein	27	27	1	375	375	375	375	375	0	other_Firmicutes_plasmids	27	-	-	COG not assigned	COG not assigned
prgT	prgT	PrgT family protein;hypothetical protein;putative regulatory protein PrgT	27	27	1	270	333	301.667	306	270;306;333	4	other_Firmicutes_plasmids	27	-	-	COG not assigned	COG not assigned
group_10812		hypothetical protein	27	27	1	348	360	352.889	348	348;360	0	other_Firmicutes_plasmids	27	-	-	COG not assigned	COG not assigned
group_10506		plasmid replication protein;hypothetical protein	27	27	1	810	813	812.875	813	584;810;812;813	1	other_Firmicutes_plasmids	27	-	-	COG not assigned	COG not assigned
group_9367		type II toxin-antitoxin system PemK/MazF family toxin;growth inhibitor PemK	27	27	1	375	375	375	375	375	0	other_Firmicutes_plasmids	27	V	COG2337; MazF; Growth inhibitor [Signal transduction mechanisms]. (1.14e-25)	Defense mechanisms	Cellular processing and signaling
oppC	oppC	murein tripeptide/oligopeptide ABC transporter permease OppC;peptide ABC transporter permease;oligopeptide transport system permease protein oppC2	27	28	1.03704	270	885	848.464	885	270;627;735;885	3	other_Firmicutes_plasmids	27	EP	COG1173; DppC; ABC-type dipeptide/oligopeptide/nickel transport systems; permease components [Amino acid transport and metabolism / Inorganic ion transport and metabolism]. (4.65e-81)	Amino acid transport and metabolism; Inorganic ion transport and metabolism	Metabolism; Metabolism
group_8808		hypothetical protein;oligopeptide-binding protein oppA2 precursor	27	27	1	171	1803	1742.56	1803	171;1803	1	other_Firmicutes_plasmids	27	E	COG0747; DdpA; ABC-type dipeptide transport system; periplasmic component [Amino acid transport and metabolism]. (4.65e-62)	Amino acid transport and metabolism	Metabolism
group_7686		hypothetical protein	27	27	1	573	948	918	948	573;927;947;948	2	other_Firmicutes_plasmids	27	-	-	COG not assigned	COG not assigned
group_4850		amidohydrolase family protein	27	27	1	1242	1242	1242	1242	1242	0	other_Firmicutes_plasmids	27	R	COG1574; COG1574; Predicted metal-dependent hydrolase with the TIM-barrel fold [General function prediction only]. (4.69e-15)	General function prediction only	Poorly described
group_1869	asnB	asparagine synthase (glutamine-hydrolyzing)	27	27	1	1827	1827	1827	1827	1824;1827	0	other_Firmicutes_plasmids	27	E	COG0367; AsnB; Asparagine synthase (glutamine-hydrolyzing) [Amino acid transport and metabolism]. (3.47e-150)	Amino acid transport and metabolism	Metabolism
group_39405		DUF4417 domain-containing protein;hypothetical protein;SWIM zinc finger family protein	26	31	1.19231	156	1035	825.4	1023	156;168;189;330;360;372;1020;1023;1035;1036	8	other_Firmicutes_plasmids	26	-	-	COG not assigned	COG not assigned
group_37504		hypothetical protein	26	27	1.03846	141	141	141	141	141	0	Listeria_plasmids---other_Firmicutes_plasmids	14---12	-	-	COG not assigned	COG not assigned
group_36625		type II toxin-antitoxin system HicA family toxin	26	26	1	186	186	186	185	184;185;186	0	other_Firmicutes_plasmids	26	R	COG1724; COG1724; Predicted RNA binding protein (dsRBD-like fold); HicA family [General function prediction only]. (1.51e-18)	General function prediction only	Poorly described
group_36584		DUF2933 domain-containing protein	26	26	1	186	186	186	180	180;186	0	Listeria_plasmids---other_Firmicutes_plasmids	9---17	-	-	COG not assigned	COG not assigned
group_33413		acyl carrier protein	26	26	1	246	246	246	246	246	0	other_Firmicutes_plasmids	26	-	-	COG not assigned	COG not assigned
group_32647		acyl carrier protein	26	26	1	264	264	264	264	262;264	0	other_Firmicutes_plasmids	26	-	-	COG not assigned	COG not assigned
group_31027		hypothetical protein	26	26	1	303	303	303	303	179;297;303	1	other_Firmicutes_plasmids	26	-	-	COG not assigned	COG not assigned
group_27206		PTS fructose transporter subunit IIA	26	26	1	417	417	417	417	417	0	other_Firmicutes_plasmids	26	G	COG2893; ManX; Phosphotransferase system; mannose/fructose-specific component IIA [Carbohydrate transport and metabolism]. (7.24e-24)	Carbohydrate transport and metabolism	Metabolism
group_26721		type II toxin-antitoxin system HicB family antitoxin	26	26	1	432	432	432	432	432	0	other_Firmicutes_plasmids	26	V	COG1598; COG1598; Predicted nuclease of the RNAse H fold; HicB family [General function prediction only]. (1.38e-08)	Defense mechanisms	Cellular processing and signaling
group_22634		mucus binding protein;LPXTG cell wall anchor domain-containing protein;hypothetical protein;transposase;MucBP domain-containing protein;KxYKxGKxW signal peptide domain-containing protein	26	82	3.15385	102	9432	2210.34	1634	102;114;138;168;177;204;207;438;441;546;549;621;690;819;873;909;1029;1053;1153;1575;1692;1747;1830;1896;1929;1941;2187;2643;2655;2811;2967;3009;3156;3189;3420;3692;3694;4035;5058;5082;5097;5409;5487;5514;5568;5700;5901;6349;6636;6768;6807;7017;9432	81	other_Firmicutes_plasmids	26	-	-	COG not assigned	COG not assigned
group_22474		metal-dependent transcriptional regulator;Mn-dependent transcriptional regulator	26	29	1.11538	255	669	640.286	669	255;474;654;669	3	other_Firmicutes_plasmids	26	K	COG1321; TroR; Mn-dependent transcriptional regulator [Transcription]. (1.24e-22)	Transcription	Information storage and processing
group_22225		replication protein;protein rep	26	27	1.03846	954	960	957.333	957	954;957;960	0	other_Firmicutes_plasmids	26	X	COG5655; COG5655; Plasmid rolling circle replication initiator protein and truncated derivatives [DNA replication; recombination; and repair]. (4.96e-66)	Mobilome: prophages; transposons	Information storage and processing
group_22199		divalent metal cation transporter;manganese transporter	26	28	1.07692	255	1377	479.4	255	255;256;1377	23	other_Firmicutes_plasmids	26	P	COG1914; MntH; Mn2+ and Fe2+ transporters of the NRAMP family [Inorganic ion transport and metabolism]. (2.52e-108)	Inorganic ion transport and metabolism	Metabolism
group_22124		hypothetical protein	26	28	1.07692	234	234	234	234	234	0	other_Firmicutes_plasmids	26	-	-	COG not assigned	COG not assigned
group_22117		universal stress protein UspA;universal stress protein	26	30	1.15385	117	432	416.2	432	117;309;396;432	2	other_Firmicutes_plasmids	26	T	COG0589; UspA; Universal stress protein UspA and related nucleotide-binding proteins [Signal transduction mechanisms]. (5.63e-18)	Signal transduction mechanisms	Cellular processing and signaling
group_22116		hypothetical protein;YxeA family protein	26	30	1.15385	378	381	378.103	378	377;378;381	0	other_Firmicutes_plasmids	26	-	-	COG not assigned	COG not assigned
group_22060		cytosine methyltransferase;DNA cytosine methyltransferase	26	27	1.03846	291	1020	988.304	1020	291;1006;1019;1020	1	other_Firmicutes_plasmids	26	L	COG0270; Dcm; Site-specific DNA methylase [DNA replication; recombination; and repair]. (3.51e-51)	Replication; recombination and repair	Information storage and processing
group_22057		hypothetical protein	26	33	1.26923	408	408	408	408	408	0	other_Firmicutes_plasmids	26	-	-	COG not assigned	COG not assigned
group_22056		hypothetical protein	26	28	1.07692	240	480	462.12	471	240;470;471;480;481	1	other_Firmicutes_plasmids	26	-	-	COG not assigned	COG not assigned
pBt157	pBt157	putative DNA-binding protein;MarR family transcriptional regulator	26	28	1.07692	312	315	314.893	315	312;315	0	other_Firmicutes_plasmids	26	-	-	COG not assigned	COG not assigned
group_21779		conjugative transposon membrane protein;hypothetical protein;membrane protein	26	27	1.03846	411	2178	2008.11	2178	411;723;813;2142;2178	3	other_Firmicutes_plasmids	26	-	-	COG not assigned	COG not assigned
group_21708		hypothetical protein	26	27	1.03846	165	183	168.625	165	165;171;174;182;183	0	other_Firmicutes_plasmids	26	-	-	COG not assigned	COG not assigned
group_21707	tnpA	IS200/IS605 family transposase;transposase	26	42	1.61538	312	402	399.805	402	312;402;403	1	other_Firmicutes_plasmids	26	X	COG1943; COG1943; Transposase and inactivated derivatives [DNA replication; recombination; and repair]. (2.54e-30)	Mobilome: prophages; transposons	Information storage and processing
group_21450		endonuclease;DNA/RNA non-specific endonuclease	26	27	1.03846	846	894	889.444	894	846;879;882;894	0	other_Firmicutes_plasmids	26	-	-	COG not assigned	COG not assigned
group_21059		hypothetical protein	26	28	1.07692	396	750	723	747	396;747;750	2	other_Firmicutes_plasmids	26	-	-	COG not assigned	COG not assigned
group_20599		hypothetical protein	26	33	1.26923	156	888	581.909	633	156;162;174;210;231;252;297;333;366;543;633;855;882;888	17	other_Firmicutes_plasmids	26	-	-	COG not assigned	COG not assigned
group_20439		hypothetical protein	26	26	1	387	387	387	387	387	0	other_Firmicutes_plasmids	26	-	-	COG not assigned	COG not assigned
pBt156	pBt156	cell division protein FtsZ;ftsZ/tubulin-related protein	26	26	1	1449	1455	1454.77	1455	1449;1455	0	other_Firmicutes_plasmids	26	-	-	COG not assigned	COG not assigned
group_19905		methyl-accepting chemotaxis protein;chemotaxis protein;HAMP domain-containing protein;MCP four helix bundle domain-containing protein	26	26	1	141	1755	1284.58	1728	141;243;375;396;516;558;567;1728;1731;1734;1755	9	other_Firmicutes_plasmids	26	T	COG0840; Tar; Methyl-accepting chemotaxis protein [Cell motility and secretion / Signal transduction mechanisms]. (8.85e-57)	Signal transduction mechanisms	Cellular processing and signaling
group_19704		sporulation protein;competence-specific nuclease;DNA-entry nuclease;competence protein	26	28	1.07692	165	444	402.643	435	165;306;435;441;444	5	other_Firmicutes_plasmids	26	-	-	COG not assigned	COG not assigned
group_19511		chromosome partitioning protein ParA;DNA segregation ATPase;cell division protein FtsK	26	26	1	1134	1134	1134	1134	1131;1134	0	other_Firmicutes_plasmids	26	D	COG1674; FtsK; DNA segregation ATPase FtsK/SpoIIIE and related proteins [Cell division and chromosome partitioning]. (3.72e-25)	Cell cycle control; cell division; chromosome partitioning	Cellular processing and signaling
group_19486		hypothetical protein	26	26	1	228	363	328.68	363	228;315;363	7	other_Firmicutes_plasmids	26	-	-	COG not assigned	COG not assigned
group_18991		Tn3 family transposase;DUF4158 domain-containing protein;transposase	26	26	1	363	3075	2794.85	3072	363;441;2358;2493;3072;3075	5	other_Firmicutes_plasmids	26	X	COG4644; COG4644; Transposase and inactivated derivatives; TnpA family [DNA replication; recombination; and repair]. (3.70e-32)	Mobilome: prophages; transposons	Information storage and processing
group_18587	tnpB	tyrosine-type recombinase/integrase;hypothetical protein;phage integrase N-terminal SAM-like domain-containing protein;transposase B	26	26	1	198	1920	1431.81	1893	198;294;732;753;894;1077;1152;1893;1914;1917;1920	11	Listeria_plasmids---other_Firmicutes_plasmids	1---25	L	COG4974; XerD; Site-specific recombinase XerD [DNA replication; recombination; and repair]. (1.24e-23)	Replication; recombination and repair	Information storage and processing
group_18410		D-alanyl-D-alanine carboxypeptidase;peptidase M15;serine hydrolase;beta-lactamase family protein	26	26	1	81	1056	950.375	1038	81;684;723;897;1038;1052;1056	5	other_Firmicutes_plasmids	26	V	COG1680; AmpC; Beta-lactamase class C and other penicillin binding proteins [Defense mechanisms]. (8.13e-53)	Defense mechanisms	Cellular processing and signaling
group_17534		hypothetical protein	26	26	1	261	261	261	261	261	0	other_Firmicutes_plasmids	26	-	-	COG not assigned	COG not assigned
group_17286		hypothetical protein	26	27	1.03846	246	273	265.444	273	246;255;258;261;267;273	0	other_Firmicutes_plasmids	26	-	-	COG not assigned	COG not assigned
group_16973		hypothetical protein	26	26	1	159	738	651.6	738	159;258;364;405;645;735;738	7	other_Firmicutes_plasmids	26	-	-	COG not assigned	COG not assigned
group_16601		hypothetical protein	26	26	1	153	156	154.696	156	153;156	0	other_Firmicutes_plasmids	26	-	-	COG not assigned	COG not assigned
group_16533	arsA	TRC40/GET3/ArsA family transport-energizing ATPase;arsenical pump-driving ATPase	26	26	1	645	1731	1659.92	1731	645;969;1731	2	other_Firmicutes_plasmids	26	P	COG0003; ArsA; Predicted ATPase involved in chromosome partitioning [Cell division and chromosome partitioning]. (2.64e-56)	Inorganic ion transport and metabolism	Metabolism
group_16299		ArsR family transcriptional regulator;winged helix-turn-helix transcriptional regulator	26	26	1	324	360	333.692	324	324;360	0	other_Firmicutes_plasmids	26	K	COG0640; ArsR; Predicted transcriptional regulators [Transcription]. (6.93e-23)	Transcription	Information storage and processing
tcpD	tcpD	TcpD;hypothetical protein;conjugation protein TcpD	26	26	1	348	348	348	348	336;346;348	0	other_Firmicutes_plasmids	26	-	-	COG not assigned	COG not assigned
group_16210		hypothetical protein	26	26	1	450	822	753.577	820	450;720;819;822	12	other_Firmicutes_plasmids	26	-	-	COG not assigned	COG not assigned
group_16090		thioesterase	26	26	1	732	732	732	720	720;732	0	other_Firmicutes_plasmids	26	Q	COG3208; GrsT; Predicted thioesterase involved in non-ribosomal peptide biosynthesis [Secondary metabolites biosynthesis; transport; and catabolism]. (8.45e-60)	Secondary metabolites biosynthesis; transport and catabolism	Metabolism
group_15677		DUF4352 domain-containing protein	26	26	1	519	519	519	519	519	0	other_Firmicutes_plasmids	26	-	-	COG not assigned	COG not assigned
group_15575		hypothetical protein	26	26	1	168	351	319.364	351	168;186;351	4	other_Firmicutes_plasmids	26	-	-	COG not assigned	COG not assigned
group_15441		type I restriction endonuclease subunit R;Type I RM HsdR	26	26	1	363	3078	2585.61	3078	363;561;1386;1389;2720;2979;3078;3085	6	Listeria_plasmids---other_Firmicutes_plasmids	2---24	V	COG0610; COG0610; Type I site-specific restriction-modification system; R (restriction) subunit and related helicases [Defense mechanisms]. (9.65e-33)	Defense mechanisms	Cellular processing and signaling
dam	dam	DNA adenine methylase;adenine-specific DNA-methyltransferase	26	26	1	138	765	735.652	765	138;717;753;764;765	1	other_Firmicutes_plasmids	26	L	COG0338; Dam; Site-specific DNA methylase [DNA replication; recombination; and repair]. (1.24e-44)	Replication; recombination and repair	Information storage and processing
group_15298		type II toxin-antitoxin system RelE/ParE family toxin	26	26	1	351	351	351	351	339;345;348;351	0	other_Firmicutes_plasmids	26	X	COG4679; COG4679; Phage-related protein [Function unknown]. (3.75e-12)	Mobilome: prophages; transposons	Information storage and processing
bleO	bleO	bleomycin binding protein;bleomycin resistance protein	26	26	1	390	405	404.423	405	390;405	0	other_Firmicutes_plasmids	26	Q	COG0346; GloA; Lactoylglutathione lyase and related lyases [Amino acid transport and metabolism]. (5.39e-08)	Secondary metabolites biosynthesis; transport and catabolism	Metabolism
group_15036		MobA/MobL family protein	26	26	1	840	1935	1798.15	1923	840;1920;1923;1935	3	other_Firmicutes_plasmids	26	-	-	COG not assigned	COG not assigned
group_14997		undecaprenyl-diphosphate phosphatase	26	26	1	831	831	831	831	816;828;830;831	0	other_Firmicutes_plasmids	26	I	COG1968; BacA; Undecaprenyl pyrophosphate phosphatase [Lipid transport and metabolism]. (7.63e-94)	Lipid transport and metabolism	Metabolism
group_14992		protein rep	26	26	1	189	318	229.846	189	189;195;204;318	18	other_Firmicutes_plasmids	26	X	COG5655; COG5655; Plasmid rolling circle replication initiator protein and truncated derivatives [DNA replication; recombination; and repair]. (4.28e-26)	Mobilome: prophages; transposons	Information storage and processing
group_14986		hypothetical protein	26	27	1.03846	138	171	152.667	138	138;171	15	other_Firmicutes_plasmids	26	-	-	COG not assigned	COG not assigned
group_14980		isopeptide-forming domain-containing fimbrial protein	26	26	1	2100	2112	2111.54	2100	2100;2112	0	other_Firmicutes_plasmids	26	-	-	COG not assigned	COG not assigned
group_14968		DJ-1/PfpI family protein;type 1 glutamine amidotransferase	26	26	1	132	519	504.115	519	132;519	1	other_Firmicutes_plasmids	26	V	COG0693; ThiJ; Putative intracellular protease/amidase [General function prediction only]. (7.54e-44)	Defense mechanisms	Cellular processing and signaling
group_14729		PhoB family transcriptional regulator;response regulator transcription factor	26	26	1	480	708	673	702	480;552;702;707;708;709	4	other_Firmicutes_plasmids	26	TK	COG0745; OmpR; Response regulators consisting of a CheY-like receiver domain and a winged-helix DNA-binding domain [Signal transduction mechanisms / Transcription]. (9.14e-33)	Signal transduction mechanisms; Transcription	Cellular processing and signaling; Information storage and processing
hfq~~~pBt093	hfq;pBt093	RNA chaperone Hfq;HfQ protein (RNA-binding protein)	26	26	1	114	234	227.654	234	114;189;234	2	other_Firmicutes_plasmids	26	T	COG1923; Hfq; Uncharacterized host factor I protein [General function prediction only]. (7.18e-14)	Signal transduction mechanisms	Cellular processing and signaling
group_14594		hypothetical protein	26	26	1	774	774	774	774	771;774	0	other_Firmicutes_plasmids	26	-	-	COG not assigned	COG not assigned
group_14204		ImmA/IrrE family metallo-endopeptidase;type III toxin-antitoxin system ToxN/AbiQ family toxin;hypothetical protein	26	26	1	195	1668	634.385	352	186;195;198;507;510;945;1077;1629;1632;1668	23	other_Firmicutes_plasmids	26	L	COG4227; COG4227; Antirestriction protein [DNA replication; recombination; and repair]. (2.69e-09)	Replication; recombination and repair	Information storage and processing
group_13907		hypothetical protein;conserved hypothetical protein	26	26	1	267	273	271.385	273	267;273	0	other_Firmicutes_plasmids	26	-	-	COG not assigned	COG not assigned
group_13568		hypothetical protein	26	26	1	129	138	137.182	138	129;136;138	0	other_Firmicutes_plasmids	26	-	-	COG not assigned	COG not assigned
group_12958		hypothetical protein	26	26	1	207	525	452.087	480	207;297;480;523;524;525	4	other_Firmicutes_plasmids	26	-	-	COG not assigned	COG not assigned
group_12881		multicopper oxidase domain-containing protein	26	26	1	1584	1587	1585.68	1587	1524;1555;1584;1587	0	Listeria_plasmids---other_Firmicutes_plasmids	9---17	DPM	COG2132; SufI; Putative multicopper oxidases [Secondary metabolites biosynthesis; transport; and catabolism]. (1.73e-99)	Cell cycle control; cell division; chromosome partitioning; Inorganic ion transport and metabolism; Cell wall/membrane/envelope biogenesis	Cellular processing and signaling; Metabolism; Cellular processing and signaling
group_12750		helix-turn-helix domain-containing protein;XRE family transcriptional regulator	26	26	1	165	360	209.769	165	165;354;360	20	other_Firmicutes_plasmids	26	K	COG1396; HipB; Predicted transcriptional regulators [Transcription]. (6.71e-07)	Transcription	Information storage and processing
traD	;traD	DUF87 domain-containing protein;TraM recognition domain-containing protein;Type IV secretion-system coupling protein TrwB_AAD DNA-binding domain protein	26	26	1	435	2259	2159.19	2259	435;1623;2214;2259	2	other_Firmicutes_plasmids	26	U	COG3505; VirD4; Type IV secretory pathway; VirD4 components [Intracellular trafficking and secretion]. (5.96e-10)	Intracellular trafficking; secretion; and vesicular transport	Cellular processing and signaling
ermC~~~erm~~~ermA	;erm(C);erm;erm(A)	23S rRNA (adenine(2058)-N(6))-methyltransferase Erm(B);23S rRNA (adenine(2058)-N(6))-methyltransferase Erm(C);23S rRNA (adenine(2058)-N(6))-methyltransferase Erm(33);23S ribosomal RNA methyltransferase Erm;23S rRNA (adenine(2058)-N(6))-dimethyltransferase Erm(A);23S rRNA (adenine(2058)-N(6))-methyltransferase Erm(A)	26	26	1	234	735	687.25	732	234;562;642;672;732;735	4	Listeria_plasmids---other_Firmicutes_plasmids	1---25	J	COG0030; KsgA; Dimethyladenosine transferase (rRNA methylation) [Translation; ribosomal structure and biogenesis]. (6.06e-79)	Translation; ribosomal structure and biogenesis	Information storage and processing
group_12159		3-hydroxybutyryl-CoA dehydrogenase	26	26	1	849	849	849	849	849	0	other_Firmicutes_plasmids	26	I	COG1250; FadB; 3-hydroxyacyl-CoA dehydrogenase [Lipid metabolism]. (9.47e-110)	Lipid transport and metabolism	Metabolism
intP	;intP	site-specific integrase;tyrosine recombinase/integrase IntP	26	26	1	801	801	801	801	799;801;802	0	other_Firmicutes_plasmids	26	-	-	COG not assigned	COG not assigned
group_11801		hypothetical protein	26	26	1	285	285	285	285	285	0	other_Firmicutes_plasmids	26	-	-	COG not assigned	COG not assigned
tcpC	;tcpC	conjugal transfer protein;conjugation protein TcpC	26	26	1	1077	1083	1081.08	1080	1077;1078;1080;1083	0	other_Firmicutes_plasmids	26	-	-	COG not assigned	COG not assigned
group_10982		hypothetical protein	26	26	1	186	258	254.654	258	186;243;258	1	other_Firmicutes_plasmids	26	-	-	COG not assigned	COG not assigned
group_10735		hypothetical protein	26	26	1	192	219	217.92	219	192;219;220	1	other_Firmicutes_plasmids	26	-	-	COG not assigned	COG not assigned
group_10715		DUF2164 family protein;hypothetical protein	26	26	1	243	252	249.577	252	243;252	0	other_Firmicutes_plasmids	26	-	-	COG not assigned	COG not assigned
group_10712		metal-dependent hydrolase;TcpI	26	26	1	495	495	495	495	495	0	other_Firmicutes_plasmids	26	R	COG1988; COG1988; Predicted membrane-bound metal-dependent hydrolases [General function prediction only]. (8.93e-09)	General function prediction only	Poorly described
group_10512		nucleotidyl transferase AbiEii/AbiGii toxin family protein	26	26	1	900	900	900	900	900	0	other_Firmicutes_plasmids	26	-	-	COG not assigned	COG not assigned
group_10474		type IV toxin-antitoxin system AbiEi family antitoxin domain-containing protein;transcriptional regulator	26	26	1	594	594	594	594	594	0	other_Firmicutes_plasmids	26	V	COG5340; COG5340; Predicted transcriptional regulator [Transcription]. (5.35e-10)	Defense mechanisms	Cellular processing and signaling
group_10168		Phr family secreted Rap phosphatase inhibitor;hypothetical protein	26	26	1	132	132	132	132	132	0	other_Firmicutes_plasmids	26	-	-	COG not assigned	COG not assigned
group_9544		ornithine carbamoyltransferase	26	26	1	933	933	933	933	932;933	0	other_Firmicutes_plasmids	26	E	COG0078; ArgF; Ornithine carbamoyltransferase [Amino acid transport and metabolism]. (5.67e-98)	Amino acid transport and metabolism	Metabolism
group_9349		4'-phosphopantetheinyl transferase superfamily protein;4-phosphopantetheinyl transferase	26	26	1	699	699	699	699	699	0	other_Firmicutes_plasmids	26	H	COG2091; Sfp; Phosphopantetheinyl transferase [Coenzyme metabolism]. (3.47e-39)	Coenzyme transport and metabolism	Metabolism
group_8931		oligopeptide transport ATP-binding protein OppF	26	26	1	960	960	960	960	960	0	other_Firmicutes_plasmids	26	O	COG1123; COG1123; ATPase components of various ABC-type transport systems; contain duplicated ATPase [General function prediction only]. (5.68e-123)	Posttranslational modification; protein turnover; chaperones	Cellular processing and signaling
group_8930		ABC-type dipeptide/oligopeptide/nickel transport system permease component	26	26	1	960	960	960	960	960	0	other_Firmicutes_plasmids	26	EP	COG0601; DppB; ABC-type dipeptide/oligopeptide/nickel transport systems; permease components [Amino acid transport and metabolism / Inorganic ion transport and metabolism]. (1.32e-108)	Amino acid transport and metabolism; Inorganic ion transport and metabolism	Metabolism; Metabolism
tcpF	;tcpF	ATP-binding protein;TcpF;ATPase conjugation protein TcpF	26	26	1	201	2526	2011.2	2523	201;408;453;1428;2523;2526	7	other_Firmicutes_plasmids	26	-	-	COG not assigned	COG not assigned
group_8042		hypothetical protein	26	26	1	231	375	286.385	231	231;375	16	Listeria_plasmids---other_Firmicutes_plasmids	14---12	-	-	COG not assigned	COG not assigned
group_8021		MBL fold metallo-hydrolase	26	26	1	651	843	804.6	843	651;842;843	5	other_Firmicutes_plasmids	26	R	COG1237; COG1237; Metal-dependent hydrolases of the beta-lactamase superfamily II [General function prediction only]. (2.22e-52)	General function prediction only	Poorly described
group_7759		hypothetical protein	26	26	1	189	516	465.923	516	189;300;507;516	5	other_Firmicutes_plasmids	26	-	-	COG not assigned	COG not assigned
group_7578		oligopeptide transport ATP-binding protein OppD	26	26	1	1017	1017	1017	1017	1017	0	other_Firmicutes_plasmids	26	EP	COG0444; DppD; ABC-type dipeptide/oligopeptide/nickel transport system; ATPase component [Amino acid transport and metabolism / Inorganic ion transport and metabolism]. (8.72e-153)	Amino acid transport and metabolism; Inorganic ion transport and metabolism	Metabolism; Metabolism
tcpG	tcpG;	conjugation-related peptidoglycan hydrolase;cell wall-binding protein TcpG	26	26	1	897	1005	955.154	1005	897;1005	12	other_Firmicutes_plasmids	26	MN	COG1705; FlgJ; Muramidase (flagellum-specific) [Cell motility and secretion / Intracellular trafficking and secretion]. (4.33e-67)	Cell wall/membrane/envelope biogenesis; Cell motility	Cellular processing and signaling; Cellular processing and signaling
group_6697		hypothetical protein	26	26	1	1080	1080	1080	1080	1080	0	other_Firmicutes_plasmids	26	I	COG3882; FkbH; Predicted enzyme involved in methoxymalonyl-ACP biosynthesis [Secondary metabolites biosynthesis; transport; and catabolism]. (1.38e-48)	Lipid transport and metabolism	Metabolism
group_6113		GNAT family N-acetyltransferase	26	26	1	1128	1128	1128	1128	1126;1128	0	other_Firmicutes_plasmids	26	-	-	COG not assigned	COG not assigned
group_6059		alpha-helical pore-forming toxin family protein	26	26	1	1134	1134	1134	1134	1128;1134	0	other_Firmicutes_plasmids	26	-	-	COG not assigned	COG not assigned
group_5885		acyl-CoA dehydrogenase	26	26	1	1149	1149	1149	1149	1149	0	other_Firmicutes_plasmids	26	I	COG1960; CaiA; Acyl-CoA dehydrogenases [Lipid metabolism]. (8.69e-108)	Lipid transport and metabolism	Metabolism
group_5364		acyl-CoA dehydrogenase	26	26	1	1194	1194	1194	1194	1193;1194	0	other_Firmicutes_plasmids	26	I	COG1960; CaiA; Acyl-CoA dehydrogenases [Lipid metabolism]. (2.61e-87)	Lipid transport and metabolism	Metabolism
group_5115		malonyl CoA-ACP transacylase	26	26	1	1218	1218	1218	1218	1218	0	other_Firmicutes_plasmids	26	I	COG0331; FabD; (acyl-carrier-protein) S-malonyltransferase [Lipid metabolism]. (1.14e-79)	Lipid transport and metabolism	Metabolism
group_4791		alpha-helical pore-forming toxin family protein	26	26	1	1248	1248	1248	1230	1230;1248	0	other_Firmicutes_plasmids	26	-	-	COG not assigned	COG not assigned
group_4498		Y-family DNA polymerase; excinuclease ABC subunit A	26	26	1	1281	1281	1281	1281	1254;1281	0	Listeria_plasmids	26	L	COG0389; DinP; Nucleotidyltransferase/DNA polymerase involved in DNA repair [DNA replication; recombination; and repair]. (8.73e-108)	Replication; recombination and repair	Information storage and processing
group_4172		HBL/NHE enterotoxin family protein	26	26	1	1320	1320	1320	1320	1317;1320	0	other_Firmicutes_plasmids	26	-	-	COG not assigned	COG not assigned
group_403		cyclic peptide export ABC transporter	26	26	1	3084	3084	3084	3084	3082;3084	0	other_Firmicutes_plasmids	26	P	COG4615; PvdE; ABC-type siderophore export system; fused ATPase and permease components [Secondary metabolites biosynthesis; transport; and catabolism / Inorganic ion transport and metabolism]. (1.90e-110)	Inorganic ion transport and metabolism	Metabolism
group_137		non-ribosomal peptide synthetase	26	26	1	4497	4497	4497	4497	4496;4497	0	other_Firmicutes_plasmids	26	Q	COG1020; EntF; Non-ribosomal peptide synthetase modules and related proteins [Secondary metabolites biosynthesis; transport; and catabolism]. (4.65e-160)	Secondary metabolites biosynthesis; transport and catabolism	Metabolism
group_55		amino acid adenylation domain-containing protein	26	26	1	6537	6537	6537	6537	3933;4766;4816;6513;6528;6534;6537	3	other_Firmicutes_plasmids	26	Q	COG1020; EntF; Non-ribosomal peptide synthetase modules and related proteins [Secondary metabolites biosynthesis; transport; and catabolism]. (0.0)	Secondary metabolites biosynthesis; transport and catabolism	Metabolism
group_45211		helix-turn-helix transcriptional regulator	25	28	1.12	228	228	228	228	228	0	other_Firmicutes_plasmids	25	K	COG3655; COG3655; Predicted transcriptional regulator [Transcription]. (1.57e-10)	Transcription	Information storage and processing
group_38784		hypothetical protein	25	25	1	138	138	138	138	138;139	0	Listeria_plasmids---other_Firmicutes_plasmids	6---19	-	-	COG not assigned	COG not assigned
group_34410		DUF2933 domain-containing protein	25	25	1	225	225	225	225	225	0	Listeria_plasmids---other_Firmicutes_plasmids	9---16	-	-	COG not assigned	COG not assigned
group_34103		hypothetical protein	25	25	1	231	231	231	231	231	0	other_Firmicutes_plasmids	25	-	-	COG not assigned	COG not assigned
group_31346		citrate lyase subunit gamma	25	25	1	294	294	294	294	294	0	other_Firmicutes_plasmids	25	C	COG3052; CitD; Citrate lyase; gamma subunit [Energy production and conversion]. (2.18e-37)	Energy production and conversion	Metabolism
group_24558		hypothetical protein	25	25	1	513	513	513	513	510;513	0	other_Firmicutes_plasmids	25	-	-	COG not assigned	COG not assigned
group_23564		triphosphoribosyl-dephospho-CoA synthase	25	25	1	558	558	558	558	557;558	0	other_Firmicutes_plasmids	25	HI	COG3697; CitX; Phosphoribosyl-dephospho-CoA transferase (holo-ACP synthetase) [Coenzyme metabolism / Lipid metabolism]. (2.83e-46)	Coenzyme transport and metabolism; Lipid transport and metabolism	Metabolism; Metabolism
group_22695		hypothetical protein	25	28	1.12	447	1245	1163.89	1245	447;546;552;779;1239;1245	4	other_Firmicutes_plasmids	25	-	-	COG not assigned	COG not assigned
group_22608		hypothetical protein	25	27	1.08	249	447	438.111	447	249;405;447	1	other_Firmicutes_plasmids	25	-	-	COG not assigned	COG not assigned
group_22508		hypothetical protein	25	27	1.08	147	1011	914.76	972	147;450;792;843;969;972;978;1011;1012;1014	5	other_Firmicutes_plasmids	25	-	-	COG not assigned	COG not assigned
group_22372		BRCT domain-containing protein;hypothetical protein	25	27	1.08	123	285	277	282	123;264;282;285	1	other_Firmicutes_plasmids	25	L	COG0272; Lig; NAD-dependent DNA ligase (contains BRCT domain type II) [DNA replication; recombination; and repair]. (4.58e-14)	Replication; recombination and repair	Information storage and processing
group_22281		reverse transcriptase/maturase family protein;group II intron reverse transcriptase/maturase	25	26	1.04	357	1824	1762.88	1824	357;1823;1824;1839	1	other_Firmicutes_plasmids	25	X	COG3344; COG3344; Retron-type reverse transcriptase [DNA replication; recombination; and repair]. (7.13e-27)	Mobilome: prophages; transposons	Information storage and processing
[truncated: 72,400 more rows]

## Sheet: COG summary
COG summary
[truncated: 28 more rows]

## Sheet:  common clusters - genera
Common gene clusters - genus assignment
[truncated: 179 more rows]

## Sheet: input data
Input data
[truncated: 5,534 more rows]

## Sheet: excluded data
Excluded data based on filtering of desriptions including keywords: “partial”, “ribosomal”, “lncRNA”, “cloning vector”, “transposon”, “insertion sequence” , "artifical sequence", "hyper-variable region"
[truncated: 210 more rows]
