# Supplementary material for: Plasmidome of Listeria spp.—The repA-Family Business
Source: Int J Mol Sci. 2021 Sep 25;22(19):10320. doi: 10.3390/ijms221910320 (PMC8508797; doi:10.3390/ijms221910320)
Supplement: Supplementary file 1 [file ijms-22-10320-s001.zip › TableS1.xlsx]

## Sheet: STRAINS analyzed in this study
Table S1. Listeria spp. strains analyzed in this study
Strain	Species	Serotype	Source of isolation	Source type (food-asscociated/environment)	Year of isolation	Plasmid group name	RFLP group number	References
109/04	L. monocytogenes	IIa	vegetable salad	food-asscociated	2004	pLIS13-group	1	-
109/05	L. monocytogenes	IIa	vegetables	food-asscociated	2005	pLIS13-group	1	-
2161/10/SW	L. monocytogenes	IIa	croquettes with meat	food-asscociated	2010	pLIS13-group	1	-
444/05	L. monocytogenes	IIa	cauliflower	food-asscociated	2005	pLIS13-group	1	-
47/05	L. monocytogenes	IIa	vegetable soup	food-asscociated	2005	pLIS13-group	1	-
77/06	L. monocytogenes	IIa	mettwurst	food-asscociated	2006	pLIS13-group	1	-
A/08	L. monocytogenes	IVb	fish	food-asscociated	2008	pLIS13-group	1	-
Sr6	L. monocytogenes	ND	Pine forest, Kampinoski National Park	environment	2016	pLIS13	1	[23]
Sr1	L. monocytogenes	ND	Forest	environment	2016	pLIS13-group	1	[23]
Sr2	L. monocytogenes	ND	Forest	environment	2016	pLIS13-group	1	[23]
Sr7	L. monocytogenes	ND	Pine forest, Kampinoski National Park	environment	2016	pLIS13-group	1	[23]
1172 PZH	L. monocytogenes	IIa	hot smoked scandinavian salmon	food-asscociated	2007	pLIS13-group	1	[24]
1408/03	L. monocytogenes	IIa	halibut	food-asscociated	2010	pLIS13-group	1	[24]
1427/03	L. monocytogenes	IIa	fresh salmon fillet	food-asscociated	2010	pLIS13-group	1	[24]
1568/08	L. monocytogenes	IIa	fresh whole salmon	food-asscociated	2010	pLIS13-group	1	[24]
1580/08	L. monocytogenes	IIc	fresh whole salmon	food-asscociated	2010	pLIS13-group	1	[24]
1681/09	L. monocytogenes	IIa	halibut	food-asscociated	2010	pLIS13-group	1	[24]
1686/09	L. monocytogenes	IIa	fresh whole salmon	food-asscociated	2010	pLIS13-group	1	[24]
1796 PZH	L. monocytogenes	IIa	hot smoked scandinavian salmon	food-asscociated	2010	pLIS13-group	1	[24]
1798/09	L. monocytogenes	IIa	fresh whole salmon	food-asscociated	2010	pLIS13-group	1	[24]
1800/09	L. monocytogenes	IIa	fresh whole salmon	food-asscociated	2010	pLIS13-group	1	[24]
1835/04	L. monocytogenes	IIa	fresh whole salmon	food-asscociated	2010	pLIS13-group	1	[24]
1959 PZH	L. monocytogenes	IIa	smoked trout fillet with juniper	food-asscociated	2011	pLIS13-group	1	[24]
198/11	L. monocytogenes	IIa	wild fresh salmon	food-asscociated	2010	pLIS13-group	1	[24]
2084/03	L. monocytogenes	IIa	fresh whole salmon	food-asscociated	2010	pLIS13-group	1	[24]
2214 PZH	L. monocytogenes	IIa	cold smoked scandinavian salmon	food-asscociated	2012	pLIS13-group	1	[24]
2266/03	L. monocytogenes	IIa	fresh whole salmon	food-asscociated	2010	pLIS13-group	1	[24]
2270/03	L. monocytogenes	IIc	fresh whole salmon	food-asscociated	2010	pLIS13-group	1	[24]
23 PZH	L. monocytogenes	IIa	cold smoked salmon	food-asscociated	2011	pLIS13-group	1	[24]
26 PZH	L. monocytogenes	IIa	cold smoked salmon	food-asscociated	2011	pLIS13-group	1	[24]
2783/08	L. monocytogenes	IIa	fresh whole salmon	food-asscociated	2010	pLIS13-group	1	[24]
2785/08	L. monocytogenes	IIa	fresh whole salmon	food-asscociated	2010	pLIS13-group	1	[24]
2833/07	L. monocytogenes	IIa	fresh whole salmon	food-asscociated	2010	pLIS13-group	1	[24]
2834/08	L. monocytogenes	IIa	fresh salmon fillet	food-asscociated	2010	pLIS13-group	1	[24]
30 PZH	L. monocytogenes	IIa	hot smoked herring	food-asscociated	2011	pLIS13-group	1	[24]
3112/08	L. monocytogenes	IIa	fresh whole salmon	food-asscociated	2010	pLIS13-group	1	[24]
3115/08	L. monocytogenes	IIa	fresh whole salmon	food-asscociated	2010	pLIS13-group	1	[24]
3278/05	L. monocytogenes	IIa	food contact surface swab	food-asscociated	2010	pLIS13-group	1	[24]
3289/05	L. monocytogenes	IIa	food contact surface swab	food-asscociated	2010	pLIS13-group	1	[24]
3294/05	L. monocytogenes	IIa	frozen salmon fillet	food-asscociated	2010	pLIS13-group	1	[24]
3318/07	L. monocytogenes	IIa	fresh whole salmon	food-asscociated	2010	pLIS13-group	1	[24]
3320/07	L. monocytogenes	IIc	fresh salmon fillet	food-asscociated	2010	pLIS13-group	1	[24]
3496/08	L. monocytogenes	IIa	fresh whole salmon	food-asscociated	2010	pLIS13-group	1	[24]
3613/03	L. monocytogenes	IIa	fresh whole salmon	food-asscociated	2010	pLIS13-group	1	[24]
3887/03	L. monocytogenes	IIa	fresh whole salmon	food-asscociated	2010	pLIS13-group	1	[24]
3889/03	L. monocytogenes	IIa	fresh whole salmon	food-asscociated	2010	pLIS13-group	1	[24]
3985/11	L. monocytogenes	IIa	fresh whole salmon	food-asscociated	2010	pLIS13-group	1	[24]
3986/11	L. monocytogenes	IIa	fresh whole salmon	food-asscociated	2010	pLIS13-group	1	[24]
4147/07	L. monocytogenes	IIa	fresh whole salmon	food-asscociated	2010	pLIS13-group	1	[24]
418/11	L. monocytogenes	IIa	fresh whole salmon	food-asscociated	2010	pLIS13-group	1	[24]
460/08	L. monocytogenes	IIa	fresh salmon fillet	food-asscociated	2010	pLIS13-group	1	[24]
4679/07	L. monocytogenes	IIa	fresh whole salmon	food-asscociated	2010	pLIS13-group	1	[24]
4881/04	L. monocytogenes	IIc	sliced hot smoked salmon	food-asscociated	2010	pLIS13-group	1	[24]
4884/04	L. monocytogenes	IIa	smoked sliced salmon	food-asscociated	2010	pLIS13-group	1	[24]
4991/08	L. monocytogenes	IIa	fresh whole salmon	food-asscociated	2010	pLIS13-group	1	[24]
5005/08	L. monocytogenes	IIa	fresh salmon fillet	food-asscociated	2010	pLIS13-group	1	[24]
5012/08	L. monocytogenes	IIa	fresh whole salmon	food-asscociated	2010	pLIS13-group	1	[24]
5015/08	L. monocytogenes	IIa	fresh whole salmon	food-asscociated	2010	pLIS13-group	1	[24]
5016/08	L. monocytogenes	IIa	fresh whole salmon	food-asscociated	2010	pLIS13-group	1	[24]
5017/08	L. monocytogenes	IIa	fresh whole salmon	food-asscociated	2010	pLIS13-group	1	[24]
5141/10	L. monocytogenes	IIa	fresh whole salmon	food-asscociated	2010	pLIS13-group	1	[24]
5143/10	L. monocytogenes	IIa	fresh whole salmon	food-asscociated	2010	pLIS13-group	1	[24]
5149/07	L. monocytogenes	IIa	fresh whole salmon	food-asscociated	2010	pLIS13-group	1	[24]
966/07	L. monocytogenes	IIa	fresh whole salmon	food-asscociated	2010	pLIS13-group	1	[24]
966/09	L. monocytogenes	IIa	halibut	food-asscociated	2010	pLIS13-group	1	[24]
977/09	L. monocytogenes	IIc	fresh salmon fillet	food-asscociated	2010	pLIS13-group	1	[24]
979/09	L. monocytogenes	IIa	fresh whole salmon	food-asscociated	2010	pLIS13-group	1	[24]
980/09	L. monocytogenes	IIa	fresh whole salmon	food-asscociated	2010	pLIS13-group	1	[24]
983/09	L. monocytogenes	IIa	fresh whole salmon	food-asscociated	2010	pLIS13-group	1	[24]
984/09	L. monocytogenes	IIa	fresh whole salmon	food-asscociated	2010	pLIS13-group	1	[24]
985/09	L. monocytogenes	IIa	fresh salmon fillet	food-asscociated	2010	pLIS13-group	1	[24]
Lmo1	L. monocytogenes	IIa	fresh whole salmon	food-asscociated	2014	pLIS13-group	1	[24]
Lmo10	L. monocytogenes	IIa	food contact surface swab	food-asscociated	2014	pLIS13-group	1	[24]
Lmo11	L. monocytogenes	IIa	fresh whole salmon	food-asscociated	2014	pLIS13-group	1	[24]
Lmo12	L. monocytogenes	IIa	food contact surface swab	food-asscociated	2014	pLIS13-group	1	[24]
Lmo13	L. monocytogenes	IIa	food contact surface swab	food-asscociated	2014	pLIS13-group	1	[24]
Lmo16	L. monocytogenes	IIa	brine – food production plant	food-asscociated	2014	pLIS13-group	1	[24]
Lmo17	L. monocytogenes	IIa	fresh salmon fillet	food-asscociated	2014	pLIS13-group	1	[24]
Lmo18	L. monocytogenes	IIa	food contact surface swab	food-asscociated	2014	pLIS13-group	1	[24]
Lmo2	L. monocytogenes	IIa	fresh whole salmon	food-asscociated	2014	pLIS13-group	1	[24]
Lmo21	L. monocytogenes	IIa	fresh whole salmon	food-asscociated	2014	pLIS13-group	1	[24]
Lmo22	L. monocytogenes	IIa	food contact surface swab	food-asscociated	2014	pLIS13-group	1	[24]
Lmo23	L. monocytogenes	IIa	food contact surface swab	food-asscociated	2014	pLIS13-group	1	[24]
Lmo24	L. monocytogenes	IIa	fresh salmon fillet	food-asscociated	2014	pLIS13-group	1	[24]
Lmo26	L. monocytogenes	IIa	fresh salmon fillet	food-asscociated	2014	pLIS13-group	1	[24]
Lmo29	L. monocytogenes	IIa	fresh whole salmon	food-asscociated	2014	pLIS13-group	1	[24]
Lmo3	L. monocytogenes	IIa	fresh whole salmon	food-asscociated	2014	pLIS13-group	1	[24]
Lmo30	L. monocytogenes	IIa	food contact surface swab	food-asscociated	2014	pLIS13-group	1	[24]
Lmo31	L. monocytogenes	IIa	food contact surface swab	food-asscociated	2014	pLIS13-group	1	[24]
Lmo32	L. monocytogenes	IIa	food contact surface swab	food-asscociated	2014	pLIS13-group	1	[24]
Lmo33	L. monocytogenes	IIa	fresh salmon fillet	food-asscociated	2014	pLIS13-group	1	[24]
Lmo34	L. monocytogenes	IIa	smoked salmon fillet	food-asscociated	2014	pLIS13-group	1	[24]
Lmo35	L. monocytogenes	IIa	smoked salmon fillet	food-asscociated	2014	pLIS13-group	1	[24]
Lmo36	L. monocytogenes	IIa	food contact surface swab	food-asscociated	2014	pLIS13-group	1	[24]
Lmo37	L. monocytogenes	IIa	fresh salmon fillet	food-asscociated	2014	pLIS13-group	1	[24]
Lmo38	L. monocytogenes	IIa	fresh salmon fillet	food-asscociated	2014	pLIS13-group	1	[24]
Lmo39	L. monocytogenes	IIa	halibut	food-asscociated	2014	pLIS13-group	1	[24]
Lmo4	L. monocytogenes	IIa	fresh salmon fillet	food-asscociated	2014	pLIS13-group	1	[24]
Lmo41	L. monocytogenes	IIa	fresh salmon fillet	food-asscociated	2014	pLIS13-group	1	[24]
Lmo6	L. monocytogenes	IIa	smoked salmon fillet	food-asscociated	2014	pLIS13-group	1	[24]
Lmo7	L. monocytogenes	IIa	smoked salmon fillet	food-asscociated	2014	pLIS13-group	1	[24]
Lmo8	L. monocytogenes	IIa	fresh whole salmon	food-asscociated	2014	pLIS13-group	1	[24]
43/06	L. monocytogenes	IIc	mettwurst	food-asscociated	2006	pLIS17	2	-
08/09	L. monocytogenes	IIc	dumplings	food-asscociated	2009	pLIS17-group	2	-
10/09	L. monocytogenes	IIc	dumplings	food-asscociated	2009	pLIS17-group	2	-
11/09	L. monocytogenes	IIc	dumplings	food-asscociated	2009	pLIS17-group	2	-
14/09	L. monocytogenes	IIc	dumplings	food-asscociated	2009	pLIS17-group	2	-
52/10/SW	L. monocytogenes	IIc	dumplings with meat	food-asscociated	2010	pLIS17-group	2	-
1060 PZH	L. monocytogenes	IIc	smoked salmon ala tartare	food-asscociated	2008	pLIS17-group	2	[24]
1061 PZH	L. monocytogenes	IIc	smoked salmon ala tartare	food-asscociated	2008	pLIS17-group	2	[24]
1173 PZH	L. monocytogenes	IIc	smoked scandinavian salmon	food-asscociated	2007	pLIS17-group	2	[24]
12 PZH	L. monocytogenes	IIc	cold smoked salmon	food-asscociated	2010	pLIS17-group	2	[24]
13 PZH	L. monocytogenes	IIc	cold smoked salmon	food-asscociated	2010	pLIS17-group	2	[24]
135/08	L. monocytogenes	IIc	fresh whole salmon	food-asscociated	2010	pLIS17-group	2	[24]
141/08	L. monocytogenes	IIc	fresh whole salmon	food-asscociated	2010	pLIS17-group	2	[24]
1425/03	L. monocytogenes	IIc	fresh whole salmon	food-asscociated	2010	pLIS17-group	2	[24]
1576/08	L. monocytogenes	IIa	fresh whole salmon	food-asscociated	2010	pLIS17-group	2	[24]
1577/08	L. monocytogenes	IIc	fresh whole salmon	food-asscociated	2010	pLIS17-group	2	[24]
1807/03	L. monocytogenes	IIc	fresh whole salmon	food-asscociated	2010	pLIS17-group	2	[24]
1808/03	L. monocytogenes	IIa	fresh whole salmon	food-asscociated	2010	pLIS17-group	2	[24]
194/09	L. monocytogenes	IIc	halibut	food-asscociated	2010	pLIS17-group	2	[24]
2081/03	L. monocytogenes	IIc	fresh whole salmon	food-asscociated	2010	pLIS17-group	2	[24]
2336/05	L. monocytogenes	IIc	brine - food production plant	food-asscociated	2010	pLIS17-group	2	[24]
34 PZH	L. monocytogenes	IIa	cold smoked halibut	food-asscociated	2011	pLIS17-group	2	[24]
3521/07	L. monocytogenes	IIc	fresh whole salmon	food-asscociated	2010	pLIS17-group	2	[24]
3522/07	L. monocytogenes	IIc	fresh whole salmon	food-asscociated	2010	pLIS17-group	2	[24]
3554/07	L. monocytogenes	IIc	fresh whole salmon	food-asscociated	2010	pLIS17-group	2	[24]
3557/07	L. monocytogenes	IIc	fresh whole salmon	food-asscociated	2010	pLIS17-group	2	[24]
4859/04	L. monocytogenes	IIc	sliced hot smoked salmon	food-asscociated	2010	pLIS17-group	2	[24]
4866/04	L. monocytogenes	IIc	marinated salmon	food-asscociated	2010	pLIS17-group	2	[24]
4871/04	L. monocytogenes	IIc	sliced hot smoked salmon	food-asscociated	2010	pLIS17-group	2	[24]
4875/04	L. monocytogenes	IIc	sliced cold smoked salmon	food-asscociated	2010	pLIS17-group	2	[24]
100/05	L. monocytogenes	IIa	peas	food-asscociated	2005	pLmA1440	3	-
11.2002	L. monocytogenes	IIa	food contact surface swab	food-asscociated	2002	pLmA1440-group	3	-
14.2002	L. monocytogenes	IIa	food contact surface swab	food-asscociated	2002	pLmA1440-group	3	-
17.2003	L. monocytogenes	IIa	food contact surface swab	food-asscociated	2003	pLmA1440-group	3	-
20.2003	L. monocytogenes	IIa	food contact surface swab	food-asscociated	2004	pLmA1440-group	3	-
30.2005	L. monocytogenes	IIa	food contact surface swab	food-asscociated	2005	pLmA1440-group	3	-
1096/10/SW	L. monocytogenes	IIa	cake	food-asscociated	2010	pLmA1440-group	3	-
1099/10/SW	L. monocytogenes	IIa	cookie	food-asscociated	2010	pLmA1440-group	3	-
15/09	L. monocytogenes	IIc	dumplings	food-asscociated	2009	pLmA1440-group	3	-
173/05	L. monocytogenes	IIa	frozen zucchini	food-asscociated	2005	pLmA1440-group	3	-
192/05	L. monocytogenes	IIa	frozen zucchini	food-asscociated	2005	pLmA1440-group	3	-
239/05	L. monocytogenes	IIa	frozen zucchini	food-asscociated	2005	pLmA1440-group	3	-
365/05	L. monocytogenes	IIa	cottage cheese	food-asscociated	2005	pLmA1440-group	3	-
41/04	L. monocytogenes	IIa	broccoli	food-asscociated	2004	pLmA1440-group	3	-
422/05	L. monocytogenes	IIa	zucchini	food-asscociated	2005	pLmA1440-group	3	-
426/05	L. monocytogenes	IIa	zucchini	food-asscociated	2005	pLmA1440-group	3	-
43/04	L. monocytogenes	IIa	broccoli	food-asscociated	2004	pLmA1440-group	3	-
445/05	L. monocytogenes	IIa	beans	food-asscociated	2005	pLmA1440-group	3	-
54/06	L. monocytogenes	IIa	ice cream	food-asscociated	2006	pLmA1440-group	3	-
71/04	L. monocytogenes	IVb	green beans	food-asscociated	2004	pLmA1440-group	3	-
1171 PZH	L. monocytogenes	IIa	smoked scandinavian salmon	food-asscociated	2007	pLmA1440-group	3	[24]
1174 PZH	L. monocytogenes	IIc	smoked scandinavian salmon	food-asscociated	2007	pLmA1440-group	3	[24]
1195 PZH	L. monocytogenes	IIa	smoked norwegian salmon	food-asscociated	2007	pLmA1440-group	3	[24]
1960 PZH	L. monocytogenes	IIa	smoked trout fillet with juniper	food-asscociated	2011	pLmA1440-group	3	[24]
2354/05	L. monocytogenes	IIa	sliced smoked norwegian salmon	food-asscociated	2010	pLmA1440-group	3	[24]
27 PZH	L. monocytogenes	IIa	smoked salmon	food-asscociated	2011	pLmA1440-group	3	[24]
3777/07	L. monocytogenes	IIa	fresh whole salmon	food-asscociated	2010	pLmA1440-group	3	[24]
3778/08	L. monocytogenes	IIa	fresh whole salmon	food-asscociated	2010	pLmA1440-group	3	[24]
4302/08	L. monocytogenes	IIa	fresh whole salmon	food-asscociated	2010	pLmA1440-group	3	[24]
6E/09	L. monocytogenes	ND	broccoli	food-asscociated	2009	pLIS8	4	-
03C/08/G	L. monocytogenes	IIb	carrot	food-asscociated	2009	pLIS8-group	4	-
04C/08/G	L. monocytogenes	IVb	carrot	food-asscociated	2009	pLIS8-group	4	-
109E/09	L. monocytogenes	IIb	zucchini	food-asscociated	2009	pLIS8-group	4	-
11D/08/G	L. monocytogenes	IVb	carrot	food-asscociated	2009	pLIS8-group	4	-
14/09/S (3S)	L. monocytogenes	IIb	cake with cream	food-asscociated	2009	pLIS8-group	4	-
14C/08/G	L. monocytogenes	IIb	carrot	food-asscociated	2009	pLIS8-group	4	-
22/09/S	L. monocytogenes	IIb	cake	food-asscociated	2009	pLIS8-group	4	-
22C/08/G	L. monocytogenes	IIb	parsley	food-asscociated	2009	pLIS8-group	4	-
24D/08/G	L. monocytogenes	IIb	parsley	food-asscociated	2009	pLIS8-group	4	-
27/10/S	L. monocytogenes	IIb	cake	food-asscociated	2009	pLIS8-group	4	-
29A/08/G	L. monocytogenes	IVb	carrot	food-asscociated	2009	pLIS8-group	4	-
33/10/S	L. monocytogenes	IIb	frozen vegetables	food-asscociated	2009	pLIS8-group	4	-
34E/09	L. monocytogenes	IIb	broccoli	food-asscociated	2009	pLIS8-group	4	-
4B/09/S	L. monocytogenes	IIb	cake	food-asscociated	2009	pLIS8-group	4	-
65E/09	L. monocytogenes	IIb	zucchini	food-asscociated	2009	pLIS8-group	4	-
66E/09	L. monocytogenes	IIb	broccoli	food-asscociated	2009	pLIS8-group	4	-
74E/09	L. monocytogenes	IIb	turnip	food-asscociated	2009	pLIS8-group	4	-
8E/09	L. monocytogenes	IIb	turnip	food-asscociated	2009	pLIS8-group	4	-
l lt/E	L. monocytogenes	IIb	food contact surface swab	food-asscociated	2009	pLIS8-group	4	-
1097/10/SW	L. monocytogenes	IIa	cookies	food-asscociated	2010	pLIS3-group	5	-
1466/10.SW	L. monocytogenes	IIa	cold smoked salmon	food-asscociated	2010	pLIS3-group	5	-
1526/10/SW	L. monocytogenes	IIa	cold smoked salmon	food-asscociated	2010	pLIS3-group	5	-
1528/10/SW	L. monocytogenes	IIa	cold smoked salmon	food-asscociated	2010	pLIS3-group	5	-
32 PZH	L. monocytogenes	IIa	smoked salmon	food-asscociated	2011	pLIS3-group	5	-
46 PZH	L. monocytogenes	IIa	cold smoked salmon	food-asscociated	2011	pLIS3-group	5	-
767 PZH	L. monocytogenes	IIa	smoked salmon salad	food-asscociated	2008	pLIS3	5	[24]
1140 PZH	L. monocytogenes	IIa	norwegian salmon	food-asscociated	2008	pLIS3-group	5	[24]
1473/08	L. monocytogenes	IIa	fresh whole salmon	food-asscociated	2010	pLIS3-group	5	[24]
18 PZH	L. monocytogenes	IIa	smoked salmon	food-asscociated	2011	pLIS3-group	5	[24]
22 PZH	L. monocytogenes	IIa	cold smoked salmon	food-asscociated	2011	pLIS3-group	5	[24]
28 PZH	L. monocytogenes	IIa	smoked salmon	food-asscociated	2011	pLIS3-group	5	[24]
29 PZH	L. monocytogenes	IIa	smoked salmon	food-asscociated	2011	pLIS3-group	5	[24]
38 PZH	L. monocytogenes	IIa	cold smoked salmon	food-asscociated	2011	pLIS3-group	5	[24]
40 PZH	L. monocytogenes	IIa	smoked salmon	food-asscociated	2011	pLIS3-group	5	[24]
766 PZH	L. monocytogenes	IIa	smoked salmon salad	food-asscociated	2007	pLIS3-group	5	[24]
8 PZH	L. monocytogenes	IIa	marinated salmon	food-asscociated	2010	pLIS3-group	5	[24]
434/05	L. monocytogenes	IIa	broccoli	food-asscociated	2005	pLIS14	6	-
1.2003	L. monocytogenes	IIa	food contact surface swab	food-asscociated	2003	pLIS14/pLIS15-group	6	-
2.2003	L. monocytogenes	IIa	food contact surface swab	food-asscociated	2003	pLIS14/pLIS15-group	6	-
4.2003	L. monocytogenes	IIa	food contact surface swab	food-asscociated	2003	pLIS14/pLIS15-group	6	-
7.2003	L. monocytogenes	IIa	food contact surface swab	food-asscociated	2003	pLIS14/pLIS15-group	6	-
8.2004	L. monocytogenes	IIa	food contact surface swab	food-asscociated	2004	pLIS14/pLIS15-group	6	-
15.2003	L. monocytogenes	IIa	food contact surface swab	food-asscociated	2003	pLIS14/pLIS15-group	6	-
22.2004	L. monocytogenes	IIa	food contact surface swab	food-asscociated	2004	pLIS14/pLIS15-group	6	-
23.2004	L. monocytogenes	IIa	food contact surface swab	food-asscociated	2004	pLIS14/pLIS15-group	6	-
25.2004	L. monocytogenes	IIa	food contact surface swab	food-asscociated	2004	pLIS14/pLIS15-group	6	-
7/04	L. monocytogenes	IIa	frozen vegetable mix	food-asscociated	2004	pLIS14/pLIS15-group	6	-
181/04/B	L. monocytogenes	IIa	broccoli	food-asscociated	2004	pLIS14/pLIS15-group	6	-
448/05	L. monocytogenes	IIa	zucchini	food-asscociated	2005	pLIS14/pLIS15-group	6	-
453/05	L. monocytogenes	IIa	broccoli	food-asscociated	2005	pLIS14/pLIS15-group	6	-
79/04	L. monocytogenes	IIa	broccoli	food-asscociated	2004	pLIS14/pLIS15-group	6	-
455/05	L. monocytogenes	IIa	broccoli	food-asscociated	2005	pLIS15	6	-
110/07	L. monocytogenes	IIb	tongues in jelly	food-asscociated	2007	pLIS18	7	-
26C/08/G	L. monocytogenes	IIb	cauliflower	food-asscociated	2008	pLIS23	7	-
40.2007	L. monocytogenes	IIb	food contact surface swab	food-asscociated	2007	pLIS23/pLIS18-group	7	-
44.2007	L. monocytogenes	IIb	food contact surface swab	food-asscociated	2007	pLIS23/pLIS18-group	7	-
45.2007	L. monocytogenes	IVb	food contact surface swab	food-asscociated	2007	pLIS23/pLIS18-group	7	-
1194/10/SW	L. monocytogenes	IIb	dumplings with meat	food-asscociated	2010	pLIS23/pLIS18-group	7	-
1195/10/SW	L. monocytogenes	IIb	noodles	food-asscociated	2010	pLIS23/pLIS18-group	7	-
1196/10/SW	L. monocytogenes	IIb	potato dumplings	food-asscociated	2010	pLIS23/pLIS18-group	7	-
154 Lodz	L. monocytogenes	IIb	minced meat	food-asscociated	2005	pLIS23/pLIS18-group	7	-
Lmo28	L. monocytogenes	IIa	fresh salmon fillet	food-asscociated	2014	pLIS16	8	[24]
Lmo14	L. monocytogenes	IIa	fresh salmon fillet	food-asscociated	2014	pLIS16-group	8	[24]
Lmo19	L. monocytogenes	IIa	fresh whole salmon	food-asscociated	2014	pLIS16-group	8	[24]
Lmo5	L. monocytogenes	IIa	fresh salmon fillet	food-asscociated	2014	pLIS16-group	8	[24]
Lmo9	L. monocytogenes	IIa	food contact surface swab	food-asscociated	2014	pLIS16-group	8	[24]
53/04	L. monocytogenes	IIb	Chinese cabbage salad	food-asscociated	2004	pLIS10	9	-
19.2003	L. monocytogenes	IIb	food contact surface swab	food-asscociated	2003	pLIS10-group	9	-
54/04	L. monocytogenes	IIb	Chinese cabbage salad	food-asscociated	2004	pLIS10-group	9	-
59/04	L. monocytogenes	IIa	green beans	food-asscociated	2004	pLIS10-group	9	-
1157 PZH	L. monocytogenes	IIb	Smoked salmon roulade	food-asscociated	2008	pLIS10-group	9	[24]
21.2004	L. monocytogenes	IIa	food contact surface swab	food-asscociated	2004	unsuccessful sequencing of plasmid; partial sequence - pLIS56-group	10	-
33.2008	L. monocytogenes	IVb	food contact surface swab	food-asscociated	2008	unsuccessful sequencing of plasmid; partial sequence - pLIS56-group	10	-
37/04	L. monocytogenes	IVb	frozen broccoli	food-asscociated	2004	unsuccessful sequencing of plasmid; partial sequence - pLIS56-group	10	-
431/05	L. monocytogenes	IVb	broccoli	food-asscociated	2005	unsuccessful sequencing of plasmid; partial sequence - pLIS56-group	10	-
435/05	L. monocytogenes	IVb	broccoli	food-asscociated	2005	unsuccessful sequencing of plasmid; partial sequence - pLIS56-group	10	-
112 Lodz	L. monocytogenes	IIa	ground beef	food-asscociated	2005	pLIS11	11	-
60.2005	L. monocytogenes	IIa	food contact surface swab	food-asscociated	2005	pLIS11-group	11	-
143 Lodz	L. monocytogenes	IIa	minced meat	food-asscociated	2005	pLIS11-group	11	-
11/07	L. monocytogenes	IIc	mettwurst	food-asscociated	2007	pLIS20	12	-
93 Lodz	L. monocytogenes	IIc	minced meat	food-asscociated	2004	pLIS20-group	12	-
17/09	L. monocytogenes	IIb	dumpligs	food-asscociated	2009	pLIS22	13	-
31/10/S	L. monocytogenes	IIb	dumplings with meat	food-asscociated	2009	pLIS22-group	13	-
206/04	L. monocytogenes	IIa	corn	food-asscociated	2004	pLIS12	14	-
Sr154	L. monocytogenes	ND	Field (farm)	environment	2017	pLIS12-group	14	[23]
05/08	L. monocytogenes	IIc	mettwurst	food-asscociated	2008	pMF4545	15	-
58/10/SW	L. monocytogenes	IIb	cake	food-asscociated	2010	pLIS30	16	-
53/06	L. monocytogenes	ND	food contact surface swab	food-asscociated	2006	pLIS7	17	-
1027 PZH	L. monocytogenes	IIa	sliced smoked norwegian salmon	food-asscociated	2007	pLIS31	18	[24]
06/09	L. monocytogenes	IIc	dumplings	food-asscociated	2009	pLIS24	19	-
05/09	L. monocytogenes	IIa	dumplings	food-asscociated	2009	pLIS21	20	-
11 PZH	L. monocytogenes	IIa	hot smoked mackerel	food-asscociated	2010	pLIS34	21	[24]
70 Lodz	L. monocytogenes	IIc	salami	food-asscociated	2003	pLIS28	22	-
10 PZH	L. monocytogenes	IIa	hot smoked herring	food-asscociated	2010	pLIS33	23	[24]
30/10/S	L. monocytogenes	IVb	dumplings with meat	food-asscociated	2009	pLIS32	24	-
38/04	L. monocytogenes	IIa	salad mix	food-asscociated	2004	pLIS9	25	-
474 PZH	L. monocytogenes	IIc	smoked salmon	food-asscociated	2006	pLIS29	26	[24]
417/10/SW	L. monocytogenes	IIa	baking yeast	food-asscociated	2010	DOUBLE (pLIS26 +pLIS27)	27	-
31 PZH	L. monocytogenes	IIa	smoked salmon	food-asscociated	2011	DOUBLE (pLIS13 + pLIS3)	28	[24]
09/09/S	L. monocytogenes	IIa	food contact surface swab	food-asscociated	2009	DOUBLE (pLIS25 + pLIS55)	29	-
2A/09/ZHW	L. monocytogenes	IVb	raw sausage	food-asscociated	2009	unsuccessful sequencing of plasmid; partial sequence - pLIS57-group	30	-
85 Lodz	L. monocytogenes	IIa	frozen green beans	food-asscociated	2004	unsuccessful sequencing of plasmid; partial sequence - pLIS58-group	31	-
Sr118	L. monocytogenes	ND	City Park	environment	2017	unsuccessful sequencing of plasmid; partial sequence - pLIS60-group	32	[23]
Sr121	L. monocytogenes	ND	Wisła River bank	environment	2017	unsuccessful sequencing of plasmid; partial sequence - pLIS61-group	33	[23]
Sr126	L. monocytogenes	ND	Wisła River bank	environment	2017	unsuccessful sequencing of plasmid; partial sequence - pLIS62-group	34	[23]
12.2003	L. monocytogenes	IIa	food contact surface swab	food-asscociated	2003	pLIS39-group	35	-
16.2003	L. monocytogenes	IIa	food contact surface swab	food-asscociated	2003	pLIS39-group	35	-
18.2003	L. monocytogenes	IIa	food contact surface swab	food-asscociated	2003	pLIS39-group	35	-
03/07	L. monocytogenes	IIc	mettwurst	food-asscociated	2007	pLIS39-group	35	-
108 Lodz	L. monocytogenes	IIc	meat	food-asscociated	2005	pLIS39-group	35	-
21/09/S	L. monocytogenes	IIa	mettwurst	food-asscociated	2009	pLIS39-group	35	-
21/09/Sa	L. monocytogenes	IIa	mettwurst	food-asscociated	2009	pLIS39-group	35	-
23/07	L. monocytogenes	IIc	baked ham	food-asscociated	2007	pLIS39-group	35	-
243/05	L. monocytogenes	IIa	vegetable soup	food-asscociated	2005	pLIS39-group	35	-
26/09/SW	L. monocytogenes	IIb	smoked mackerel	food-asscociated	2009	pLIS39-group	35	-
29A/08/Ga	L. monocytogenes	IVb	cauliflower	food-asscociated	2009	pLIS39-group	35	-
366/05	L. monocytogenes	IIa	ice cream	food-asscociated	2005	pLIS39-group	35	-
389/05	L. monocytogenes	IIa	frozen greek peas	food-asscociated	2005	pLIS39-group	35	-
42/04	L. monocytogenes	IIa	vegetable mix	food-asscociated	2004	pLIS39-group	35	-
61E/09	L. monocytogenes	IIc	broccoli	food-asscociated	2009	pLIS39-group	35	-
70/06	L. monocytogenes	IIc	sausage	food-asscociated	2006	pLIS39-group	35	-
1 PZH	L. monocytogenes	IIb	hot smoked herring	food-asscociated	2010	pLIS39-group	35	[24]
14 PZH	L. monocytogenes	IIa	hot smoked herring	food-asscociated	2011	pLIS39-group	35	[24]
15 PZH	L. monocytogenes	IIa	smoked salmon	food-asscociated	2011	pLIS39-group	35	[24]
16 PZH	L. monocytogenes	IIb	smoked mackerel	food-asscociated	2011	pLIS39-group	35	[24]
20 PZH	L. monocytogenes	IIb	smoked mackerel	food-asscociated	2011	pLIS39-group	35	[24]
37 PZH	L. monocytogenes	IIc	cold smoked salmon	food-asscociated	2011	pLIS39-group	35	[24]
39 PZH	L. monocytogenes	IIb	smoked mackerel	food-asscociated	2011	pLIS39-group	35	[24]
11/09/S	L. innocua	-	food contact surface swab	food-asscociated	2009	pLIS39	35	[4]; [20]
27/06	L. innocua	-	ham	food-asscociated	2006	unsuccessful sequencing of plasmid; partial sequence - pLIS45-group	36	[4]; [20]
37/06	L. innocua	-	smoked polish sausage	food-asscociated	2006	unsuccessful sequencing of plasmid; partial sequence - pLIS45-group	36	[4]; [20]
40/06	L. innocua	-	mettwurst	food-asscociated	2006	unsuccessful sequencing of plasmid; partial sequence - pLIS45-group	36	[4]; [20]
47/06	L. innocua	-	food contact surface swab	food-asscociated	2006	unsuccessful sequencing of plasmid; partial sequence - pLIS45-group	36	[4]; [20]
48/06	L. innocua	-	food contact surface swab	food-asscociated	2006	unsuccessful sequencing of plasmid; partial sequence - pLIS45-group	36	[4]; [20]
51/06	L. innocua	-	food contact surface swab	food-asscociated	2006	unsuccessful sequencing of plasmid; partial sequence - pLIS45-group	36	[4]; [20]
54/06	L. innocua	-	food contact surface swab	food-asscociated	2006	unsuccessful sequencing of plasmid; partial sequence - pLIS45-group	36	[4]; [20]
55/06	L. innocua	-	food contact surface swab	food-asscociated	2006	unsuccessful sequencing of plasmid; partial sequence - pLIS45-group	36	[4]; [20]
56/06	L. innocua	-	food contact surface swab	food-asscociated	2006	unsuccessful sequencing of plasmid; partial sequence - pLIS45-group	36	[4]; [20]
114/05	L. innocua	-	beef raw minced meat	food-asscociated	2005	pLIS41	37	[4]; [20]
116/05	L. innocua	-	beef-pork raw minced meat	food-asscociated	2005	pLIS41-group	37	[4]; [20]
41/07	L. innocua	-	food contact surface swab	food-asscociated	2007	pLIS41-group	37	[4]; [20]
42/07	L. innocua	-	food contact surface swab	food-asscociated	2007	pLIS41-group	37	[4]; [20]
46/07	L. innocua	-	food contact surface swab	food-asscociated	2007	pLIS41-group	37	[4]; [20]
10/03	L. innocua	-	food contact surface swab	food-asscociated	2003	pLIS38	38	[4]; [20]
05/03	L. innocua	-	food contact surface swab	food-asscociated	2003	pLIS38-group	38	[4]; [20]
123/05	L. innocua	-	steak tartare	food-asscociated	2005	pLIS38-group	38	[4]; [20]
65/06	L. innocua	-	ham	food-asscociated	2006	pLIS38-group	38	[4]; [20]
24/04	L. innocua	-	food contact surface swab	food-asscociated	2004	pLIS2	39	[4]; [20]
31/05	L. innocua	-	food contact surface swab	food-asscociated	2005	pLIS2-group	39	[4]; [20]
32/04	L. innocua	-	food contact surface swab	food-asscociated	2004	pLIS2-group	39	[4]; [20]
58/04	L. innocua	-	food contact surface swab	food-asscociated	2004	pLIS2-group	39	[4]; [20]
04/07	L. innocua	-	mettwurst	food-asscociated	2007	pLIS40	40	[4]; [20]
66/06	L. innocua	-	mettwurst	food-asscociated	2006	pLIS40-group	40	[4]; [20]
76/06	L. innocua	-	mettwurst	food-asscociated	2006	pLIS40-group	40	[4]; [20]
297/05	L. innocua	IIa	ice cream	food-asscociated	2005	pLIS19	41	-
Sr108	L. innocua	-	City	environment	2017	pLIS43	41	[23]
Sr109	L. innocua	-	City	environment	2017	pLIS43/pLIS19-group	41	[23]
Sr114	L. innocua	-	City	environment	2017	pLIS44	42	[23]
Sr115	L. innocua	-	City	environment	2017	pLIS44-group	42	[23]
165/05	L. innocua	-	poultry carcase	food-asscociated	2004	pLIS36	43	[4]; [20]
Sr102	L. innocua	-	City Park	environment	2017	pLIS42	44	[23]
Sr105	L. innocua	-	City Park	environment	2017	unsuccessful sequencing of plasmid; partial sequence - pLIS59-group	45	[23]
62/06	L. innocua	-	food contact surface swab	food-asscociated	2006	pLIS35	46	[4]; [20]
36/06	L. innocua	-	polish sausage	food-asscociated	2006	pLIS35-group	46	[4]; [20]
58/06	L. innocua	-	mettwurst	food-asscociated	2006	pLIS35-group	46	[4]; [20]
64/06	L. innocua	-	mettwurst	food-asscociated	2006	pLIS35-group	46	[4]; [20]
79/06	L. innocua	-	mettwurst	food-asscociated	2006	pLIS35-group	46	[4]; [20]
D/08	L. innocua	-	fish	food-asscociated	2008	pLIS35-group	46	[4]; [20]
75/06	L. welshimeri	-	mettwurst	food-asscociated	2006	pLIS35-group	46	[4]; [20]
65/06	L. innocua	-	food contact surface swab	food-asscociated	2006	pLIS37	47	[4]; [20]
163/04	L. innocua	-	poultry carcase	food-asscociated	2004	pLIS37-group	47	[4]; [20]
2B/09/S	L. innocua	-	broccoli	food-asscociated	2009	pLIS37-group	47	[4]; [20]
36/05	L. innocua	-	food contact surface swab	food-asscociated	2005	pLIS37-group	47	[4]; [20]
37/05	L. innocua	-	food contact surface swab	food-asscociated	2005	pLIS37-group	47	[4]; [20]
64/06	L. welshimeri	-	food contact surface swab	food-asscociated	2006	pLIS37-group	47	[4]; [20]
40/07	L. welshimeri	-	sausage	food-asscociated	2007	pLIS1	48	[4]; [20]
01/07	L. welshimeri	-	sausage	food-asscociated	2007	pLIS1-group	48	[4]; [20]
06/07	L. welshimeri	-	sausage	food-asscociated	2007	pLIS1-group	48	[4]; [20]
142/05	L. welshimeri	-	steak tartare	food-asscociated	2005	pLIS1-group	48	[4]; [20]
17/07	L. welshimeri	-	tartare mettwurst	food-asscociated	2007	pLIS1-group	48	[4]; [20]
19/07	L. welshimeri	-	mettwurst	food-asscociated	2007	pLIS1-group	48	[4]; [20]
3B/09/S	L. welshimeri	-	ham	food-asscociated	2009	pLIS1-group	48	[4]; [20]
48/06	L. welshimeri	-	polish sausage	food-asscociated	2006	pLIS1-group	48	[4]; [20]
49/06	L. welshimeri	-	food contact surface swab	food-asscociated	2006	pLIS1-group	48	[4]; [20]
59/06	L. welshimeri	-	smoked polish sausage	food-asscociated	2006	pLIS1-group	48	[4]; [20]
62/06	L. welshimeri	-	tartare mettwurst	food-asscociated	2006	pLIS1-group	48	[4]; [20]
66/06	L. welshimeri	-	beef carcase	food-asscociated	2006	pLIS1-group	48	[4]; [20]
68/06	L. welshimeri	-	mettwurst	food-asscociated	2006	pLIS1-group	48	[4]; [20]
73/06	L. welshimeri	-	sausage	food-asscociated	2006	pLIS1-group	48	[4]; [20]
45/06	L. welshimeri	-	wiener	food-asscociated	2006	pLIS49	49	[4]; [20]
Sr12	L. seeligeri	-	Fruit orchard	environment	2017	pLIS4	50	[23]
Sr24	L. seeligeri	-	Garden	environment	2017	pLIS4-group	50	[23]
Sr33	L. seeligeri	-	Compost	environment	2017	pLIS4-group	50	[23]
Sr71	L. seeligeri	-	City	environment	2017	pLIS4-group	50	[23]
Sr50	L. seeligeri	-	City Park „Park Saski”	environment	2017	pLIS50	51	[23]
Sr59	L. seeligeri	-	City	environment	2017	pLIS50-group	51	[23]
Sr78	L. seeligeri	-	Dry pine forest	environment	2017	pLIS50-group	51	[23]
Sr73	L. seeligeri	-	Dry pine forest	environment	2017	pLIS5	52	[23]
Sr74	L. seeligeri	-	Dry pine forest	environment	2017	pLIS5-group	52	[23]
Sr77	L. seeligeri	-	Dry pine forest	environment	2017	pLIS52	53	[23]
FSL S4-0057	L. seeligeri	-	USA, pristine soil	environment	-	pLIS51	54	[23]
Sr127	L. seeligeri	-	Wisła River bank	environment	2017	unsuccessful sequencing of plasmid; partial sequence - pLIS53 group	55	[23]
Sr11	L. ivanovii	-	Fruit orchard	environment	2017	pLIS6	56	[23]
Sr16	L. ivanovii	-	Vegetable garden	environment	2017	pLIS6-group	56	[23]
Sr139	L. ivanovii	-	Field (farm)	environment	2017	pLIS48	57	[23]
Sr39	L. ivanovii	-	Shrubs near fields	environment	2017	pLIS48	57	[23]
Sr19	L. ivanovii	-	Vegetable garden	environment	2016	DOUBLE (pLIS46 + pLIS47)	58	[23]
19/09/S	L. grayi	-	food contact surface swab	food-asscociated	2009	pLIS54	59	[4]; [20]
3.2003	L. monocytogenes	Iia	food contact surface swab	food-asscociated	2003	-	-	-
6.2003	L. monocytogenes	IIa	food contact surface swab	food-asscociated	2003	-	-	-
9.2003	L. monocytogenes	IIa	food contact surface swab	food-asscociated	2003	-	-	-
29.2004	L. monocytogenes	IIa	food contact surface swab	food-asscociated	2004	-	-	-
34.2008	L. monocytogenes	IVb	food contact surface swab	food-asscociated	2008	-	-	-
39.2007	L. monocytogenes	IIb	food contact surface swab	food-asscociated	2007	-	-	-
59.2004	L. monocytogenes	IIa	food contact surface swab	food-asscociated	2004	-	-	-
01/07	L. monocytogenes	IVb	herring fillet	food-asscociated	2007	-	-	-
02/07	L. monocytogenes	IVb	smoked fish	food-asscociated	2007	-	-	-
4/04	L. monocytogenes	IIa	green beans	food-asscociated	2004	-	-	-
04/07	L. monocytogenes	IIa	salmon	food-asscociated	2007	-	-	-
06/06	L. monocytogenes	IIa	cottage cheese	food-asscociated	2006	-	-	-
06/08	L. monocytogenes	IVb	dumplings with meat	food-asscociated	2008	-	-	-
07/06	L. monocytogenes	IIa	cottage cheese	food-asscociated	2006	-	-	-
8/04	L. monocytogenes	IIa	vegetabl mix	food-asscociated	2004	-	-	-
09/06	L. monocytogenes	IIa	cottage cheese	food-asscociated	2006	-	-	-
11/04	L. monocytogenes	IIb	meat	food-asscociated	2004	-	-	-
11/06	L. monocytogenes	IIa	strawberry ice cream	food-asscociated	2006	-	-	-
12/04	L. monocytogenes	IIb	vegetabl mix	food-asscociated	2004	-	-	-
12/06	L. monocytogenes	IIa	strawberry ice cream	food-asscociated	2006	-	-	-
06/09/S	L. monocytogenes	IIa	raw sausage	food-asscociated	2009	-	-	-
06B/08/G	L. monocytogenes	IIa	cauliflower	food-asscociated	2009	-	-	-
08B/08/G	L. monocytogenes	IVb	cauliflower	food-asscociated	2009	-	-	-
115//10/SW	L. monocytogenes	IVb	chocolate cake	food-asscociated	2010	-	-	-
119/10/SW	L. monocytogenes	IVb	cheesecake	food-asscociated	2010	-	-	-
13/06	L. monocytogenes	IIa	strawberry ice cream	food-asscociated	2006	-	-	-
1396/10/SW	L. monocytogenes	IVb	cake	food-asscociated	2010	-	-	-
156 Łódź	L. monocytogenes	IIc	minced meat	food-asscociated	2005	-	-	-
16/09	L. monocytogenes	IVb	dumplings	food-asscociated	2009	-	-	-
18/04	L. monocytogenes	IIa	green beans	food-asscociated	2004	-	-	-
18/09/S	L. monocytogenes	IIa	food contact surface swab	food-asscociated	2009	-	-	-
1A/09/ZHW	L. monocytogenes	IIa	fish fillet	food-asscociated	2009	-	-	-
20/06	L. monocytogenes	IIa	sausage	food-asscociated	2006	-	-	-
21 Łódź	L. monocytogenes	IIa	minced meat	food-asscociated	2001	-	-	-
212/05	L. monocytogenes	IIa	frozen zucchini	food-asscociated	2005	-	-	-
23/04	L. monocytogenes	IIa	vegetable soup	food-asscociated	2004	-	-	-
23/09/S	L. monocytogenes	IIa	cutlet	food-asscociated	2009	-	-	-
24/06	L. monocytogenes	IIa	dumplings with meat	food-asscociated	2006	-	-	-
25/06	L. monocytogenes	IIa	ice cream	food-asscociated	2006	-	-	-
26/06	L. monocytogenes	IIa	ice cream	food-asscociated	2006	-	-	-
26/10/S	L. monocytogenes	IVb	cheese	food-asscociated	2010	-	-	-
28/06	L. monocytogenes	IIa	mettwurst	food-asscociated	2006	-	-	-
29/06	L. monocytogenes	IIa	dumplings with meat	food-asscociated	2006	-	-	-
298/05	L. monocytogenes	IIa	frozen tomatoes	food-asscociated	2005	-	-	-
30B/08/G	L. monocytogenes	IIb	cauliflower	food-asscociated	2009	-	-	-
31/06	L. monocytogenes	IIa	mettwurst	food-asscociated	2006	-	-	-
32/04	L. monocytogenes	IIa	vegetables	food-asscociated	2004	-	-	-
327/05	L. monocytogenes	IIa	poultry meat	food-asscociated	2005	-	-	-
340/05	L. monocytogenes	IIa	sweet corn	food-asscociated	2005	-	-	-
36/04	L. monocytogenes	IVb	vegetable mix	food-asscociated	2004	-	-	-
40/04	L. monocytogenes	IIa	vegetable mix	food-asscociated	2004	-	-	-
44/04	L. monocytogenes	IIa	vegetables	food-asscociated	2004	-	-	-
447/05	L. monocytogenes	IIa	broccoli	food-asscociated	2005	-	-	-
45/04	L. monocytogenes	IIa	green beans	food-asscociated	2004	-	-	-
46/04	L. monocytogenes	IIa	broccoli	food-asscociated	2004	-	-	-
466/05	L. monocytogenes	IVb	green beans	food-asscociated	2005	-	-	-
472/05	L. monocytogenes	IIa	fresh liver	food-asscociated	2005	-	-	-
474/05	L. monocytogenes	IIa	mettwurst	food-asscociated	2005	-	-	-
475/05	L. monocytogenes	IIa	pork	food-asscociated	2005	-	-	-
476/05	L. monocytogenes	IIa	liver	food-asscociated	2005	-	-	-
56/04	L. monocytogenes	IIa	green beans	food-asscociated	2004	-	-	-
58 Lodz	L. monocytogenes	IVb	minced meat	food-asscociated	2006	-	-	-
60/04	L. monocytogenes	IIa	carrot	food-asscociated	2004	-	-	-
61/04	L. monocytogenes	IIa	frozen broccoli	food-asscociated	2004	-	-	-
68/04	L. monocytogenes	IIa	vegetable mix	food-asscociated	2004	-	-	-
69/04	L. monocytogenes	IIa	green beans with carrot	food-asscociated	2004	-	-	-
72/04	L. monocytogenes	IIa	green beans	food-asscociated	2004	-	-	-
72/05/B	L. monocytogenes	IVb	chicken salad	food-asscociated	2005	-	-	-
77/04	L. monocytogenes	IIa	food contact surface swab	food-asscociated	2004	-	-	-
78/04	L. monocytogenes	IIa	vegetable soup	food-asscociated	2004	-	-	-
7E/09	L. monocytogenes	IIa	cauliflower	food-asscociated	2009	-	-	-
80/04	L. monocytogenes	IIa	green beans	food-asscociated	2004	-	-	-
81/04	L. monocytogenes	IIa	broccoli	food-asscociated	2004	-	-	-
82/04	L. monocytogenes	IVb	salad	food-asscociated	2004	-	-	-
84/04	L. monocytogenes	IIa	salad with rice	food-asscociated	2004	-	-	-
84/05	L. monocytogenes	IIa	ice cream	food-asscociated	2005	-	-	-
84/05/B	L. monocytogenes	IIa	chocolate ice cream	food-asscociated	2005	-	-	-
85/04	L. monocytogenes	IIa	vegetable soup	food-asscociated	2004	-	-	-
86/04	L. monocytogenes	IIa	salad with rice	food-asscociated	2004	-	-	-
92 Łódź	L. monocytogenes	IIc	minced meat	food-asscociated	2004	-	-	-
94 Łódź	L. monocytogenes	IIa	minced meat	food-asscociated	2004	-	-	-
96/04	L. monocytogenes	IIa	food contact surface swab	food-asscociated	2004	-	-	-
961/10/SW	L. monocytogenes	IVb	cake	food-asscociated	2010	-	-	-
H/08	L. monocytogenes	IIa	fish	food-asscociated	2008	-	-	-
Lmo_drosz_z_kolobrzegu	L. monocytogenes	IVb	cod	food-asscociated	2015	-	-	-
Lmo_makrela	L. monocytogenes	IVb	mackerel	food-asscociated	2015	-	-	-
FSL H4-0088	L. innocua	-	USA, water	environment	-	-	-	[23]
Sr10	L. innocua	-	Swamps, Kampinoski National Park	environment	2017	-	-	[23]
Sr101	L. innocua	-	Vegetable garden	environment	2017	-	-	[23]
Sr103	L. innocua	-	City Park	environment	2017	-	-	[23]
Sr104	L. innocua	-	City Park	environment	2017	-	-	[23]
Sr107	L. innocua	-	City	environment	2017	-	-	[23]
Sr110	L. innocua	-	City	environment	2017	-	-	[23]
Sr111	L. innocua	-	City	environment	2017	-	-	[23]
Sr112	L. innocua	-	City	environment	2017	-	-	[23]
Sr113	L. innocua	-	City	environment	2017	-	-	[23]
Sr116	L. innocua	-	City	environment	2017	-	-	[23]
Sr136	L. innocua	-	City Park „Park Praski”	environment	2017	-	-	[23]
Sr137	L. innocua	-	City Park „Park Praski”	environment	2017	-	-	[23]
Sr155	L. innocua	-	Field (farm)	environment	2017	-	-	[23]
Sr49	L. innocua	-	City Park „Park Saski”	environment	2017	-	-	[23]
Sr51	L. innocua	-	City Park „Pola Mokotowskie”	environment	2017	-	-	[23]
Sr52	L. innocua	-	City Park „Park Saski”	environment	2017	-	-	[23]
Sr53	L. innocua	-	City Park „Park Saski”	environment	2017	-	-	[23]
Sr56	L. innocua	-	City Park „Park Saski”	environment	2017	-	-	[23]
Sr9	L. innocua	-	Swamps, Kampinoski National Park	environment	2017	-	-	[23]
Sr90	L. innocua	-	Forest	environment	2017	-	-	[23]
Sr92	L. innocua	-	Forest	environment	2017	-	-	[23]
Sr96	L. innocua	-	City Park „Pola Mokotowskie”	environment	2017	-	-	[23]
Sr98	L. innocua	-	Swamps	environment	2017	-	-	[23]
Sr20	L. ivanovii	-	Vegetable garden	environment	2017	-	-	[23]
Sr21	L. ivanovii	-	Vegetable garden	environment	2017	-	-	[23]
Sr27	L. ivanovii	-	Garden	environment	2017	-	-	[23]
Sr30	L. ivanovii	-	Manure	environment	2017	-	-	[23]
Sr42	L. ivanovii	-	Forest	environment	2017	-	-	[23]
Sr63	L. ivanovii	-	City Park	environment	2017	-	-	[23]
Sr76	L. ivanovii	-	Forest	environment	2017	-	-	[23]
Sr79	L. ivanovii	-	Dry pine forest	environment	2017	-	-	[23]
Sr8	L. ivanovii	-	Swamps, Kampinoski National Park	environment	2016	-	-	[23]
Sr82	L. ivanovii	-	Dry pine forest	environment	2017	-	-	[23]
Sr37	L. ivanovii subsp. londoniensis	-	Forest	environment	2017	-	-	[23]
FSL S4-0120	L. marthii	-	USA, pristine forest soil	environment	-	-	-	[23]
FSL S4-0696	L. marthii	-	USA, pristine standing water	environment	-	-	-	[23]
FSL S4-0710	L. marthii	-	USA, pristine flowing water	environment	-	-	-	[23]
FSL S4-0965	L. marthii	-	USA, pristine flowing water	environment	-	-	-	[23]
Sr106	L. monocytogenes	ND	City	environment	2017	-	-	[23]
Sr117	L. monocytogenes	ND	City Park	environment	2017	-	-	[23]
Sr119	L. monocytogenes	ND	Wisła River bank	environment	2017	-	-	[23]
Sr122	L. monocytogenes	ND	Wisła River bank	environment	2017	-	-	[23]
Sr125	L. monocytogenes	ND	Wisła River bank	environment	2017	-	-	[23]
Sr130	L. monocytogenes	ND	Forest	environment	2017	-	-	[23]
Sr131	L. monocytogenes	ND	Shrubs	environment	2017	-	-	[23]
Sr132	L. monocytogenes	ND	Shrubs	environment	2017	-	-	[23]
Sr134	L. monocytogenes	ND	City Park „Park Praski”	environment	2017	-	-	[23]
Sr22	L. monocytogenes	ND	Vegetable garden	environment	2017	-	-	[23]
Sr35	L. monocytogenes	ND	Garden	environment	2017	-	-	[23]
Sr44	L. monocytogenes	ND	Pine forest	environment	2017	-	-	[23]
Sr47	L. monocytogenes	ND	Pine forest	environment	2017	-	-	[23]
Sr55	L. monocytogenes	ND	City Park „Park Saski”	environment	2017	-	-	[23]
Sr57	L. monocytogenes	ND	City Park „Park Saski”	environment	2017	-	-	[23]
Sr91	L. monocytogenes	ND	Forest	environment	2017	-	-	[23]
FSL S4-0003	L. seeligeri	-	USA, pristine vegetation	environment	-	-	-	[23]
FSL S4-0073	L. seeligeri	-	USA, pristine soil	environment	-	-	-	[23]
Sr100	L. seeligeri	-	City Park „Park Saski”	environment	2017	-	-	[23]
Sr120	L. seeligeri	-	Wisła River bank	environment	2017	-	-	[23]
Sr123	L. seeligeri	-	Wisła River bank	environment	2017	-	-	[23]
Sr124	L. seeligeri	-	Wisła River bank	environment	2017	-	-	[23]
Sr128	L. seeligeri	-	Wisła River bank	environment	2017	-	-	[23]
Sr129	L. seeligeri	-	Wisła River bank	environment	2017	-	-	[23]
Sr13	L. seeligeri	-	Fruit orchard	environment	2017	-	-	[23]
Sr14	L. seeligeri	-	Vegetable garden	environment	2017	-	-	[23]
Sr140	L. seeligeri	-	Field (farm)	environment	2017	-	-	[23]
Sr141	L. seeligeri	-	Field (farm)	environment	2017	-	-	[23]
Sr15	L. seeligeri	-	Vegetable garden	environment	2017	-	-	[23]
Sr17	L. seeligeri	-	Vegetable garden	environment	2017	-	-	[23]
Sr18	L. seeligeri	-	Vegetable garden	environment	2017	-	-	[23]
Sr23	L. seeligeri	-	Vegetable garden	environment	2017	-	-	[23]
Sr25	L. seeligeri	-	Garden	environment	2017	-	-	[23]
Sr26	L. seeligeri	-	Garden	environment	2017	-	-	[23]
Sr28	L. seeligeri	-	Garden	environment	2017	-	-	[23]
Sr29	L. seeligeri	-	Garden	environment	2017	-	-	[23]
Sr3	L. seeligeri	-	City	environment	2016	-	-	[23]
Sr31	L. seeligeri	-	Compost	environment	2017	-	-	[23]
Sr32	L. seeligeri	-	Compost	environment	2017	-	-	[23]
Sr34	L. seeligeri	-	Compost	environment	2017	-	-	[23]
Sr36	L. seeligeri	-	Garden	environment	2017	-	-	[23]
Sr4	L. seeligeri	-	City	environment	2016	-	-	[23]
Sr40	L. seeligeri	-	City Park „Park Saski”	environment	2017	-	-	[23]
Sr41	L. seeligeri	-	Shrubs near fields	environment	2017	-	-	[23]
Sr43	L. seeligeri	-	Pine forest	environment	2017	-	-	[23]
Sr45	L. seeligeri	-	Pine forest	environment	2017	-	-	[23]
Sr46	L. seeligeri	-	Pine forest	environment	2017	-	-	[23]
Sr48	L. seeligeri	-	Pine forest	environment	2017	-	-	[23]
Sr5	L. seeligeri	-	City	environment	2016	-	-	[23]
Sr58	L. seeligeri	-	City Park „Park Saski”	environment	2017	-	-	[23]
Sr60	L. seeligeri	-	City	environment	2017	-	-	[23]
Sr61	L. seeligeri	-	City	environment	2017	-	-	[23]
Sr62	L. seeligeri	-	City	environment	2017	-	-	[23]
Sr64	L. seeligeri	-	City	environment	2017	-	-	[23]
Sr65	L. seeligeri	-	City	environment	2017	-	-	[23]
Sr66	L. seeligeri	-	City	environment	2017	-	-	[23]
Sr67	L. seeligeri	-	City	environment	2017	-	-	[23]
Sr68	L. seeligeri	-	City	environment	2017	-	-	[23]
Sr69	L. seeligeri	-	City	environment	2017	-	-	[23]
Sr70	L. seeligeri	-	City	environment	2017	-	-	[23]
Sr72	L. seeligeri	-	City	environment	2017	-	-	[23]
Sr75	L. seeligeri	-	Dry pine forest	environment	2017	-	-	[23]
Sr80	L. seeligeri	-	Dry pine forest	environment	2017	-	-	[23]
Sr81	L. seeligeri	-	Dry pine forest	environment	2017	-	-	[23]
Sr85	L. seeligeri	-	City Park „Pola Mokotowskie”	environment	2017	-	-	[23]
Sr86	L. seeligeri	-	Forest, near river bank	environment	2017	-	-	[23]
Sr87	L. seeligeri	-	Forest, near river bank	environment	2017	-	-	[23]
Sr88	L. seeligeri	-	Forest, near river bank	environment	2017	-	-	[23]
Sr89	L. seeligeri	-	Forest	environment	2017	-	-	[23]
Sr93	L. seeligeri	-	Forest	environment	2017	-	-	[23]
Sr94	L. seeligeri	-	Forest	environment	2017	-	-	[23]
Sr95	L. seeligeri	-	Forest	environment	2017	-	-	[23]
Sr97	L. seeligeri	-	Forest	environment	2017	-	-	[23]
Sr99	L. seeligeri	-	City Park „Park Saski”	environment	2017	-	-	[23]
FSL H4-0277	L. wleshimeri	-	USA, water	environment	-	-	-	[23]
FSL S4-0070	L. wleshimeri	-	USA, pristine soil	environment	-	-	-	[23]
FSL S4-0101	L. wleshimeri	-	USA, pristine water	environment	-	-	-	[23]
FSL S4-0105	L. wleshimeri	-	USA,pristine field	environment	-	-	-	[23]
Sr133	L. wleshimeri	-	City Park „Park Praski”	environment	2017	-	-	[23]
Sr135	L. wleshimeri	-	City Park „Park Praski”	environment	2017	-	-	[23]
Sr138	L. wleshimeri	-	City Park „Park Praski”	environment	2017	-	-	[23]
Sr38	L. wleshimeri	-	City Park „Park Saski”	environment	2017	-	-	[23]
Sr54	L. wleshimeri	-	City Park „Park Saski”	environment	2017	-	-	[23]
Sr83	L. wleshimeri	-	City Park „Pola Mokotowskie”	environment	2017	-	-	[23]
Sr84	L. wleshimeri	-	City Park „Pola Mokotowskie”	environment	2017	-	-	[23]
1175 PZH	L. monocytogenes	IIc	smoked norwegian salmon	food-asscociated	2007	-	-	[24]
140/08	L. monocytogenes	IIc	fresh salmon fillet	food-asscociated	2010	-	-	[24]
1410/03	L. monocytogenes	IIc	fresh whole salmon	food-asscociated	2010	-	-	[24]
143/08	L. monocytogenes	IIa	fresh salmon fillet	food-asscociated	2010	-	-	[24]
1487 PZH	L. monocytogenes	IIa	smoked salmon	food-asscociated	2009	-	-	[24]
152/08	L. monocytogenes	IIc	fresh salmon fillet	food-asscociated	2010	-	-	[24]
1560/08	L. monocytogenes	IIc	fresh salmon fillet	food-asscociated	2010	-	-	[24]
1561/08	L. monocytogenes	IIc	fresh salmon fillet	food-asscociated	2010	-	-	[24]
1562/08	L. monocytogenes	IIa	fresh halibut	food-asscociated	2010	-	-	[24]
1570/08	L. monocytogenes	IIa	fresh whole salmon	food-asscociated	2010	-	-	[24]
1576 PZH	L. monocytogenes	IIa	sliced smoked Norwegian salmon	food-asscociated	2009	-	-	[24]
1578/08	L. monocytogenes	IIc	fresh whole salmon	food-asscociated	2010	-	-	[24]
1583/08	L. monocytogenes	IIa	fresh whole salmon	food-asscociated	2010	-	-	[24]
1632/03	L. monocytogenes	IIa	fresh salmon fillet	food-asscociated	2010	-	-	[24]
1633/09	L. monocytogenes	IIc	fresh whole salmon	food-asscociated	2010	-	-	[24]
1634/09	L. monocytogenes	IIc	fresh salmon filet	food-asscociated	2010	-	-	[24]
1669/09	L. monocytogenes	IIc	fresh salmon fillet	food-asscociated	2010	-	-	[24]
1670/09	L. monocytogenes	IIc	fresh salmon fillet	food-asscociated	2010	-	-	[24]
1677/09	L. monocytogenes	IIa	fresh whole salmon	food-asscociated	2010	-	-	[24]
1678/09	L. monocytogenes	IIc	fresh whole salmon	food-asscociated	2010	-	-	[24]
1679/09	L. monocytogenes	IIc	fresh whole salmon	food-asscociated	2010	-	-	[24]
168/09	L. monocytogenes	IIa	fresh salmon fillet	food-asscociated	2010	-	-	[24]
1683/09	L. monocytogenes	IIc	fresh whole salmon	food-asscociated	2010	-	-	[24]
1685/09	L. monocytogenes	IIa	fresh whole salmon	food-asscociated	2010	-	-	[24]
1687/09	L. monocytogenes	IIa	hot smoked trout	food-asscociated	2010	-	-	[24]
1688/09	L. monocytogenes	IIa	fresh salmon fillet	food-asscociated	2010	-	-	[24]
17 PZH	L. monocytogenes	IIa	smoked trout	food-asscociated	2011	-	-	[24]
1731 PZH	L. monocytogenes	IIa	smoked norwegian salmon ala tartare	food-asscociated	2010	-	-	[24]
177/09	L. monocytogenes	IIa	fresh whole salmon	food-asscociated	2010	-	-	[24]
1814/04	L. monocytogenes	IIa	halibut	food-asscociated	2010	-	-	[24]
1821 PZH	L. monocytogenes	IIa	hot smoked mackerel fillet	food-asscociated	2010	-	-	[24]
1898 PZH	L. monocytogenes	IIa	smoked trout fillet with pepper	food-asscociated	2011	-	-	[24]
19 PZH	L. monocytogenes	IIa	smoked halibut	food-asscociated	2011	-	-	[24]
2 PZH	L. monocytogenes	IIa	smoked salmon	food-asscociated	2010	-	-	[24]
2082/03	L. monocytogenes	IIc	fresh whole salmon	food-asscociated	2010	-	-	[24]
2083/03	L. monocytogenes	IIa	fresh salmon fillet	food-asscociated	2010	-	-	[24]
21 PZH	L. monocytogenes	IIa	cold smoked salmon	food-asscociated	2011	-	-	[24]
2267/03	L. monocytogenes	IIc	fresh whole salmon	food-asscociated	2010	-	-	[24]
2268/03	L. monocytogenes	IIc	fresh whole salmon	food-asscociated	2010	-	-	[24]
2339/05	L. monocytogenes	IIa	fresh salmon fillet	food-asscociated	2010	-	-	[24]
2341/05	L. monocytogenes	IIc	smoked sliced salmon	food-asscociated	2010	-	-	[24]
2350/05	L. monocytogenes	IIc	sliced smoked Norwegian salmon	food-asscociated	2010	-	-	[24]
24 PZH	L. monocytogenes	IIa	cold smoked salmon	food-asscociated	2011	-	-	[24]
25 PZH	L. monocytogenes	IIa	smoked mackerel	food-asscociated	2011	-	-	[24]
2701/05	L. monocytogenes	IIc	smoked sliced salmon	food-asscociated	2010	-	-	[24]
2808/07	L. monocytogenes	IIc	fresh whole salmon	food-asscociated	2010	-	-	[24]
2828/09	L. monocytogenes	IIc	wild salmon	food-asscociated	2010	-	-	[24]
2832/08	L. monocytogenes	IIa	fresh whole salmon	food-asscociated	2010	-	-	[24]
2836/07	L. monocytogenes	IIc	fresh salmon fillet	food-asscociated	2010	-	-	[24]
2839/07	L. monocytogenes	IIc	fresh salmon fillet	food-asscociated	2010	-	-	[24]
2843/07	L. monocytogenes	IIc	fresh whole salmon	food-asscociated	2010	-	-	[24]
3 PZH	L. monocytogenes	IIc	smoked salmon	food-asscociated	2010	-	-	[24]
3116/08	L. monocytogenes	IIc	wild salmon	food-asscociated	2010	-	-	[24]
3125/08	L. monocytogenes	IIc	fresh whole salmon	food-asscociated	2010	-	-	[24]
3287/05	L. monocytogenes	IIc	food contact surface swab	food-asscociated	2010	-	-	[24]
3295/05	L. monocytogenes	IIc	fresh salmon fillet	food-asscociated	2010	-	-	[24]
3296/05	L. monocytogenes	IIc	food contact surface swab	food-asscociated	2010	-	-	[24]
33 PZH	L. monocytogenes	IIa	marinated salmon	food-asscociated	2011	-	-	[24]
3310/07	L. monocytogenes	IIc	wild salmon	food-asscociated	2010	-	-	[24]
3494/08	L. monocytogenes	IIc	fresh salmon fillet	food-asscociated	2010	-	-	[24]
35 PZH	L. monocytogenes	IIa	smoked salmon	food-asscociated	2011	-	-	[24]
3519/07	L. monocytogenes	IIc	wild salmon	food-asscociated	2010	-	-	[24]
3520/07	L. monocytogenes	IIc	fresh whole salmon	food-asscociated	2010	-	-	[24]
3523/07	L. monocytogenes	IIc	fresh whole salmon	food-asscociated	2010	-	-	[24]
3585/03	L. monocytogenes	IIc	fresh salmon fillet	food-asscociated	2010	-	-	[24]
3587/03	L. monocytogenes	IIa	fresh salmon fillet	food-asscociated	2010	-	-	[24]
3588/03	L. monocytogenes	IIc	halibut	food-asscociated	2010	-	-	[24]
3589/03	L. monocytogenes	IIa	smoked salmon	food-asscociated	2010	-	-	[24]
36 PZH	L. monocytogenes	IIa	smoked salmon	food-asscociated	2011	-	-	[24]
3611/03	L. monocytogenes	IIc	fresh whole salmon	food-asscociated	2010	-	-	[24]
3612/03	L. monocytogenes	IIc	fresh whole salmon	food-asscociated	2010	-	-	[24]
3614/03	L. monocytogenes	IIc	fresh whole salmon	food-asscociated	2010	-	-	[24]
3886/03	L. monocytogenes	IIc	fresh whole salmon	food-asscociated	2010	-	-	[24]
3891/03	L. monocytogenes	IIa	fresh salmon salmon	food-asscociated	2010	-	-	[24]
4 PZH	L. monocytogenes	IVb	smoked trout	food-asscociated	2010	-	-	[24]
41 PZH	L. monocytogenes	IIa	cold smoked salmon	food-asscociated	2011	-	-	[24]
42 PZH	L. monocytogenes	IIa	smoked mackerel	food-asscociated	2011	-	-	[24]
4292/08	L. monocytogenes	IIc	wild salmon	food-asscociated	2010	-	-	[24]
4293/08	L. monocytogenes	IIa	fresh salmon fillet	food-asscociated	2010	-	-	[24]
43 PZH	L. monocytogenes	IIa	cold smoked halibut	food-asscociated	2011	-	-	[24]
4342/08	L. monocytogenes	IIa	fresh salmon fillet	food-asscociated	2010	-	-	[24]
4347/07	L. monocytogenes	IIc	salmon	food-asscociated	2010	-	-	[24]
4349/07	L. monocytogenes	IIc	wild salmon	food-asscociated	2010	-	-	[24]
44 PZH	L. monocytogenes	IIa	hot smoked trout	food-asscociated	2011	-	-	[24]
4489/04	L. monocytogenes	IIc	smoked sliced salmon	food-asscociated	2010	-	-	[24]
4490/04	L. monocytogenes	IIc	marinated salmon	food-asscociated	2010	-	-	[24]
4491/04	L. monocytogenes	IIc	marinated salmon	food-asscociated	2010	-	-	[24]
4492/04	L. monocytogenes	IIc	marinated salmon	food-asscociated	2010	-	-	[24]
45 PZH	L. monocytogenes	IIa	smoked salmon	food-asscociated	2011	-	-	[24]
462/08	L. monocytogenes	IIc	fresh whole salmon	food-asscociated	2010	-	-	[24]
4628/03	L. monocytogenes	IIc	fresh whole salmon	food-asscociated	2010	-	-	[24]
4629/03	L. monocytogenes	IIa	fresh salmon fillet	food-asscociated	2010	-	-	[24]
465/08	L. monocytogenes	IIc	fresh whole salmon	food-asscociated	2010	-	-	[24]
4668/07	L. monocytogenes	IIc	wild salmon	food-asscociated	2010	-	-	[24]
4670/07	L. monocytogenes	IIc	wild salmon	food-asscociated	2010	-	-	[24]
4671/07	L. monocytogenes	IIc	fresh salmon fillet	food-asscociated	2010	-	-	[24]
4685/10	L. monocytogenes	IIc	smoked salmon rosettes	food-asscociated	2010	-	-	[24]
4692/03	L. monocytogenes	IIc	fresh whole salmon	food-asscociated	2010	-	-	[24]
4701/03	L. monocytogenes	IIc	halibut	food-asscociated	2010	-	-	[24]
476 PZH	L. monocytogenes	IIa	smoked salmon	food-asscociated	2006	-	-	[24]
4858/04	L. monocytogenes	IIc	marinated salmon	food-asscociated	2010	-	-	[24]
4860/04	L. monocytogenes	IIc	marinated salmon	food-asscociated	2010	-	-	[24]
4863/04	L. monocytogenes	IIc	sliced smoked salmon	food-asscociated	2010	-	-	[24]
4869/04	L. monocytogenes	IIc	smoked sliced salmon	food-asscociated	2010	-	-	[24]
4870/04	L. monocytogenes	IIa	cold smoked salmon	food-asscociated	2010	-	-	[24]
4873/04	L. monocytogenes	IIc	marinated salmon	food-asscociated	2010	-	-	[24]
4880/04	L. monocytogenes	IIc	smoked sliced salmon	food-asscociated	2010	-	-	[24]
49 PZH	L. monocytogenes	IIc	sold smoked salmon	food-asscociated	2011	-	-	[24]
4988/08	L. monocytogenes	IIa	fresh salmon fillet	food-asscociated	2010	-	-	[24]
5 PZH	L. monocytogenes	IIc	smoked salmon	food-asscociated	2010	-	-	[24]
5003/08	L. monocytogenes	IIc	fresh salmon fillet	food-asscociated	2010	-	-	[24]
5004/08	L. monocytogenes	IIc	fresh whole salmon	food-asscociated	2010	-	-	[24]
5007/08	L. monocytogenes	IIa	fresh salmon fillet	food-asscociated	2010	-	-	[24]
5020/08	L. monocytogenes	IIa	fresh salmon fillet	food-asscociated	2010	-	-	[24]
557/03	L. monocytogenes	IIa	hot smoked trout	food-asscociated	2010	-	-	[24]
58 PZH	L. monocytogenes	IIc	cold smoked salmon	food-asscociated	2011	-	-	[24]
692 PZH	L. monocytogenes	IIc	smoked Greenland halibut	food-asscociated	2007	-	-	[24]
734 PZH	L. monocytogenes	IIa	herring fillets with olives	food-asscociated	2007	-	-	[24]
735 PZH	L. monocytogenes	IIa	herring fillets with olives	food-asscociated	2007	-	-	[24]
736 PZH	L. monocytogenes	IIa	herring fillets with olives	food-asscociated	2007	-	-	[24]
737 PZH	L. monocytogenes	IIa	herring fillets with olives	food-asscociated	2007	-	-	[24]
738 PZH	L. monocytogenes	IIa	herring fillets with olives	food-asscociated	2007	-	-	[24]
9 PZH	L. monocytogenes	IIc	cold smoked halibut	food-asscociated	2010	-	-	[24]
935/09	L. monocytogenes	IIa	fresh whole salmon	food-asscociated	2010	-	-	[24]
963/09	L. monocytogenes	IIc	fresh whole salmon	food-asscociated	2010	-	-	[24]
991/09	L. monocytogenes	IIc	fresh whole salmon	food-asscociated	2010	-	-	[24]
992/09	L. monocytogenes	IIc	fresh salmon fillet	food-asscociated	2010	-	-	[24]
993/09	L. monocytogenes	IIc	wild salmon	food-asscociated	2010	-	-	[24]
995/08	L. monocytogenes	IIc	wild salmon	food-asscociated	2010	-	-	[24]
997/08	L. monocytogenes	IIa	fresh salmon fillet	food-asscociated	2010	-	-	[24]
Lmo15	L. monocytogenes	IVb	fresh salmon fillet	food-asscociated	2014	-	-	[24]
Lmo20	L. monocytogenes	IVb	fresh whole salmon	food-asscociated	2014	-	-	[24]
Lmo25	L. monocytogenes	IVb	food contact surface swab	food-asscociated	2014	-	-	[24]
Lmo40	L. monocytogenes	IIa	fresh whole salmon	food-asscociated	2014	-	-	[24]
05/07	L. innocua	-	mettwurst	food-asscociated	2007	-	-	[4]; [20]
10/01	L. innocua	-	beef raw minced meat	food-asscociated	2001	-	-	[4]; [20]
02/09/S	L. innocua	-	sliced cheese	food-asscociated	2009	-	-	[4]; [20]
04/09/S	L. innocua	-	raw sausage	food-asscociated	2009	-	-	[4]; [20]
07/09/S	L. innocua	-	food contact surface swab	food-asscociated	2009	-	-	[4]; [20]
08/09/S	L. innocua	-	food contact surface swab	food-asscociated	2009	-	-	[4]; [20]
10/09/S	L. innocua	-	food contact surface swab	food-asscociated	2009	-	-	[4]; [20]
104/06	L. innocua	-	beef-pork raw minced meat	food-asscociated	2006	-	-	[4]; [20]
105/07	L. innocua	-	beef raw minced meat	food-asscociated	2007	-	-	[4]; [20]
106/05	L. innocua	-	beef raw minced meat	food-asscociated	2005	-	-	[4]; [20]
107/05	L. innocua	-	smoked raw tenderloin	food-asscociated	2005	-	-	[4]; [20]
117/05	L. innocua	-	beef raw minced meat	food-asscociated	2005	-	-	[4]; [20]
135/05	L. innocua	-	pork raw minced meat	food-asscociated	2005	-	-	[4]; [20]
136/05	L. innocua	-	beef-pork raw minced meat	food-asscociated	2005	-	-	[4]; [20]
137/05	L. innocua	-	white sausage	food-asscociated	2005	-	-	[4]; [20]
146/05	L. innocua	-	white sausage	food-asscociated	2005	-	-	[4]; [20]
147/05	L. innocua	-	pork raw minced meat	food-asscociated	2005	-	-	[4]; [20]
158/05	L. innocua	-	white sausage	food-asscociated	2005	-	-	[4]; [20]
16/09/S	L. innocua	-	food contact surface swab	food-asscociated	2009	-	-	[4]; [20]
164/04	L. innocua	-	poultry carcase	food-asscociated	2004	-	-	[4]; [20]
17/09/S	L. innocua	-	food contact surface swab	food-asscociated	2009	-	-	[4]; [20]
1B/09/S	L. innocua	-	sliced cheese	food-asscociated	2009	-	-	[4]; [20]
24/09/S	L. innocua	-	food contact surface swab	food-asscociated	2009	-	-	[4]; [20]
25/09/S	L. innocua	-	food contact surface swab	food-asscociated	2009	-	-	[4]; [20]
26/07	L. innocua	-	mettwurst	food-asscociated	2007	-	-	[4]; [20]
28/04	L. innocua	-	food contact surface swab	food-asscociated	2004	-	-	[4]; [20]
38/05	L. innocua	-	food contact surface swab	food-asscociated	2005	-	-	[4]; [20]
41/07	L. innocua	-	mettwurst	food-asscociated	2007	-	-	[4]; [20]
44/07	L. innocua	-	sausage	food-asscociated	2007	-	-	[4]; [20]
49/06	L. innocua	-	polish sausage	food-asscociated	2006	-	-	[4]; [20]
57/04	L. innocua	-	food contact surface swab	food-asscociated	2004	-	-	[4]; [20]
5B/09/S	L. innocua	-	food contact surface swab	food-asscociated	2009	-	-	[4]; [20]
67/06	L. innocua	-	mettwurst	food-asscociated	2006	-	-	[4]; [20]
68/06	L. innocua	-	food contact surface swab	food-asscociated	2006	-	-	[4]; [20]
78/04	L. innocua	-	white sausage	food-asscociated	2004	-	-	[4]; [20]
84/04	L. innocua	-	frozen greek peas	food-asscociated	2004	-	-	[4]; [20]
13E/09	L. seeligeri	-	zucchini	food-asscociated	2009	-	-	[4]; [20]
1/01	L. welshimeri	-	beef raw minced meat	food-asscociated	2001	-	-	[4]; [20]
02/07	L. welshimeri	-	sausage	food-asscociated	2007	-	-	[4]; [20]
08/07	L. welshimeri	-	mettwurst	food-asscociated	2007	-	-	[4]; [20]
01/09/S	L. welshimeri	-	raw sausage	food-asscociated	2009	-	-	[4]; [20]
03/09/S	L. welshimeri	-	raw sausage	food-asscociated	2009	-	-	[4]; [20]
05/09/S	L. welshimeri	-	raw sausage	food-asscociated	2009	-	-	[4]; [20]
101/07	L. welshimeri	-	sausage	food-asscociated	2007	-	-	[4]; [20]
102/07	L. welshimeri	-	ham	food-asscociated	2007	-	-	[4]; [20]
144/05	L. welshimeri	-	beef-pork raw minced meat	food-asscociated	2005	-	-	[4]; [20]
15/09/S	L. welshimeri	-	sausage	food-asscociated	2009	-	-	[4]; [20]
150/05	L. welshimeri	-	beef-pork raw minced meat	food-asscociated	2005	-	-	[4]; [20]
151/05	L. welshimeri	-	pork raw minced meat	food-asscociated	2005	-	-	[4]; [20]
157/05	L. welshimeri	-	beef raw minced meat	food-asscociated	2005	-	-	[4]; [20]
20/09/S	L. welshimeri	-	french fries	food-asscociated	2009	-	-	[4]; [20]
25/07	L. welshimeri	-	mettwurst	food-asscociated	2007	-	-	[4]; [20]
27/07	L. welshimeri	-	mettwurst	food-asscociated	2007	-	-	[4]; [20]
35/06	L. welshimeri	-	sausage	food-asscociated	2006	-	-	[4]; [20]
39/06	L. welshimeri	-	salmon sausage	food-asscociated	2006	-	-	[4]; [20]
41/06	L. welshimeri	-	mettwurst	food-asscociated	2006	-	-	[4]; [20]
42/07	L. welshimeri	-	ham	food-asscociated	2007	-	-	[4]; [20]
43/07	L. welshimeri	-	food contact surface swab	food-asscociated	2007	-	-	[4]; [20]
50/05	L. welshimeri	-	food contact surface swab	food-asscociated	2005	-	-	[4]; [20]
52/06	L. welshimeri	-	food contact surface swab	food-asscociated	2006	-	-	[4]; [20]
60/06	L. welshimeri	-	smoked polish sausage	food-asscociated	2006	-	-	[4]; [20]
61/06	L. welshimeri	-	sausage	food-asscociated	2006	-	-	[4]; [20]
63/06	L. welshimeri	-	onion flavoured mettwurst	food-asscociated	2006	-	-	[4]; [20]
74/06	L. welshimeri	-	sausage	food-asscociated	2006	-	-	[4]; [20]
78/07	L. welshimeri	-	polish sausage	food-asscociated	2007	-	-	[4]; [20]
91/04	L. welshimeri	-	beef raw minced meat	food-asscociated	2004	-	-	[4]; [20]
95/04	L. welshimeri	-	pork raw minced meat	food-asscociated	2004	-	-	[4]; [20]
96/04	L. welshimeri	-	beef raw minced meat	food-asscociated	2004	-	-	[4]; [20]

## Sheet: RFLP profiles - summary
			No of strains with identical RFLP profiles
			Source		Species
RFLP group number	Plasmid	Size [bp]	Food-associated	Environmental	L. monocytogenes	L. innocua	L. welshimeri	L. seeligeri	L. ivanovii	L. grayi	Total
1	pLIS13	62207	98	4	102						102
2	pLIS17	29506	30		30						30
3	identical to pLmA144*	86632	29		29						29
4	pLIS8	91343	20		20						20
5	pLIS3*	4265	17		17						17
6	pLIS14,pLIS15$	70920	16		16						16
7	pLIS23, pLIS18$	29928	9		9						9
8	pLIS16	29940	5		5						5
9	pLIS10	60411	5		5						5
10	pLIS56	partial	5		5						5
11	pLIS11	65608	3		3						3
12	pLIS20	31739	2		2						2
13	pLIS22	50101	2		2						2
14	pLIS12	54218	1	1	2						2
15	identical to pMF4545*	25550	1		1						1
16	pLIS30	28400	1		1						1
17	pLIS7	30460	1		1						1
18	pLIS31	31265	1		1						1
19	pLIS24	46284	1		1						1
20	pLIS21	60921	1		1						1
21	pLIS34	63146	1		1						1
22	pLIS28	66985	1		1						1
23	pLIS33	67032	1		1						1
24	pLIS32	70718	1		1						1
25	pLIS9	81274	1		1						1
26	pLIS29	90356	1		1						1
27	pLIS26 + pLIS27	54219 + 48877	1		1						1
28	identical to pLIS13 + idnetical to pLIS3	62207 + 4265	1		1						1
29	pLIS25 + pLIS55	77818 + 9622	1		1						1
30	pLIS57	partial	1		1						1
31	pLIS58	partial	1		1						1
32	pLIS60	partial		1	1						1
33	pLIS61	partial		1	1						1
34	pLIS62	partial		1	1						1
35	pLIS39	57553	24		23	1					24
36	pLIS45	partial	9			9					9
37	pLIS41	79330	5			5					5
38	pLIS38	72835	4			4					4
39	pLIS2	91964	4			4					4
40	pLIS40	63046	3			3					3
41	pLIS43, pLIS19$	72838	1	2		3					3
42	pLIS44	60541		2		2					2
43	pLIS36	55161	1			1					1
44	pLIS42	51740		1		1					1
45	pLIS59	partial		1		1					1
46	pLIS35	69726	7			6	1				7
47	pLIS37	91920	6			5	1				6
48	pLIS1*	81588	14				14				14
49	pLIS49	47009	1				1				1
50	pLIS4*	101192		4				4			4
51	pLIS50	50380		3				3			3
52	pLIS5*	60659		2				2			2
53	pLIS52	46586		1				1			1
54	pLIS51	83141		1				1			1
55	pLIS53	partial		1				1			1
56	pLIS6*	59142		2					2		2
57	pLIS48	73914		2					2		2
58	pLIS46 + pLIS47	59142 + 50430		1					1		1
59	pLIS54	72088	1							1	1
* plasmid sequences previously published
$ two plasmids of the same RFLP profiles were sequenced, and differ by point mutations
