# Supplementary material for: Plasmidome of Listeria spp.—The repA-Family Business
Source: Int J Mol Sci. 2021 Sep 25;22(19):10320. doi: 10.3390/ijms221910320 (PMC8508797; doi:10.3390/ijms221910320)
Supplement: Supplementary file 1 [file ijms-22-10320-s001.zip › TableS2.xlsx]

## Sheet: Complete Listeria spp. plasmids
Table S2. List of complete Listeria spp. plasmid sequences analyzed in this study																				Genes of adaptive value
Database	References	RefSeq accession number	GenBank accession number	Size [bp]	Strain	Plasmid name (*)	Similar replicons differing by point mutations or small indels of size <1 kb - structural variants	Source	Country	Isolation date	Species	Replication system group	Partitioning system group	Y-family polimerase group	Additional replictaion proteins	Toxin-antitoxin system	MOB (relaxase)	Putative complete TRA modules	Conjugative transfer ("y" - succesfully transfered, "n" - no transconjugates; "-" -not tested)	Sanitizer resistance genes	Cadmium resistance	Copper resistance	Arsenic resistance	Other heavy metal resistance	Heat stress	Oxidative stress	Osmoregulation/pH	Fluoride efflux transporters	Triphenylmethane dye reduction	MFS/MATE	Antibiotics resistance	Other transport/metabolism
GenBank	-	NZ_CP045971.1	CP045971.1	2776	AUSMDU00000235	pAUSMDU00000235	-	Homo sapiens	Australia	2009	Listeria monocytogenes	?	-	-	-	-	-	-	-	-	-	-	-	-	-	-	-	-	-	-	-	-
GenBank	[6]	-	U40997.1	3712	BM4293	pIP823	-	environment	France	-	Listeria monocytogenes	RCR family Rep	-	-	-	-	mobilization/recombination protein	-	y	-	-	-	-	-	-	-	-	-	-	-	trimethoprim (dfrD)	-
This study	[24]	NZ_MT912503.1	MT912503.1	4265	766	pLIS3	A	food (smoked salmon salad)	Poland	2007	Listeria monocytogenes	RCR family Rep	-	-	-	-	mobilization/recombination protein	-	functional relaxase - cloned and tested in E.coli strains	emrC	-	-	-	-	-	-	-	-	-	-	-	-
GenBank	[28]	NZ_CP063384.1	CP063384.1	4265	18-04540	unnamed (p18-04540)	A	Homo sapiens (clinical; listeriosis)	Germany	2018	Listeria monocytogenes	RCR family Rep	-	-	-	-	mobilization/recombination protein	-	-	emrC	-	-	-	-	-	-	-	-	-	-	-	-
GenBank	[73]	NZ_CP038643.1	CP038643	4392	N12-0935	pLmN12-0935	A	Homo sapiens (blood)	Switzerland	2012	Listeria monocytogenes	RCR family Rep	-	-	-	-	mobilization/recombination protein	-	-	emrC	-	-	-	-	-	-	-	-	-	-	-	-
GenBank	[22]	NC_021513.1	KC456362.1	7641	TTS-2011	pDB2011	-	food (sprouts)	Switzerland	2011	Listeria innocua	RCR family Rep	-	-		-	mobilization/recombination protein	-	-	-	-	-	-	-	-	-	-	-	-	-	trimethoprim (drfD); spectinomycin (spc); non functional putative eruthromycin resistance gene (erm(A))	-
This study	-	-	MZ151539	9622	09/09/S	pLIS55	-	food (food contact surface swab)	Poland	2009	Listeria monocytogenes	?	-	-	-	-	-	-	-	-	-	-	-	-	-	-	-	-	-	-	-	-
GenBank	[107]	NZ_CP025566.1	CP025566	15792	ATCC 51779	pPIR00541	-	food (cheese)	Belgium	-	Listeria monocytogenes	repA_G1	PAR_1; additional parA	POL_1	-	-	-	-	-	-	-	-	-	-	clpL	-	-	-	-	-	-	-
This study and GenBank	[25]	NZ_CP025444.1	CP025444	25550	MF4545 and 05/08	pMF4545	-	food (meat processing facility; meat)	Norway and Poland	2012 and 2008	Listeria monocytogenes	repA_G1	PAR_1; additional parA	POL_1	-	-	-	-	-	-	cadA1C1	mco(p)	-	-	clpL	-	-	-	-	-	-	-
This study	-	-	MZ090010	28400	58/10/SW	pLIS30	-	food (cookie)	Poland	2010	Listeria monocytogenes	repA_G1	PAR_1; additional parA	POL_1	-	mazEF-like	-	-	-	-	cadA1C1	-	-	-	clpL	-	-	-	-	-	-	-
This study	-	-	MZ089997	29506	43/06	pLIS17	-	food (meat)	Poland	2006	Listeria monocytogenes	repA_G1	PAR_1; additional parA	POL_1	-	-	mobL_1a	-	-	-	cadA1C1	mco(p)	-	-	clpL	-	-	-	-	-	-	-
This study	-	-	MZ089998	29928	110//07	pLIS18	C	food (tongues in jelly)	Poland	2007	Listeria monocytogenes	repA_G1	PAR_1; additional parA	POL_1	-	mazEF-like	-	-	-	-	cadA1C1	-	-	-	clpL	-	-	-	-	-	-	-
This study	-	-	MZ090003	29928	26C/08/G	pLIS23	C	food (cauliflower)	Poland	2009	Listeria monocytogenes	repA_G1	PAR_1; additional parA	POL_1	-	mazEF-like	-	-	-	-	cadA1C1	-	-	-	clpL	-	-	-	-	-	-	-
This study	-	-	MZ089996	29940	Lmo28	pLIS16	-	food (fresh salmon fillet)	Poland	2014	Listeria monocytogenes	repA_G2	PAR_3	POL_1	-	-	-	-	-	bcrABC	cadA2C2	-	-	-	clp-like	-	-	-	tmr	-	-	-
This study	-	-	MW927705	30460	53/06	pLIS7	C	food (food contact surface swab)	Poland	2006	Listeria monocytogenes	repA_G1	PAR_1; additional parA	POL_1	-	mazEF-like	-	-	-	-	cadA1C1	-	-	-	clpL	-	-	-	-	-	-	-
This study	-	-	MZ127840	31265	1027 PZH	pLIS31	-	food (sliced smoked norwegian salmon)	Poland	2007	Listeria monocytogenes	repA_G1	PAR_1; additional parA	POL_1	-	mazEF-like	-	-	-	-	cadA1C1	-	-	-	clpL	-	-	-	-	-	-	-
This study	-	-	MZ090000	31739	11/07	pLIS20	-	food (meat)	Poland	2007	Listeria monocytogenes	repA_G1	PAR_1; additional parA	POL_1	-	mazEF-like	-	-	-	-	cadA1C1	-	-	-	clpL	-	-	-	-	-	-	-
GenBank	[104]	NC_014255.1	GU244485.1	32307	Lm1	pLM33	-	food (cheese)	Spain	1992	Listeria monocytogenes	repA_G1	PAR_1; additional parA	POL_1	-	mazEF-like	-	-	-	-	cadA1C1	-	-	-	clpL	-	-	-	-	-	-	-
GenBank	[111]	NZ_CP015509.1	CP015509	33502	F4244	unnamed (pF4244)	-	Homo sapiens (CSF)	USA	1991	Listeria monocytogenes	repA_G1	PAR_1	POL_1	-	-	mobL_1a	-	-	-	cadA2C2	-	-	-	-	-	-	-	-	-	-	alcohol dehydrogenase catalytic domain-containing protein; EamA family transporter
This study	-	-	MZ090004	46284	06/09	pLIS24	-	food (dumplings)	Poland	2009	Listeria monocytogenes	repA_G1	PAR_1	POL_1	-	-	mobL_1a	-	-	-	cadA2C2	-	arsRBC	-	clpL	-	cation:proton antiporter	crcB	-	-	-	enolase/phosphopyruvate hydratase
This study	-	-	MZ151537	46586	Sr77	pLIS52	-	environment (dry pine forest)	Poland	2017	Listeria seeligeri	repA_G5	PAR_7	-	-	-	replication/relaxase family protein	-	-	-	cadA1C1	-	-	-	-	-	-	-	-	-	-	-
This study	-	-	MZ147620	47009	45/06	pLIS49	-	food (sausage)	Poland	2006	Listeria welshimeri	repA_G1	PAR_1	(p)	-	mazEF-like	mobL_1a	-	n	-	cadA1C1	-	-	-	clpL	-	-	-	-	-	-	-
This study	-	-	MZ090007	48877	417/10/SW	pLIS27	-	food (baking yeast)	Poland	2010	Listeria monocytogenes	repA_G1	PAR_1; additional parA	POL_1	-	-	mobL_1a	-	-	-	cadA1C1	mco(p), copB	-	heavy metal ATPase (HM1)	clpL	oxidoreductase	glycine/betaine ABC transporter	-	-	-	-	-
GenBank	[12]	NC_018889.1	FR667691.1	50100	SLCC2372	pLM1-2cUG1	D	Homo sapiens	UK	1935	Listeria monocytogenes	repA_G1	PAR_1; additional parA	POL_1	-	mazEF-like	mobL_1a	-	-	-	cadA1C1	mco(p), copB	-	-	clpL	-	-	-	-	-	-	-
GenBank	[12]	NC_018888.1	FR667690.1	50100	SLCC2482	pLM7UG1	D	Homo sapiens	-	1966	Listeria monocytogenes	repA_G1	PAR_1; additional parA	POL_1	-	mazEF-like	mobL_1a	-	-	-	cadA1C1	mco(p), copB	-	-	clpL	-	-	-	-	-	-	-
This study	-	-	MZ090002	50101	17/09	pLIS22	D	food (dumplings)	Poland	2009	Listeria monocytogenes	repA_G1	PAR_1; additional parA	POL_1	-	mazEF-like	mobL_1a	-	-	-	cadA1C1	mco(p), copB	-	-	clpL	-	-	-	-	-	-	-
GenBank	[112]	NZ_CP062125.1	CP062125.1	50101	FSL R9-0915	pr9-0915	D	-	USA	1983	Listeria monocytogenes	repA_G1	PAR_1; additional parA	POL_1	-	mazEF-like	mobL_1a	-	-	-	cadA1C1	mco(p), copB	-	-	clpL	-	-	-	-	-	-	-
This study	-	-	MZ151535	50380	Sr50	pLIS50	E	environment (city park)	Poland	2016	Listeria seeligeri	repA_G5	PAR_7	-	-	-	replication/relaxase family protein	-	-	-	cadA1C1	-	arsADR (partial Tn554-like)	-	-	-	-	-	-	-	-	-
This study	-	-	MZ147618	50430	Sr19	pLIS47	E	environment (vegetable garden}	Poland	2016	Listeria ivanovii	repA_G5	PAR_7	-	-	-	replication/relaxase family protein	-	-	-	cadA1C1	-	arsADR (partial Tn554-like)	-	-	-	-	-	-	-	-	-
GenBank	-	NZ_CP045750.1	CP045750.1	51115	CFSAN008100	pCFSAN008100 (pCFSAN008100a)	-	food (green chile ingredient)	USA	2014	Listeria monocytogenes	repA_G1	PAR_1; additional parA	POL_1	-	mazEF-like	mobL_1a	-	-	bcrABC	cadA1C1	-	-	-	clpL	-	-	-	-	-	-	-
This study	-	-	MZ230002	51747	Sr102	pLIS42	-	environment (city park)	Poland	2017	Listeria innocua	repA_G4	PAR_4	POL_3	-	relE/parE-like	mobL_4 (frameshifted)	+	-	-	-	-	-	-	-	-	-	-	-	-	-	-
GenBank	[109]	NZ_MT459813.1	MT459813.1	52825	2017-TE-6913-1	p2017-TE-6913-1	-	food (radicchio)	Italy	2017	Listeria monocytogenes	repA_G1	PAR_1	POL_1	-	-	mobL_1a	-	-	-	cadA2C2	ctpA-cluster	-	-	-	-	cation:proton antiporter	crcB	-	MATE	-	enolase/phosphopyruvate hydratase
This study	-	-	MZ043157	54218	206/04	pLIS12	F	food (corn)	Poland	2004	Listeria monocytogenes	repA_G4	PAR_4	POL_2	-	relE/parE - like; possible additional TA	mobL_4	+	-	qacH-like	-	-	-	-	-	-	-	-	-	-	-	-
This study	-	-	MZ090006	54219	417/10/SW	pLIS26	F	food (baking yeast)	Poland	2010	Listeria monocytogenes	repA_G4	PAR_4	POL_2	-	relE/parE - like; possible additional TA	mobL_4	+	-	qacH-like	-	-	-	-	-	-	-	-	-	-	-	-
This study	-	-	MZ127845	55161	165/05	pLIS36	-	food (poultry carcase)	Poland	2004	Listeria innocua	repA_G1	PAR_1	POL_1	-	mazEF-like	mobL_1a	-	n	-	cadA1C1	-	arsRBC	-	clpL	-	-	-	-	-	-	-
GenBank	-	NZ_CP014251.1	CP014251	55521	CFSAN010068	pCFSAN010068_01	-	food (cheese)	USA	2014	Listeria monocytogenes	repA_G1	PAR_1	POL_1	x1 (p)	type III TA	mobL_1a	-	-	-	cadA1C1	-	-	heavy metal ATPase (HM1)	-	oxidoreductase	glycine/betaine ABC transporter	-	-	-	-	-
GenBank	[110]	NZ_CP053633.1	CP053633.1	55798	OB050226	pOB050226	G	food	USA	2005	Listeria monocytogenes	repA_G1	PAR_1	POL_1	-	-	mobL_1a	-	-	-	cadA2C2	ctpA-cluster	-	-	-	-	cation:proton antiporter	crcB	-	MATE	-	enolase/phosphopyruvate hydratase; alcohol dehydrogenase catalytic domain-containing protein; EamA family transporter
GenBank	[110]	NZ_CP053629.1	CP053629.1	55801	OB030029	pOB030029	G	food	USA	2003	Listeria monocytogenes	repA_G1	PAR_1	POL_1	-	-	mobL_1a	-	-	-	cadA2C2	ctpA-cluster	-	-	-	-	cation:proton antiporter	crcB	-	MATE	-	enolase/phosphopyruvate hydratase; alcohol dehydrogenase catalytic domain-containing protein; EamA family transporter
GenBank	-	-	CP044431.1	55802	FDA00006667	pCFSAN038814	G	environment	USA	2010	Listeria monocytogenes	repA_G1	PAR_1	POL_1	-	-	mobL_1a	-	-	-	cadA2C2	ctpA-cluster	-	-	-	-	cation:proton antiporter	crcB	-	MATE	-	enolase/phosphopyruvate hydratase; alcohol dehydrogenase catalytic domain-containing protein; EamA family transporter
GenBank	-	NC_022051.1	CP006614.1	55803	J1926	unnamed (pJ1926)	G	food	USA	2002	Listeria monocytogenes	repA_G1	PAR_1	POL_1	-	-	mobL_1a	-	-	-	cadA2C2	ctpA-cluster	-	-	-	-	cation:proton antiporter	crcB	-	MATE	-	enolase/phosphopyruvate hydratase; alcohol dehydrogenase catalytic domain-containing protein; EamA family transporter
GenBank	[110]	NZ_CP053631.1	CP053631.1	55803	OB040119	pOB040119	G	food	USA	2004	Listeria monocytogenes	repA_G1	PAR_1	POL_1	-	-	mobL_1a	-	-	-	cadA2C2	ctpA-cluster	-	-	-	-	cation:proton antiporter	crcB	-	MATE	-	enolase/phosphopyruvate hydratase; alcohol dehydrogenase catalytic domain-containing protein; EamA family transporter
GenBank	-	-	CP044433.1	55804	FDA00009448	pCFSAN038814 (pCFSAN038814b)	G	environment	USA	2015	Listeria monocytogenes	repA_G1	PAR_1	POL_1	-	-	mobL_1a	-	-	-	cadA2C2	ctpA-cluster	-	-	-	-	cation:proton antiporter	crcB	-	MATE	-	enolase/phosphopyruvate hydratase; alcohol dehydrogenase catalytic domain-containing protein; EamA family transporter
GenBank	-	NC_022046.1	CP006612.1	55804	J1776	unnamed (pJ1776)	G	Homo sapiens	USA	2002	Listeria monocytogenes	repA_G1	PAR_1	POL_1	-	-	mobL_1a	-	-	-	cadA2C2	ctpA-cluster	-	-	-	-	cation:proton antiporter	crcB	-	MATE	-	enolase/phosphopyruvate hydratase; alcohol dehydrogenase catalytic domain-containing protein; EamA family transporter
GenBank	-	NC_022047.1	CP006613.1	55804	J1817	unnamed (pJ1817)	G	environment	USA	2002	Listeria monocytogenes	repA_G1	PAR_1	POL_1	-	-	mobL_1a	-	-	-	cadA2C2	ctpA-cluster	-	-	-	-	cation:proton antiporter	crcB	-	MATE	-	enolase/phosphopyruvate hydratase; alcohol dehydrogenase catalytic domain-containing protein; EamA family transporter
GenBank	[108]	NZ_CP015985.1	CP015985.1	57530	2015TE24968	pl2015TE24968	H	Homo sapiens (blood)	Italy	2015	Listeria monocytogenes	repA_G1	PAR_1; additional parA	POL_1	-	mazEF-like	mobL_1a	-	-	-	cadA1C1	mco(p), copB	-	heavy metal ATPase (HM1)	clpL	oxidoreductase	glycine/betaine ABC transporter	-	-	-	-	-
This study	-	-	MZ127848	57553	11/09/S	pLIS39	H	food (food contact surface swab)	Poland	2009	Listeria innocua	repA_G1	PAR_1; additional parA	POL_1	-	mazEF-like	mobL_1a	-	n	-	cadA1C1	mco(p), copB	-	heavy metal ATPase (HM1)	clpL	oxidoreductase	glycine/betaine ABC transporter	-	-	-	-	-
GenBank	-	NZ_CP045973.1	CP045973.1	57553	AUSMDU00000224	pAUSMDU00000224_01	H	Homo sapiens	Australia	2009	Listeria monocytogenes	repA_G1	PAR_1; additional parA	POL_1	-	mazEF-like	mobL_1a	-	-	-	cadA1C1	mco(p), copB	-	heavy metal ATPase (HM1)	clpL	oxidoreductase	glycine/betaine ABC transporter	-	-	-	-	-
GenBank	-	NZ_CP041214.1	CP041214.1	57553	LMP18-H8393	pCFSAN074382	H	food (chocolate milk)	USA	2018	Listeria monocytogenes	repA_G1	PAR_1; additional parA	POL_1	-	mazEF-like	mobL_1a	-	-	-	cadA1C1	mco(p), copB	-	heavy metal ATPase (HM1)	clpL	oxidoreductase	glycine/betaine ABC transporter	-	-	-	-	-
GenBank	[107]	NZ_CP025561.1	CP025561	57553	PIR00545	pPIR00545	H	-	-	-	Listeria monocytogenes	repA_G1	PAR_1; additional parA	POL_1	-	mazEF-like	mobL_1a	-	-	-	cadA1C1	mco(p), copB	-	heavy metal ATPase (HM1)	clpL	oxidoreductase	glycine/betaine ABC transporter	-	-	-	-	-
GenBank	[113]	NZ_CP045744.1	CP045744	57553	CFSAN044836	pCFSAN044836	H	food (minced meat)	Italy	2005	Listeria innocua	repA_G1	PAR_1; additional parA	POL_1	-	mazEF-like	mobL_1a	-	-	-	cadA1C1	mco(p), copB	-	heavy metal ATPase (HM1)	clpL	oxidoreductase	glycine/betaine ABC transporter	-	-	-	-	-
GenBank	-	NC_021828.1	CP006595.1	57557	R2-502	unnamed (pR2-502)	H	food	USA	1994	Listeria monocytogenes	repA_G1	PAR_1; additional parA	POL_1	-	mazEF-like	mobL_1a	-	-	-	cadA1C1	mco(p), copB	-	heavy metal ATPase (HM1)	clpL	oxidoreductase	glycine/betaine ABC transporter	-	-	-	-	-
GenBank	[12]	NC_014495.1	FR667692.1	57780	SLCC2755	pLM1-2bUG1	H	contradictory information about source: animal (chinchilla) or Homo sapiens	-	1967	Listeria monocytogenes	repA_G1	PAR_1; additional parA	POL_1	-	mazEF-like	mobL_1a	-	-	-	cadA1C1	mco(p), copB (frameshifted)	-	heavy metal ATPase (HM1)	clpL	oxidoreductase	glycine/betaine ABC transporter	-	-	-	-	-
GenBank	[107]	NZ_CP025569.1	CP025569	58517	PIR00540	pPIR00540	J	-	-	-	Listeria monocytogenes	repA_G1	PAR_1; additional parA	POL_1	-	-	mobL_1a	-	-	-	cadA1C1	mco(p), copB	-	heavy metal ATPase x2 (HM1, HM2)	clpL	oxidoreductase; DNA starvation/oxidative stress/stationary phase protection protein; iron export ABC transporter permease subunit FetB; ABC transporter ATP-binding protein	glycine/betaine ABC transporter	-	-	-	-	-
GenBank	[13]	NZ_CP023753.1	CP023753	58523	AT3E	pLM58	J	food	Finland	1995	Listeria monocytogenes	repA_G1	PAR_1; additional parA	POL_1	-	-	mobL_1a	-	n	-	cadA1C1	mco(p), copB	-	heavy metal ATPase x2 (one is frameshifted) (HM1, HM2)	clpL	oxidoreductase; DNA starvation/oxidative stress/stationary phase protection protein; iron export ABC transporter permease subunit FetB; ABC transporter ATP-binding protein	glycine/betaine ABC transporter	-	-	-	-	-
GenBank	[106]	NZ_CM008329.1	CM008329.1	58524	198	p198	-	food (cheese)	Ireland	2007	Listeria monocytogenes	repA_G1	PAR_1; additional parA	POL_1	-	-	mobL_1a	-	-	-	cadA1C1	mco(p), copB	-	heavy metal ATPase x2 (HM1, HM2)	clpL	oxidoreductase; DNA starvation/oxidative stress/stationary phase protection protein; iron export ABC transporter permease subunit FetB; ABC transporter ATP-binding protein	glycine/betaine ABC transporter	-	-	-	-	-
GenBank	[25]	NZ_CP025083.1	CP025083	58524	MF4626	pMF4626	J	food (meat processing facility)	Norway	2012	Listeria monocytogenes	repA_G1	PAR_1; additional parA	POL_1	-	-	mobL_1a	-	-	-	cadA1C1	mco(p), copB	-	heavy metal ATPase x2 (HM1, HM2)	clpL	oxidoreductase; DNA starvation/oxidative stress/stationary phase protection protein; iron export ABC transporter permease subunit FetB; ABC transporter ATP-binding protein	glycine/betaine ABC transporter	-	-	-	-	-
This study	-	-	MZ147617	59142	Sr19	pLIS46	K	environment (vegetable garden}	Poland	2016	Listeria ivanovii	repA_G5	PAR_9	POL_2	-	possible TA	mobL_3a	-	-	-	cadA6C6	-	-	-	-	-	-	-	-	-	-	-
This study	[23]	NZ_MW124302.1	MW124302.1	59142	Sr11	pLIS6	K	environment (fruit orchard)	Poland	2017	Listeria ivanovii	repA_G5	PAR_9	POL_2	-	possible TA	mobL_3a	-	n	-	cadA6C6	-	-	-	-	-	-	-	-	-	-	-
This study	-	-	MZ043158	60411	53/04	pLIS10	-	food (chinese cabbage salad)	Poland	2004	Listeria monocytogenes	repA_G1	PAR_1	POL_1	x1	type III TA	mobL_1a	-	-	-	cadA1C1	-	-	heavy metal ATPase (HM1)	-	oxidoreductase	glycine/betaine ABC transporter	-	-	-	-	-
This study	-	-	MZ147616	60559	Sr114	pLIS44	-	environmental (city)	Poland	2017	Listeria innocua	repA_G4	PAR_4	POL_2	-	relE/parE - like; possible additional TA	mobL_4	+	-	-	-	-	-	-	-	-	-	-	-	-	-	-
This study	[23]	NZ_CP063072.1	CP063072.1	60659	Sr73	pLIS5	-	environment (dry pine forest)	Poland	2017	Listeria seeligeri	repA_G5	PAR_6	POL_2 (p)	-	possible TA	replication/relaxase family protein (p)	-	-	-	-	-	arsCBADR (Tn554-like)	-	-	-	-	-	-	MFS	-	6-phospho-beta-glucosidase x2; ribose 5-phosphate isomerase B; ribulose-phosphate 3-epimerase; PTS sugar transporter subunit IIC
This study	-	-	MZ090001	60921	05/09	pLIS21	-	food (dumplings)	Poland	2009	Listeria monocytogenes	repA_G2	PAR_3; additional parA	POL_1	-	mazEF-like	mobL_1a	-	-	-	cadA1C1	-	-	-	clpL	-	-	-	-	-	-	-
GenBank	-	NZ_CP023053.1	CP023053.1	61919	FDA00006905	pCFSAN021143	L	environment	USA	2011	Listeria monocytogenes	repA_G1	PAR_1; additional parA	POL_1	-	mazEF-like	mobL_1a	-	-	bcrABC	cadA1C1	-	-	heavy metal ATPase (HM1)	clpL	oxidoreductase	glycine/betaine ABC transporter	-	-	-	-	-
GenBank	-	NZ_CP023051.1	CP023051.1	61922	FDA00011238	pCFSAN059932	L	environment	USA	2017	Listeria monocytogenes	repA_G1	PAR_1; additional parA	POL_1	-	mazEF-like	mobL_1a	-	-	bcrABC	cadA1C1	-	-	heavy metal ATPase (HM1)	clpL	oxidoreductase	glycine/betaine ABC transporter	-	-	-	-	-
GenBank	[19]	NZ_HG813250.1	HG813250.1	62206	6179	LM6179	M	food (cheese)	Ireland	2000	Listeria monocytogenes	repA_G2	PAR_3; additional parA	POL_1	-	mazEF-like	mobL_1a	-	-	-	cadA1C1	-	-	-	clpL	-	-	-	-	-	-	-
This study	-	-	MZ089994	62207	Sr6	pLIS13	M	environment (pine forest, Kampinoski National Park)	Poland	2016	Listeria monocytogenes	repA_G2	PAR_3; additional parA	POL_1	-	mazEF-like	mobL_1a	-	-	-	cadA1C1	-	-	-	clpL	-	-	-	-	-	-	-
GenBank	-	NZ_CP028184.1	CP028184	62214	CFSAN054109	pGMI16-004	M	food (smoked fish)	Denmark	2015	Listeria monocytogenes	repA_G2	PAR_3; additional parA	POL_1	-	mazEF-like	mobL_1a	-	-	-	cadA1C1	-	-	-	clpL	-	-	-	-	-	-	-
This study	-	-	MZ127849	63046	04/07	pLIS40	-	food (mettwurst)	Poland	2007	Listeria innocua	repA_G2	PAR_3; additional parA	POL_1	-	-	mobL_1a	+	-	-	-	-	-	-	clpL	-	-	-	-	-	-	-
This study	-	-	MZ127843	63146	11PZH	pLIS34	-	food (hot smoked mackerel)	Poland	2010	Listeria monocytogenes	repA_G1	PAR_1; additional parA	POL_1	-	mazEF-like	mobL_1a	-	-	-	cadA1C1	mco(p), copB	-	heavy metal ATPase (HM1)	clpL	oxidoreductase	glycine/betaine ABC transporter	-	-	-	-	aspartate-alanine antiporter; bifunctional aspartate transaminase/aspartate 4-decarboxylase
GenBank	[25]	NZ_CP025439.1	CP025439	63151	MF4697	pMF4697	N	food (meat processing facility)	Norway	2012	Listeria monocytogenes	repA_G1	PAR_1; additional parA	POL_1	-	mazEF-like	mobL_1a	-	-	bcrABC	cadA1C1	-	-	heavy metal ATPase (HM1)	clpL	oxidoreductase	glycine/betaine ABC transporter	-	-	-	-	-
GenBank	[25]	NZ_CP025260.1	CP025260	63182	MF4624	pMF4624	N	food (meat processing facility)	Norway	2012	Listeria monocytogenes	repA_G1	PAR_1; additional parA	POL_1	-	mazEF-like	mobL_1a	-	-	bcrABC	cadA1C1	-	-	heavy metal ATPase (HM1)	clpL	oxidoreductase	glycine/betaine ABC transporter	-	-	-	-	-
GenBank	[25]	NZ_CP025441.1	CP025441	63182	MF6172	pMF6172	N	food (meat processing facility)	Norway	2012	Listeria monocytogenes	repA_G1	PAR_1; additional parA	POL_1	-	mazEF-like	mobL_1a	-	-	bcrABC	cadA1C1	-	-	heavy metal ATPase (HM1)	clpL	oxidoreductase	glycine/betaine ABC transporter	-	-	-	-	-
This study	-	-	MZ065170	65608	112Lodz	pLIS11	-	food (meat)	Poland	2005	Listeria monocytogenes	repA_G2	PAR_3; additional parA	POL_1	-	mazEF-like	mobL_1a	-	-	-	cadA1C1	-	-	-	clpL x2	-	-	-	-	-	-	-
This study	-	-	MZ090008	66985	70 łodź	pLIS28	-	food (meat)	Poland	2003	Listeria monocytogenes	repA_G1	PAR_1; additional parA	POL_1 (p)	-	mazEF-like	mobL_1a	-	-	-	cadA1C1	mco, CopB	arsCBADR (Tn554-like)	-	clpL	-	-	-	-	-	-	-
This study	-	-	MZ127842	67032	10PZH	pLIS33	O	food (hot smoked herring)	Poland	2010	Listeria monocytogenes	repA_G2	PAR_3; additional parA	POL_1	-	mazEF-like	mobL_1a	-	-	bcrABC	cadA1C1	-	-	-	clpL	-	-	-	-	-	-	-
GenBank	[57]	NZ_CP020829.1	CP020829	67033	CFSAN022990	pCFSAN022990	O	food (pork barbeque)	USA	2014	Listeria monocytogenes	repA_G2	PAR_3; additional parA	POL_1	-	mazEF-like	mobL_1a	-	-	bcrABC	cadA1C1	-	-	-	clpL	-	-	-	-	-	-	-
GenBank	-	NZ_CP011399.1	CP011399	68224	CFSAN008100	pCFSAN008100 (pCFSAN008100b)	-	food (green chile ingredient)	USA	2014	Listeria monocytogenes	repA_G1	PAR_1; additional parA	POL_1	-	mazEF-like	mobL_1a	-	-	bcrABC	cadA1C1	-	-	-	clpL	-	-	-	-	-	-	-
This study	-	-	MZ127844	69726	62/06	pLIS35	-	food (food contact surface swab)	Poland	2006	Listeria innocua	repA_G1	PAR_1; additional parA; additional parAB	POL_1	(p)	mazEF-like	mobL_1a; MobL/MobA	-	n	bcrABC	cadA1C1	mco(p), copB	-	-	clpL; clp-like	-	-	-	tmr	-	putative aminoglycoside phosphotransferases, not shown to be functional	-
This study	-	-	MZ127841	70718	30/10/S	pLIS32	-	food (dumplings with meat)	Poland	2009	Listeria monocytogenes	repA_G2	PAR_3	-	-	mazEF-like	mobL_1a	+	-	-	cadA1C1	-	-	-	clpL	-	-	-	-	-	-	-
This study	-	-	MZ089995	70918	455/05	pLIS15	P	food (broccoli)	Poland	2005	Listeria monocytogenes	repA_G2	PAR_8	POL_1	-	type III TA	mobL_1a	-	-	-	cadA1C1	mco(p), copB	-	heavy metal ATPase x2 (HM1, HM2)	-	oxidoreductase; DNA starvation/oxidative stress/stationary phase protection protein; iron export ABC transporter permease subunit FetB; ABC transporter ATP-binding protein	glycine/betaine ABC transporter	-	-	-	-	-
This study	-	-	MZ043154	70920	434/05	pLIS14	P	food (broccoli)	Poland	2005	Listeria monocytogenes	repA_G2	PAR_8	POL_1	-	type III TA	mobL_1a	-	-	-	cadA1C1	mco(p), copB	-	heavy metal ATPase x2 (HM1, HM2)	-	oxidoreductase; DNA starvation/oxidative stress/stationary phase protection protein; iron export ABC transporter permease subunit FetB; ABC transporter ATP-binding protein	glycine/betaine ABC transporter	-	-	-	-	-
This study	-	-	MZ151538	72088	19/09/S	pLIS54	-	food (food contact surface swab)	Poland	2009	Listeria grayi	repA_G1	PAR_1; additional parA	POL_1 (p)	-	type III TA	mobL_1b	-	-	-	-	mco, CopB	arsCBADR (Tn554-like)	heavy metal ATPase (HM3)	clpL	oxidoreductase	glycine/betaine ABC transporter; potassium transport system kdp; cation:proton antiporter	-	-	-	-	enolase/phosphopyruvate hydratase (p)
This study	-	-	MZ089999	72835	297/05	pLIS19	Q	food (ice cream)	Poland	2005	Listeria innocua	repA_G1	PAR_1; additional parA	POL_1	-	mazEF-like	mobL_1a	-	-	-	cadA1C1, cadD	mco(p), copB	-	heavy metal ATPase x2 (HM1, HM2)	clpL	oxidoreductase; DNA starvation/oxidative stress/stationary phase protection protein; iron export ABC transporter permease subunit FetB; ABC transporter ATP-binding protein (frameshifted)	glycine/betaine ABC transporter	-	-	-	-	-
This study	-	-	MZ127847	72835	10/03	pLIS38	Q	food (food contact surface swab)	Poland	2003	Listeria innocua	repA_G1	PAR_1; additional parA	POL_1	-	mazEF-like	mobL_1a	-	n	-	cadA1C1, cadD	mco(p), copB	-	heavy metal ATPase x2 (HM1, HM2)	clpL	oxidoreductase; DNA starvation/oxidative stress/stationary phase protection protein; iron export ABC transporter permease subunit FetB; ABC transporter ATP-binding protein (frameshifted)	glycine/betaine ABC transporter	-	-	-	-	-
This study	-	-	MZ147615	72838	Sr108	pLIS43	Q	environment (city)	Poland	2017	Listeria innocua	repA_G1	PAR_1; additional parA	POL_1	-	mazEF-like	mobL_1a	-	-	-	cadA1C1, cadD	mco(p), copB	-	heavy metal ATPase x2 (HM1, HM2)	clpL	oxidoreductase; DNA starvation/oxidative stress/stationary phase protection protein; iron export ABC transporter permease subunit FetB; ABC transporter ATP-binding protein (frameshifted)	glycine/betaine ABC transporter	-	-	-	-	-
This study	-	-	MZ147619	73914	Sr39 and Sr139	pLIS48	-	environment (field and shrubs near fields)	Poland	2017	Listeria ivanovii	repA_G5	PAR_2	POL_2 (p)	-	possible TA	mobL_5	-	-	-	putative cadA	-	arsCBADR (Tn554-like)	-	-	-	-	-	-	-	-	-
GenBank	[103]	NC_013767.1	CP001603	77054	08-5578	pLM5578 (pLM5578b)	S	Homo sapiens (blood)	Canada	2008	Listeria monocytogenes	repA_G2	PAR_3; additional parA	POL_1	-	-	mobL_1a	+	-	-	cadA1C1	mco(p), copB	-	heavy metal ATPase (HM1)	clpL	oxidoreductase	glycine/betaine ABC transporter	-	-	-	-	-
GenBank	[114]	NZ_CP019166.1 and NZ_CP019168.1	CP019166.1 and CP019168.1	77105	HPB5415 and HPB5622	pLM5578 (pLM5578a)	S	food (beef deli slices) and Homo sapiens (blood)	Canada	2008	Listeria monocytogenes	repA_G2	PAR_3; additional parA	POL_1	-	-	mobL_1a	+	-	-	cadA1C1	mco(p), copB	-	heavy metal ATPase (HM1)	clpL	oxidoreductase	glycine/betaine ABC transporter	-	-	-	-	-
This study	-	-	MZ090005	77818	09/09/S	pLIS25	-	food (food contact surface swab)	Poland	2009	Listeria monocytogenes	repA_G2	PAR_3	POL_1	-	type III TA	mobL_2	+	-	-	cadA2C2	-	-	heavy metal ATPase (HM1); heavy metal ATPase (p)	-	oxidoreductase	glycine/betaine ABC transporter	-	-	-	-	-
GenBank	[41]	NZ_CP062128.1 and NZ_CM001470.1	CP062128.1and CM001470.1	77825	FSL J1-208	pj1-0208, and pLMIV	-	animal (caprine, brain)	USA	1998	Listeria monocytogenes	repA_G3	PAR_10	POL_3	-	-	mobL_3b	-	n	-	-	-	-	-	-	-	-	-	-	-	-	ABC transporter permease; ABC transporter ATP-binding protein
GenBank	[12]	NC_014496.1	FR667693.1	79249	DSM20601	pLGUG1	-	animal (faeces of chinchilla)	unknown	<1982	Listeria grayi	repA_G2	PAR_5	POL_1	-	mazEF-like x2; type III TA (frameshifted)	mobL_2	+	-	-	-	-	-	heavy metal ATPase (HM1)	-	-	-	-	-	MATE	-	-
This study	-	-	MZ147614	79330	114/05	pLIS41	-	food (beef raw minced meat)	Poland	2005	Listeria innocua	repA_G2	PAR_3; additional parA	POL_1	-	type III TA	mobL_1a	-	n	-	cadA1C1	copper-translocating ATPase	-	-	clpL	-	cation:proton antiporter	crcB	-	MFS	-	enolase/phosphopyruvate hydratase
This study	-	-	MZ043156	81274	38/04	pLIS9	-	food (salad mix)	Poland	2004	Listeria monocytogenes	repA_G1	PAR_1	POL_2	x2	relE/parE-like	mobL_1b; mobL_4; additional relaxase	-	-	-	cadA1C1, cadD	-	-	heavy metal ATPase (HM1)	-	oxidoreductase	glycine/betaine ABC transporter	-	-	-	-	-
GenBank	-	NZ_CP041212.1	CP041212.1	81588	LMP18-H2446	pCFSAN074383	U	-	USA	2018	Listeria monocytogenes	repA_G2	PAR_3	POL_1	-	type III TA	mobL_2	+	-	bcrABC	cadA2C2	-	-	heavy metal ATPase (p)	-	-	-	-	tmr	-	-	-
This study	[20]	NZ_MH382833.1	MH382833.1	81588	40/07	pLIS1	U	food (sausage)	Poland	2007	Listeria welshimeri	repA_G2	PAR_3	POL_1	-	type III TA	mobL_2	+	y	bcrABC	cadA2C2	-	-	heavy metal ATPase (p)	-	-	-	-	tmr	-	-	-
GenBank	[57]	NZ_CP020834.1	CP020834	81588	CFSAN004330	pCFSAN004330	U	food (vienna sausage)	USA	-	Listeria monocytogenes	repA_G2	PAR_3	POL_1	-	type III TA	mobL_2	+	-	bcrABC	cadA2C2	-	-	heavy metal ATPase (p)	-	-	-	-	tmr	-	-	-
GenBank	-	NZ_CM009923.1	CM009923.1	81666	LM-F-131	pLM-F-131	U	environment	Canada	2011	Listeria monocytogenes	repA_G2	PAR_3	POL_1	-	type III TA	mobL_2	+	-	bcrABC	cadA2C2	-	-	heavy metal ATPase (p)	-	-	-	-	tmr	-	-	-
GenBank	-	NC_003383.1	AL592102	81905	Clip11262	pLI100	-	food (cheese)	Morocco	1988	Listeria innocua	repA_G2	PAR_3	POL_1	x2	type III TA	mobL_1b	-	-	-	cadA2C2	-	arsR1D2R2A2B1B2 (LGI2-like)	heavy metal ATPase (HM1)	-	oxidoreductase	glycine/betaine ABC transporter; potassium transport system kdp; cation:proton antiporter	-	-	-		enolase/phosphopyruvate hydratase (p)
This study	-	-	MZ151536	83141	FSL S4 0057	pLIS51	-	environment (pristine soil)	USA	-	Listeria seeligeri	repA_G6	PAR_11	POL_2	-	relE/parE-like, mazEF-like, possible additionsl TA	mobL_3a	-	-	-	cadA1C1	-	-	-	-	-	-	-	-	-	-	-
GenBank	[7]	NZ_MH277333.1	MH277333.1	85554	NH1	unnamed (pNH1)	-	food (frozen wheat flour/rice food)	China	2010	Listeria monocytogenes	repA_G1	PAR_1	POL_1	(p)	type III TA x2 (one is frameshifted), mazEF-like (toxin is frameshifted)	mobL_1a	-	n	-	-	-	-	heavy metal ATPase (HM3)	-	-	potassium transport system kdp	-	-	-	trimethoprim (dfrG); tetracycline (tet(S)); lincosamides (lnu(B));PLSA (lsa(E));spectinomycin (spw); streptomycin (aadE); macrolides, lincosamides and streptogramin B (erm(B)); kanamycin and neomycin (aphA3); chloramphenicol (catA8)	alcohol dehydrogenase catalytic domain-containing protein; EamA family transporter
GenBank	[105]	NZ_CP013725.1	CP013725	86616	Lm N1546	pLmN1546	V	Homo sapiens (blood)	Switzerland	2011	Listeria monocytogenes	repA_G2	PAR_8	POL_1	-	type III TA	mobL_1b	+	-	-	cadA1C1	mco(p), copB	-	heavy metal ATPase x2 (HM1, HM2)	-	oxidoreductase; DNA starvation/oxidative stress/stationary phase protection protein; iron export ABC transporter permease subunit FetB; ABC transporter ATP-binding protein	glycine/betaine ABC transporter	-	-	-	-	-
GenBank	[28]	NZ_CP064844.1	CP064844.1	86630	18-04415	unnamed (p18-04415)	V	Homo sapiens	Germany	2018	Listeria monocytogenes	repA_G2	PAR_8	POL_1	-	type III TA	mobL_1b	+	-	-	cadA1C1	mco(p), copB	-	heavy metal ATPase x2 (HM1, HM2)	-	oxidoreductase; DNA starvation/oxidative stress/stationary phase protection protein; iron export ABC transporter permease subunit FetB; ABC transporter ATP-binding protein	glycine/betaine ABC transporter	-	-	-	-	-
This study and GenBank	[26]	NZ_KU513859.1	KU513859.1	86632	IZSAM_Lm_15_17439_A144 and 100/05	pLmA144	V	Homo sapiens (blood) and food (green peas)	Italy and Poland	2008 and 2005	Listeria monocytogenes	repA_G2	PAR_8	POL_1	-	type III TA	mobL_1b	+	-	-	cadA1C1	mco(p), copB	-	heavy metal ATPase x2 (HM1, HM2)	-	oxidoreductase; DNA starvation/oxidative stress/stationary phase protection protein; iron export ABC transporter permease subunit FetB; ABC transporter ATP-binding protein	glycine/betaine ABC transporter	-	-	-	-	-
GenBank	[102]	NZ_HG813248.1	HG813248.1	86652	R479a	pLMR479a	V	food (smoked salmon, persistent)	Denmark	1996	Listeria monocytogenes	repA_G2	PAR_8	POL_1	-	type III TA	mobL_1b	+	-	-	cadA1C1	mco(p), copB	-	heavy metal ATPase x2 (HM1, HM2)	-	oxidoreductase; DNA starvation/oxidative stress/stationary phase protection protein; iron export ABC transporter permease subunit FetB; ABC transporter ATP-binding protein	glycine/betaine ABC transporter	-	-	-	-	-
This study	-	-	MZ090009	90356	474 PZH	pLIS29	W	food (smoked salmon)	Poland	2006	Listeria monocytogenes	repA_G2	PAR_3	POL_1	-	type III TA	mobL_2	+	-	bcrABC	cadA2C2	-	-	heavy metal ATPase (HM1); heavy metal ATPase (p)	clp-like	oxidoreductase	glycine/betaine ABC transporter	-	tmr	-	-	-
GenBank	[110]	NZ_CP060527.1	CP060527.1	90421	OB080183	pOB080183	W	food	USA	2008	Listeria monocytogenes	repA_G2	PAR_3	POL_1	-	type III TA	mobL_2	+	-	bcrABC	cadA2C2	-	-	heavy metal ATPase (HM1); heavy metal ATPase (p)	clp-like	oxidoreductase	glycine/betaine ABC transporter	-	tmr	-	-	-
GenBank	[40]	NZ_MK134858.1	MK134858.1	91245	-	pLM1686	-	food	China	2015	Listeria monocytogenes	repA_G2	PAR_8	POL_1	-	type III TA, mazEF-like	mobL_1a	+	y	-	cadA1C1	mco(p), copB	-	heavy metal ATPase x2 (HM1, HM2)	-	oxidoreductase; DNA starvation/oxidative stress/stationary phase protection protein; iron export ABC transporter permease subunit FetB; ABC transporter ATP-binding protein	glycine/betaine ABC transporter	-	-	-	-	-
This study	-	-	MZ043155	91343	6E/09	pLIS8	W	food (broccoli)	Poland	2009	Listeria monocytogenes	repA_G2	PAR_3	POL_1	-	type III TA	mobL_2	+	-	bcrABC	cadA2C2	-	-	heavy metal ATPase (HM1); heavy metal ATPase (p)	clp-like	oxidoreductase	glycine/betaine ABC transporter	-	tmr	-	-	-
This study	-	-	MZ127846	91920	65/06	pLIS37	-	food (food contact surface swab)	Poland	2006	Listeria innocua	repA_G1	PAR_1	POL_2	x2	relE/parE-like	mobL_1b; mobL_4; additional relaxase	-	n	-	cadA1C1, cadD	-	-	heavy metal ATPase (HM1)	-	oxidoreductase	glycine/betaine ABC transporter	-	-	-	-	-
This study	-	-	MW934262	91964	24/04	pLIS2	-	food (food processing facility surface swab)	Poland	2004	Listeria innocua	repA_G1	PAR_1	POL_2	1; (p)	relE/parE-like	mobL_1b; mobL_4; additional relaxase	-	n	-	cadA1C1, cadD	-	-	heavy metal ATPase (HM1)	-	oxidoreductase	glycine/betaine ABC transporter	-	-	-	-	-
This study	[23]	NZ_MW124301.1	MW124301.1	101192	Sr12	pLIS4	-	environment (fruit orchard)	Poland	2016	Listeria seeligeri	repA_G6	PAR_6	POL_2 (p)	-	mazEF-like	mobL_3a	-	n	-	cadA6C6	-	arsCBADR (Tn554-like)	-	clp-like	-	-	-	-	MFS	-	uracil-DNA glycosylase family protein; PTS sugar transporter subunit IIB; 6-phospho-beta-glucosidase x2; ribose 5-phosphate isomerase B; ribulose-phosphate 3-epimerase; PTS sugar transporter subunit IIC;
GenBank	-	NC_022045.1	CP006611.1	148959	N1-011A	unnamed (pN1-011A)	-	environment	USA	-	Listeria monocytogenes	repA_G1 + repA_G2	PAR_1; PAR_3; additional parA	POL_1 x2	-	type III TA, mazEF-like	mobL_1a; mobL_2	+	-	bcrABC	cadA1C1, cadA2C2	mco(p), copB	-	heavy metal ATPase x2 (one is frameshifted) (HM1x2); heavy metal ATPase (p)	clpL; clp-like	oxidoreductase x2	glycine/betaine ABC transporter x2	-	tmr	-	-	-
GenBank	-	NZ_CP022021.1	CP022021.1	152337	FDA00006907	pCFSAN021445	-	environment	USA	2011	Listeria monocytogenes	repA_G1 + repA_G2	PAR_1; PAR_3; additional parA	POL_1 x2	-	type III TA, mazEF-like	mobL_1a (frameshifted); mobL_2	+	-	bcrABC x2	cadA1C1, cadA2C2	-	-	heavy metal ATPase x2 (one framehsifted) (HM1x2); heavy metal ATPase (p)	clpL; clp-like	oxidoreductase x2	glycine/betaine ABC transporter x2	-	tmr	-	-	-
* - names were assigned to unnamed plasmids based on strain names
"+" - present (including framehsifted genes, since they might be due to sequencing errors)
"-" - absent
"(p)" - partial

## Sheet: Plasmids not included
Listeria spp. plazmids deposited in GenBank as complete, but not analyzed in this study
RefSeq accession number	GenBank accession number	Size [bp]	Strain	Plasmid name	Species	Explanation
NZ_LR134399.1	LR134399.1	393943	NCTC7974	plasmid 2	Listeria monocytogenes	Partial chromosome sequence
NZ_LR134400.1	LR134400.1	593685	NCTC7974	plasmid 3	Listeria monocytogenes	Partial chromosome sequence
NZ_LR134401.1	LR134401.1	809616	NCTC7974	plasmid 4	Listeria monocytogenes	Partial chromosome sequence
NZ_LR134402.1	LR134402.1	568990	NCTC7974	plasmid 5	Listeria monocytogenes	Partial chromosome sequence
NZ_LR134403.1	LR134403.1	407263	NCTC7974	plasmid 6	Listeria monocytogenes	Partial chromosome sequence
NZ_CP025562.1	CP025562.1	6543	PIR00544	p1PIR00544	Listeria monocytogenes	Putative partial plasmid sequence, lacking replication system
NZ_CP025563.1	CP025563.1	5934	PIR00544	p2PIR00544	Listeria monocytogenes	Putative partial plasmid sequence, lacking replication system
NZ_CP025564.1	CP025564.1	16073	PIR00544	p3PIR00544	Listeria monocytogenes	Putative partial plasmid sequence
NZ_CP014253.1	CP014253.1	12949	CFSAN023459	CFSAN023459_01	Listeria monocytogenes	Putative partial plasmid sequence, lacking replication system
NZ_CP014254.1	CP014254	52687	CFSAN023459	CFSAN023459_02	Listeria monocytogenes	Putative partial plasmid sequence
