# Supplementary material for: Plasmidome of Listeria spp.—The repA-Family Business
Source: Int J Mol Sci. 2021 Sep 25;22(19):10320. doi: 10.3390/ijms221910320 (PMC8508797; doi:10.3390/ijms221910320)
Supplement: Supplementary file 1 [file ijms-22-10320-s001.zip › TableS3.xlsx]

## Sheet: gene_presence_absence
Table S3. Comparative genomics of Listeria spp. plasmids based on Panaroo pangenome analyses
Gene cluster	Non-unique Gene name	Annotation	No. isolates	No. sequences	Average number of sequences per isolate	Minimum nucleotide size of gene in group	Maximum nucleotide size of gene in group	Average nuclotide size of gene in group	Median nuclotide size of gene in group	Lengths of genes in group	Putative number of partial genes - number of sequences of length < 90% of maximum gene length in group	Grouping	Grouping count (number of plasmids from groups defined in column "Grouping" within gene cluster)	COG Category	COG Number and Function	COG Category Name	COG Category Functional Group
group_447		YolD-like family protein;hypothetical protein	87	89	1.02299	345	345	345	345	345	0	Listeria_plasmids_from_GenBank---this_study	54---33	-	-	COG not assigned	COG not assigned
group_432		IS6-like element IS1216 family transposase;IS6 family transposase;Mobile element protein;Transposase-like protein;IS6-like element ISS1N family transposase	74	208	2.81081	102	687	626.488	681	102;318;357;372;402;622;642;674;678;681;682;687	33	Listeria_plasmids_from_GenBank---this_study	49---25	X	COG3316; COG3316; Transposase and inactivated derivatives [DNA replication; recombination; and repair]. (8.00e-96)	Mobilome: prophages; transposons	Information storage and processing
group_327		hypothetical protein	74	92	1.24324	237	591	411.485	426	237;372;390;426;588;589;591	49	Listeria_plasmids_from_GenBank---this_study	47---27	-	-	COG not assigned	COG not assigned
group_384		Y-family DNA polymerase;putative DNA polymerase IV	74	74	1	129	1353	1267.82	1281	129;678;1152;1254;1257;1272;1281;1296;1353	4	Listeria_plasmids_from_GenBank---this_study	37---37	L	COG0389; DinP; Nucleotidyltransferase/DNA polymerase involved in DNA repair [DNA replication; recombination; and repair]. (5.06e-107)	Replication; recombination and repair	Information storage and processing
group_251		C40 family peptidase;hypothetical protein	73	73	1	117	1041	389.795	225	117;222;225;228;1038;1041	56	Listeria_plasmids_from_GenBank---this_study	46---27	M	COG0791; Spr; Cell wall-associated hydrolases (invasion-associated proteins) [Cell envelope biogenesis; outer membrane]. (3.98e-27)	Cell wall/membrane/envelope biogenesis	Cellular processing and signaling
group_271		hypothetical protein	73	73	1	240	240	240	240	240	0	Listeria_plasmids_from_GenBank---this_study	46---27	-	-	COG not assigned	COG not assigned
group_277		hypothetical protein	73	73	1	363	387	379.438	372	360;363;372;387	0	Listeria_plasmids_from_GenBank---this_study	46---27	-	-	COG not assigned	COG not assigned
group_307		Fic family protein;hypothetical protein	73	73	1	765	765	765	765	765	0	Listeria_plasmids_from_GenBank---this_study	46---27	K	COG3177; COG3177; Fic family protein [Function unknown]. (6.41e-54)	Transcription	Information storage and processing
group_313		hypothetical protein	73	73	1	918	918	918	918	917;918	0	Listeria_plasmids_from_GenBank---this_study	46---27	-	-	COG not assigned	COG not assigned
group_315		hypothetical protein	73	73	1	1341	1341	1341	1341	940;1268;1340;1341	1	Listeria_plasmids_from_GenBank---this_study	46---27	-	-	COG not assigned	COG not assigned
group_196		hypothetical protein	71	73	1.02817	264	564	517.141	531	264;270;438;531;563;564;565	5	Listeria_plasmids_from_GenBank---this_study	46---25	-	-	COG not assigned	COG not assigned
cadC1	cadC1;	cadmium efflux system accessory protein;Cadmium efflux system accessory protein	70	70	1	360	360	360	360	360	0	Listeria_plasmids_from_GenBank---this_study	36---34	K	COG0640; ArsR; Predicted transcriptional regulators [Transcription]. (2.68e-16)	Transcription	Information storage and processing
group_183		Tn3 family transposase;Mobile element protein	70	70	1	2295	2916	2907.13	2916	2295;2916	1	Listeria_plasmids_from_GenBank---this_study	36---34	X	COG4644; COG4644; Transposase and inactivated derivatives; TnpA family [DNA replication; recombination; and repair]. (1.42e-75)	Mobilome: prophages; transposons	Information storage and processing
group_25		Cadmium-transporting ATPase	70	70	1	2136	2136	2136	2136	1354;2136	1	Listeria_plasmids_from_GenBank---this_study	36---34	P	COG2217; ZntA; Cation transport ATPase [Inorganic ion transport and metabolism]. (0.0)	Inorganic ion transport and metabolism	Metabolism
group_435		DNA-invertase	70	70	1	555	555	555	555	555	0	Listeria_plasmids_from_GenBank---this_study	36---34	L	COG1961; PinR; Site-specific recombinases; DNA invertase Pin homologs [DNA replication; recombination; and repair]. (2.77e-43)	Replication; recombination and repair	Information storage and processing
group_516		hypothetical protein	69	69	1	399	399	399	399	305;399	1	Listeria_plasmids_from_GenBank---this_study	46---23	-	-	COG not assigned	COG not assigned
group_586		hypothetical protein	69	69	1	336	336	336	336	336	0	Listeria_plasmids_from_GenBank---this_study	46---23	-	-	COG not assigned	COG not assigned
group_310		hypothetical protein;class I SAM-dependent methyltransferase;DEAD/DEAH box helicase family protein;DNA methylase;TnpV protein	66	110	1.66667	345	6051	1207.38	408	345;408;441;1089;1176;1485;1503;2322;4956;4996;5190;6051	100	Listeria_plasmids_from_GenBank---this_study	46---20	L	COG4646; COG4646; DNA methylase [Transcription / DNA replication; recombination; and repair]. (1.59e-47)	Replication; recombination and repair	Information storage and processing
group_446		Mobile element protein;transposase;IS21 family transposase	65	106	1.63077	432	1227	933.031	1227	426;432;720;723;753;798;831;1217;1225;1227	38	Listeria_plasmids_from_GenBank---this_study	45---20	X	COG4584; COG4584; Transposase and inactivated derivatives [DNA replication; recombination; and repair]. (2.63e-69)	Mobilome: prophages; transposons	Information storage and processing
group_495		hypothetical protein	64	64	1	441	441	441	441	441	0	Listeria_plasmids_from_GenBank---this_study	41---23	-	-	COG not assigned	COG not assigned
group_293		replication and copy control-associated protein;hypothetical protein	63	63	1	294	297	296.952	297	294;297	0	Listeria_plasmids_from_GenBank---this_study	38---25	-	-	COG not assigned	COG not assigned
group_317		ParA family protein;Replication-associated protein	63	63	1	975	1047	977.381	975	975;981;1047	0	Listeria_plasmids_from_GenBank---this_study	38---25	DN	COG1192; Soj; ATPases involved in chromosome partitioning [Cell division and chromosome partitioning]. (2.44e-33)	Cell cycle control; cell division; chromosome partitioning; Cell motility	Cellular processing and signaling; Cellular processing and signaling
group_438		IS3 family transposase	62	65	1.04839	297	609	600.844	588	297;504;582;588;603;609	3	Listeria_plasmids_from_GenBank---this_study	38---24	X	COG2801; Tra5; Transposase and inactivated derivatives [DNA replication; recombination; and repair]. (1.04e-32)	Mobilome: prophages; transposons	Information storage and processing
group_206		plasmid replication protein;Replication initiation protein	62	62	1	1635	1767	1665.3	1635	1635;1766;1767	0	Listeria_plasmids_from_GenBank---this_study	38---24	-	-	COG not assigned	COG not assigned
group_752		hypothetical protein	62	62	1	165	165	165	166	156;157;159;165;166	0	Listeria_plasmids_from_GenBank---this_study	38---24	-	-	COG not assigned	COG not assigned
group_145		hypothetical protein	61	61	1	402	756	702.9	756	402;754;756	9	Listeria_plasmids_from_GenBank---this_study	38---23	-	-	COG not assigned	COG not assigned
group_445		ATP-binding protein;Mobile element protein;IS21 family accessory protein	60	75	1.25	357	798	761.62	756	357;720;756;797;798;812	4	Listeria_plasmids_from_GenBank---this_study	39---21	-	-	COG not assigned	COG not assigned
group_387		recombinase family protein	60	60	1	600	609	607.95	600	600;609	0	Listeria_plasmids_from_GenBank---this_study	35---25	L	COG1961; PinR; Site-specific recombinases; DNA invertase Pin homologs [DNA replication; recombination; and repair]. (9.13e-31)	Replication; recombination and repair	Information storage and processing
group_751		hypothetical protein	60	60	1	165	165	165	165	165	0	Listeria_plasmids_from_GenBank---this_study	37---23	-	-	COG not assigned	COG not assigned
group_443		ATP-dependent protease ATP-binding subunit clpL	58	59	1.01724	2115	2115	2115	2115	1593;2114;2115	1	Listeria_plasmids_from_GenBank---this_study	31---27	O	COG0542; clpA; ATP-binding subunits of Clp protease and DnaK/DnaJ chaperones [Posttranslational modification; protein turnover; chaperones]. (0.0)	Posttranslational modification; protein turnover; chaperones	Cellular processing and signaling
group_264		hypothetical protein	54	54	1	756	756	756	735	720;735;756	0	Listeria_plasmids_from_GenBank---this_study	31---23	DN	COG1192; Soj; ATPases involved in chromosome partitioning [Cell division and chromosome partitioning]. (2.67e-06)	Cell cycle control; cell division; chromosome partitioning; Cell motility	Cellular processing and signaling; Cellular processing and signaling
group_437		hypothetical protein	53	54	1.01887	237	237	237	237	217;237	0	Listeria_plasmids_from_GenBank---this_study	31---22	-	-	COG not assigned	COG not assigned
group_617		hypothetical protein;transcriptional regulator	53	54	1.01887	222	285	275.717	279	251;279;284;285	1	Listeria_plasmids_from_GenBank---this_study	31---22	-	-	COG not assigned	COG not assigned
group_163		Mobile element protein;IS3 family transposase	53	53	1	336	1350	1326.95	1341	336;1341;1350	1	Listeria_plasmids_from_GenBank---this_study	31---22	X	COG2801; Tra5; Transposase and inactivated derivatives [DNA replication; recombination; and repair]. (3.41e-18)	Mobilome: prophages; transposons	Information storage and processing
group_175		hypothetical protein	53	53	1	99	228	224.769	228	99;189;228	2	Listeria_plasmids_from_GenBank---this_study	30---23	-	-	COG not assigned	COG not assigned
group_429		Resolvase/integrase Bin;serine recombinase family protein	52	53	1.01923	579	585	579.453	564	552;564;579;585	0	Listeria_plasmids_from_GenBank---this_study	33---19	L	COG1961; PinR; Site-specific recombinases; DNA invertase Pin homologs [DNA replication; recombination; and repair]. (2.62e-43)	Replication; recombination and repair	Information storage and processing
group_424		type II toxin-antitoxin system PemK/MazF family toxin	46	47	1.02174	342	342	342	342	342	0	Listeria_plasmids_from_GenBank---this_study	25---21	V	COG2337; MazF; Growth inhibitor [Signal transduction mechanisms]. (2.67e-16)	Defense mechanisms	Cellular processing and signaling
group_425		AbrB/MazE/SpoVT family DNA-binding domain-containing protein	46	47	1.02174	243	243	243	243	243	0	Listeria_plasmids_from_GenBank---this_study	25---21	V	COG2336; MazE; Growth regulator [Signal transduction mechanisms]. (6.14e-15)	Defense mechanisms	Cellular processing and signaling
group_344	cadA;	cadmium-translocating P-type ATPase;Lead cadmium zinc and mercury transporting ATPase	46	46	1	1863	1884	1883.07	1884	1797;1863;1883;1884	0	Listeria_plasmids_from_GenBank---this_study	30---16	P	COG2217; ZntA; Cation transport ATPase [Inorganic ion transport and metabolism]. (0.0)	Inorganic ion transport and metabolism	Metabolism
group_361		hypothetical protein	46	46	1	324	489	481.5	489	324;333;465;471;489	3	Listeria_plasmids_from_GenBank---this_study	25---21	-	-	COG not assigned	COG not assigned
group_197		hypothetical protein	45	45	1	237	252	245	252	237;252	0	Listeria_plasmids_from_GenBank---this_study	24---21	-	-	COG not assigned	COG not assigned
group_289		DUF2786 domain-containing protein	45	45	1	663	663	663	663	663	0	Listeria_plasmids_from_GenBank---this_study	24---21	-	-	COG not assigned	COG not assigned
group_407		IS3 family transposase	45	45	1	888	888	888	888	870;888	0	Listeria_plasmids_from_GenBank---this_study	31---14	X	COG2801; Tra5; Transposase and inactivated derivatives [DNA replication; recombination; and repair]. (3.24e-26)	Mobilome: prophages; transposons	Information storage and processing
group_531		DUF3850 domain-containing protein	45	45	1	384	384	384	378	378;384	0	Listeria_plasmids_from_GenBank---this_study	24---21	J	COG0264; Tsf; Translation elongation factor Ts [Translation; ribosomal structure and biogenesis]. (3.98e-12)	Translation; ribosomal structure and biogenesis	Information storage and processing
group_594		hypothetical protein	45	45	1	327	327	327	327	327	0	Listeria_plasmids_from_GenBank---this_study	24---21	-	-	COG not assigned	COG not assigned
group_444		hypothetical protein;ISLre2 family transposase	44	48	1.09091	192	795	755.688	765	192;198;315;726;765;780;795	3	Listeria_plasmids_from_GenBank---this_study	28---16	-	-	COG not assigned	COG not assigned
group_434		NADH peroxidase	44	46	1.04545	1365	1365	1365	1365	1365	0	Listeria_plasmids_from_GenBank---this_study	28---16	I	COG0446; HcaD; Uncharacterized NAD(FAD)-dependent dehydrogenases [General function prediction only]. (3.77e-89)	Lipid transport and metabolism	Metabolism
proW	proW	L-proline glycine betaine ABC transport system permease protein ProW	44	46	1.04545	870	870	870	870	870	0	Listeria_plasmids_from_GenBank---this_study	28---16	E	COG2113; ProX; ABC-type proline/glycine betaine transport systems; periplasmic components [Amino acid transport and metabolism]. (7.94e-96)	Amino acid transport and metabolism	Metabolism
group_202		hypothetical protein	44	44	1	321	375	344.625	372	321;372;375	18	Listeria_plasmids_from_GenBank---this_study	28---16	-	-	COG not assigned	COG not assigned
group_676		hypothetical protein	44	44	1	240	240	240	240	240;241	0	Listeria_plasmids_from_GenBank---this_study	28---16	-	-	COG not assigned	COG not assigned
group_449		transposase;hypothetical protein	43	46	1.06977	255	300	256.364	255	255;300;301	25	Listeria_plasmids_from_GenBank---this_study	31---12	X	COG2963; COG2963; Transposase and inactivated derivatives [DNA replication; recombination; and repair]. (1.08e-07)	Mobilome: prophages; transposons	Information storage and processing
group_209		hypothetical protein;SIR2 family protein	42	42	1	264	1212	1166.86	1212	264;1194;1212	2	Listeria_plasmids_from_GenBank---this_study	30---12	-	-	COG not assigned	COG not assigned
group_184		type IV secretion system/conjugative transfer family protein;Bipolar DNA helicase HerA	40	40	1	54	1857	1809.55	1854	54;1852;1854;1857	1	Listeria_plasmids_from_GenBank---this_study	28---12	L	COG0433; COG0433; HerA helicase [Replication; recombination; and repair]. (3.38e-23)	Replication; recombination and repair	Information storage and processing
group_392		hypothetical protein	34	35	1.02941	510	1767	1715.12	1767	510;1260;1767	2	Listeria_plasmids_from_GenBank---this_study	20---14	-	-	COG not assigned	COG not assigned
copB	;copB	Lead cadmium zinc and mercury transporting ATPase;copper-translocating P-type ATPase CopB	34	34	1	2046	2157	2125.78	2097	2017;2046;2097;2156;2157	0	Listeria_plasmids_from_GenBank---this_study	22---12	P	COG2217; ZntA; Cation transport ATPase [Inorganic ion transport and metabolism]. (0.0)	Inorganic ion transport and metabolism	Metabolism
cas5	cas5	CRISPR-associated protein Cas5	33	33	1	723	723	723	723	723	0	Listeria_plasmids_from_GenBank---this_study	20---13	-	-	COG not assigned	COG not assigned
group_144		hypothetical protein	33	33	1	135	165	162.692	165	135;165	1	Listeria_plasmids_from_GenBank---this_study	20---13	-	-	COG not assigned	COG not assigned
group_165		hypothetical protein	33	33	1	396	426	425.091	426	396;426	0	Listeria_plasmids_from_GenBank---this_study	20---13	-	-	COG not assigned	COG not assigned
group_186		hypothetical protein	33	33	1	228	249	240.727	249	228;249	0	Listeria_plasmids_from_GenBank---this_study	20---13	-	-	COG not assigned	COG not assigned
group_278		hypothetical protein	33	33	1	741	741	741	741	740;741	0	Listeria_plasmids_from_GenBank---this_study	20---13	-	-	COG not assigned	COG not assigned
group_298		AP2 domain-containing protein	33	33	1	717	717	717	717	716;717	0	Listeria_plasmids_from_GenBank---this_study	20---13	-	-	COG not assigned	COG not assigned
group_273		primase C-terminal domain-containing protein;plasmid replication protein	32	32	1	1650	1650	1650	1650	1649;1650	0	Listeria_plasmids_from_GenBank---this_study	18---14	-	-	COG not assigned	COG not assigned
group_288		hypothetical protein;thioester domain-containing protein	30	30	1	516	2322	1832.2	2304	516;2304;2310;2313;2316;2322	8	Listeria_plasmids_from_GenBank---this_study	17---13	-	-	COG not assigned	COG not assigned
group_166		hypothetical protein	29	29	1	51	51	51	51	50;51	0	Listeria_plasmids_from_GenBank---this_study	16---13	-	-	COG not assigned	COG not assigned
group_386		ParA family protein	28	28	1	873	882	880.714	873	846;873;882	0	Listeria_plasmids_from_GenBank---this_study	12---16	DN	COG1192; Soj; ATPases involved in chromosome partitioning [Cell division and chromosome partitioning]. (1.20e-45)	Cell cycle control; cell division; chromosome partitioning; Cell motility	Cellular processing and signaling; Cellular processing and signaling
mco	;mco	CopA family multicopper oxidase;Multicopper oxidase;multi-copper oxidase Mco	27	27	1	1092	1434	1122.44	1092	1089;1092;1161;1434	25	Listeria_plasmids_from_GenBank---this_study	21---6	DPM	COG2132; SufI; Putative multicopper oxidases [Secondary metabolites biosynthesis; transport; and catabolism]. (8.26e-92)	Cell cycle control; cell division; chromosome partitioning; Inorganic ion transport and metabolism; Cell wall/membrane/envelope biogenesis	Cellular processing and signaling; Metabolism; Cellular processing and signaling
group_96		Y-family DNA polymerase/excinuclease ABC subunit A	26	26	1	1281	1281	1281	1281	1254;1281	0	Listeria_plasmids_from_GenBank---this_study	18---8	L	COG0389; DinP; Nucleotidyltransferase/DNA polymerase involved in DNA repair [DNA replication; recombination; and repair]. (8.73e-108)	Replication; recombination and repair	Information storage and processing
group_589		hypothetical protein	24	24	1	333	333	333	333	333	0	Listeria_plasmids_from_GenBank---this_study	12---12	-	-	COG not assigned	COG not assigned
cadA	cadA	cadmium-translocating P-type ATPase	23	23	1	2118	2118	2118	2118	2118	0	Listeria_plasmids_from_GenBank---this_study	17---6	P	COG2217; ZntA; Cation transport ATPase [Inorganic ion transport and metabolism]. (0.0)	Inorganic ion transport and metabolism	Metabolism
group_194		serine recombinase family protein;recombinase family protein	23	23	1	600	633	601.435	600	600;633	0	Listeria_plasmids_from_GenBank---this_study	17---6	L	COG1961; PinR; Site-specific recombinases; DNA invertase Pin homologs [DNA replication; recombination; and repair]. (1.02e-41)	Replication; recombination and repair	Information storage and processing
group_561		transcriptional regulator	23	23	1	360	360	360	360	360	0	Listeria_plasmids_from_GenBank---this_study	17---6	K	COG0640; ArsR; Predicted transcriptional regulators [Transcription]. (2.19e-19)	Transcription	Information storage and processing
group_662		hypothetical protein	23	23	1	255	255	255	255	255	0	Listeria_plasmids_from_GenBank---this_study	19---4	-	-	COG not assigned	COG not assigned
group_70		transposase	23	23	1	1437	1437	1437	1437	1436;1437	0	Listeria_plasmids_from_GenBank---this_study	17---6	-	-	COG not assigned	COG not assigned
group_139		hypothetical protein	22	22	1	324	381	377.2	381	324;381	1	Listeria_plasmids_from_GenBank---this_study	16---6	-	-	COG not assigned	COG not assigned
group_326		hypothetical protein	22	22	1	1593	1593	1593	1593	1593	0	Listeria_plasmids_from_GenBank---this_study	14---8	-	-	COG not assigned	COG not assigned
group_362		hypothetical protein;WxL domain-containing protein	22	22	1	702	702	702	702	702	0	Listeria_plasmids_from_GenBank---this_study	14---8	-	-	COG not assigned	COG not assigned
group_466		DNA recombinase	22	22	1	504	504	504	504	489;492;504	0	Listeria_plasmids_from_GenBank---this_study	16---6	-	-	COG not assigned	COG not assigned
bcrB	bcrB	quaternary ammonium compound efflux SMR transporter BcrB	20	21	1.05	318	318	318	318	318	0	Listeria_plasmids_from_GenBank---this_study	14---6	V	COG2076; EmrE; Membrane transporters of cations and cationic drugs [Inorganic ion transport and metabolism]. (1.93e-28)	Defense mechanisms	Cellular processing and signaling
bcrC	bcrC	quaternary ammonium compound efflux SMR transporter BcrC	20	21	1.05	348	348	348	345	345;348	0	Listeria_plasmids_from_GenBank---this_study	14---6	V	COG2076; EmrE; Membrane transporters of cations and cationic drugs [Inorganic ion transport and metabolism]. (9.72e-28)	Defense mechanisms	Cellular processing and signaling
group_442		TetR/AcrR family transcriptional regulator	20	21	1.05	540	540	540	540	540	0	Listeria_plasmids_from_GenBank---this_study	14---6	K	COG1309; AcrR; Transcriptional regulator [Transcription]. (2.16e-18)	Transcription	Information storage and processing
group_164		hypothetical protein	20	20	1	972	972	972	972	972	0	Listeria_plasmids_from_GenBank---this_study	9---11	-	-	COG not assigned	COG not assigned
group_661		helix-turn-helix domain-containing protein	20	20	1	255	255	255	255	252;255	0	Listeria_plasmids_from_GenBank---this_study	9---11	-	-	COG not assigned	COG not assigned
group_150		hypothetical protein	19	19	1	744	813	809.368	813	744;813	0	Listeria_plasmids_from_GenBank---this_study	10---9	-	-	COG not assigned	COG not assigned
group_159		hypothetical protein	19	19	1	279	357	348.789	357	279;357	2	Listeria_plasmids_from_GenBank---this_study	10---9	-	-	COG not assigned	COG not assigned
group_254		hypothetical protein	19	19	1	774	774	774	774	774	0	Listeria_plasmids_from_GenBank---this_study	10---9	-	-	COG not assigned	COG not assigned
group_255		AAA family ATPase;DNA transposition-like protein	19	19	1	366	858	494.368	381	366;381;504;858	16	Listeria_plasmids_from_GenBank---this_study	17---2	X	COG2842; COG2842; Uncharacterized ATPase; putative transposase [General function prediction only]. (4.57e-108)	Mobilome: prophages; transposons	Information storage and processing
group_527		hypothetical protein	19	19	1	387	387	387	387	387	0	Listeria_plasmids_from_GenBank---this_study	10---9	-	-	COG not assigned	COG not assigned
group_724		hypothetical protein	19	19	1	192	192	192	192	192	0	Listeria_plasmids_from_GenBank---this_study	10---9	-	-	COG not assigned	COG not assigned
group_98		type II/IV secretion system ATPase subunit	19	19	1	1263	1263	1263	1257	1257;1260;1263	0	Listeria_plasmids_from_GenBank---this_study	10---9	NU	COG0630; VirB11; Type IV secretory pathway; VirB11 components; and related ATPases involved in archaeal flagella biosynthesis [Cell motility and secretion / Intracellular trafficking and secretion]. (3.01e-36)	Cell motility; Intracellular trafficking; secretion; and vesicular transport	Cellular processing and signaling; Cellular processing and signaling
group_628		glyoxalase	18	19	1.05556	357	357	357	357	357	0	Listeria_plasmids_from_GenBank---this_study	13---5	-	-	COG not assigned	COG not assigned
group_231		type IV secretory system conjugative DNA transfer family protein;TraM recognition domain-containing protein;hypothetical protein	17	19	1.11765	231	2466	2162.84	2466	231;297;1110;2466	3	Listeria_plasmids_from_GenBank---this_study	10---7	U	COG3505; VirD4; Type IV secretory pathway; VirD4 components [Intracellular trafficking and secretion]. (1.23e-40)	Intracellular trafficking; secretion; and vesicular transport	Cellular processing and signaling
group_142		hypothetical protein;toprim domain-containing protein	17	18	1.05882	261	1134	1071.33	1134	261;879;1134	2	Listeria_plasmids_from_GenBank---this_study	10---7	-	-	COG not assigned	COG not assigned
group_430		XRE family transcriptional regulator	17	18	1.05882	261	261	261	261	261	0	Listeria_plasmids_from_GenBank---this_study	10---7	-	-	COG not assigned	COG not assigned
group_431		hypothetical protein	17	18	1.05882	990	990	990	990	990	0	Listeria_plasmids_from_GenBank---this_study	10---7	-	-	COG not assigned	COG not assigned
group_137		hypothetical protein	17	17	1	264	285	280.059	279	264;279;285	0	Listeria_plasmids_from_GenBank---this_study	10---7	-	-	COG not assigned	COG not assigned
group_171		hypothetical protein	17	17	1	204	225	218.824	225	204;225	0	Listeria_plasmids_from_GenBank---this_study	10---7	-	-	COG not assigned	COG not assigned
group_180		CPBP family intramembrane metalloprotease	17	17	1	651	702	690	702	651;702	0	Listeria_plasmids_from_GenBank---this_study	10---7	O	COG1266; COG1266; Predicted metal-dependent membrane protease [General function prediction only]. (9.83e-10)	Posttranslational modification; protein turnover; chaperones	Cellular processing and signaling
group_195		hypothetical protein	17	17	1	1965	2367	2343.35	2367	1965;2367	1	Listeria_plasmids_from_GenBank---this_study	10---7	-	-	COG not assigned	COG not assigned
group_219		hypothetical protein	17	17	1	441	573	557.471	573	441;573	2	Listeria_plasmids_from_GenBank---this_study	10---7	-	-	COG not assigned	COG not assigned
group_23		type IA DNA topoisomerase	17	17	1	2145	2145	2145	2145	2145	0	Listeria_plasmids_from_GenBank---this_study	10---7	L	COG0550; TopA; Topoisomerase IA [DNA replication; recombination; and repair]. (2.11e-120)	Replication; recombination and repair	Information storage and processing
group_265		hypothetical protein;type III toxin-antitoxin system toxin family protein	17	17	1	555	672	588.706	555	546;555;570;672	13	Listeria_plasmids_from_GenBank---this_study	10---7	-	-	COG not assigned	COG not assigned
group_286		hypothetical protein	17	17	1	378	378	378	378	378	0	Listeria_plasmids_from_GenBank---this_study	10---7	-	-	COG not assigned	COG not assigned
group_296		hypothetical protein	17	17	1	720	720	720	720	720	0	Listeria_plasmids_from_GenBank---this_study	10---7	-	-	COG not assigned	COG not assigned
group_31		hypothetical protein	17	17	1	2016	2016	2016	2016	2016	0	Listeria_plasmids_from_GenBank---this_study	10---7	-	-	COG not assigned	COG not assigned
group_322		hypothetical protein	17	17	1	369	495	487.588	495	369;495	1	Listeria_plasmids_from_GenBank---this_study	10---7	-	-	COG not assigned	COG not assigned
group_364		hypothetical protein	17	17	1	639	639	639	639	639	0	Listeria_plasmids_from_GenBank---this_study	10---7	-	-	COG not assigned	COG not assigned
group_467		DUF669 domain-containing protein	17	17	1	504	504	504	504	504	0	Listeria_plasmids_from_GenBank---this_study	10---7	-	-	COG not assigned	COG not assigned
group_571		hypothetical protein	17	17	1	351	351	351	351	351	0	Listeria_plasmids_from_GenBank---this_study	10---7	-	-	COG not assigned	COG not assigned
group_625		hypothetical protein	17	17	1	288	288	288	288	222;288	1	Listeria_plasmids_from_GenBank---this_study	10---7	-	-	COG not assigned	COG not assigned
group_671		hypothetical protein	17	17	1	243	243	243	243	243	0	Listeria_plasmids_from_GenBank---this_study	10---7	-	-	COG not assigned	COG not assigned
group_735		hypothetical protein	17	17	1	186	186	186	186	186	0	Listeria_plasmids_from_GenBank---this_study	10---7	-	-	COG not assigned	COG not assigned
group_773		hypothetical protein	17	17	1	144	144	144	144	144	0	Listeria_plasmids_from_GenBank---this_study	10---7	-	-	COG not assigned	COG not assigned
group_185		hypothetical protein	16	16	1	213	300	248.333	288	213;234;276;299;300	5	Listeria_plasmids_from_GenBank---this_study	9---7	-	-	COG not assigned	COG not assigned
group_226		hypothetical protein	16	16	1	219	342	271.875	279	219;243;279;342	14	Listeria_plasmids_from_GenBank---this_study	9---7	-	-	COG not assigned	COG not assigned
group_126		hypothetical protein;plasmid replication protein	15	15	1	249	276	268.8	276	249;276	0	Listeria_plasmids_from_GenBank---this_study	8---7	-	-	COG not assigned	COG not assigned
group_239		IS3 family transposase	15	15	1	804	804	804	798	797;798;804	0	Listeria_plasmids_from_GenBank---this_study	8---7	X	COG2801; Tra5; Transposase and inactivated derivatives [DNA replication; recombination; and repair]. (6.72e-35)	Mobilome: prophages; transposons	Information storage and processing
group_619		IS3 family transposase	15	15	1	294	294	294	294	294	0	Listeria_plasmids_from_GenBank---this_study	8---7	X	COG2963; COG2963; Transposase and inactivated derivatives [DNA replication; recombination; and repair]. (2.36e-12)	Mobilome: prophages; transposons	Information storage and processing
group_169		Prolipoprotein diacylglyceryl transferase;hypothetical protein	14	14	1	252	294	291	291	252;291;294	1	Listeria_plasmids_from_GenBank---this_study	9---5	M	COG0682; Lgt; Prolipoprotein diacylglyceryltransferase [Cell envelope biogenesis; outer membrane]. (4.86e-13)	Cell wall/membrane/envelope biogenesis	Cellular processing and signaling
group_187		hypothetical protein	14	14	1	807	981	909.643	906	807;906;981	1	Listeria_plasmids_from_GenBank---this_study	7---7	-	-	COG not assigned	COG not assigned
group_188		Crp/Fnr family transcriptional regulator;transcriptional regulator	14	14	1	618	705	698.786	705	618;705	1	Listeria_plasmids_from_GenBank---this_study	9---5	T	COG0664; Crp; cAMP-binding proteins - catabolite gene activator and regulatory subunit of cAMP-dependent protein kinases [Signal transduction mechanisms]. (1.92e-44)	Signal transduction mechanisms	Cellular processing and signaling
group_193		hypothetical protein	14	14	1	168	330	306.667	315	168;306;315;322;330	1	Listeria_plasmids_from_GenBank---this_study	9---5	-	-	COG not assigned	COG not assigned
group_205		DNA topoisomerase III;topoisomerase	14	14	1	369	405	389.571	405	369;405	0	Listeria_plasmids_from_GenBank---this_study	9---5	L	COG0550; TopA; Topoisomerase IA [DNA replication; recombination; and repair]. (5.12e-43)	Replication; recombination and repair	Information storage and processing
group_216		DEAD/DEAH box helicase family protein;ATP-dependent helicase;helicase	14	14	1	1452	3195	2931	3195	1452;2985;3195	2	Listeria_plasmids_from_GenBank---this_study	8---6	KL	COG0553; HepA; Superfamily II DNA/RNA helicases; SNF2 family [Transcription / DNA replication; recombination; and repair]. (5.22e-44)	Transcription; Replication; recombination and repair	Information storage and processing; Information storage and processing
group_220		hypothetical protein	14	14	1	231	375	333.857	375	231;375	4	Listeria_plasmids_from_GenBank---this_study	9---5	-	-	COG not assigned	COG not assigned
group_259		YbbM seven transmembrane helix protein	14	14	1	765	765	765	765	765	0	Listeria_plasmids_from_GenBank---this_study	9---5	P	COG0390; COG0390; ABC-type uncharacterized transport system; permease component [General function prediction only]. (8.49e-79)	Inorganic ion transport and metabolism	Metabolism
group_39		Copper-translocating P-type ATPase	14	14	1	1905	1905	1905	1905	1905	0	Listeria_plasmids_from_GenBank---this_study	9---5	P	COG2217; ZntA; Cation transport ATPase [Inorganic ion transport and metabolism]. (0.0)	Inorganic ion transport and metabolism	Metabolism
group_398		DUF3116 family protein;DUF3116 domain-containing protein	14	14	1	294	312	295.286	294	294;312	0	Listeria_plasmids_from_GenBank---this_study	11---3	-	-	COG not assigned	COG not assigned
group_412		Non-specific DNA-binding protein Dps	14	14	1	573	573	573	573	573	0	Listeria_plasmids_from_GenBank---this_study	9---5	PV	COG0783; Dps; DNA-binding ferritin-like protein (oxidative damage protectant) [Inorganic ion transport and metabolism]. (5.71e-39)	Inorganic ion transport and metabolism; Defense mechanisms	Metabolism; Cellular processing and signaling
group_487		hypothetical protein	14	14	1	453	453	453	453	453	0	Listeria_plasmids_from_GenBank---this_study	7---7	-	-	COG not assigned	COG not assigned
group_507		Mannose-6-phosphate isomerase	14	14	1	423	423	423	423	423	0	Listeria_plasmids_from_GenBank---this_study	9---5	G	COG0662; {ManC}; Mannose-6-phosphate isomerase [Carbohydrate transport and metabolism]. (2.98e-20)	Carbohydrate transport and metabolism	Metabolism
group_684		Copper chaperone	14	14	1	234	234	234	234	234	0	Listeria_plasmids_from_GenBank---this_study	9---5	P	COG2608; CopZ; Copper chaperone [Inorganic ion transport and metabolism]. (3.21e-11)	Inorganic ion transport and metabolism	Metabolism
group_728		hypothetical protein	14	14	1	189	189	189	189	189	0	Listeria_plasmids_from_GenBank---this_study	9---5	-	-	COG not assigned	COG not assigned
group_774		hypothetical protein	14	14	1	141	141	141	141	141	0	Listeria_plasmids_from_GenBank---this_study	9---5	-	-	COG not assigned	COG not assigned
group_775		hypothetical protein	14	14	1	141	141	141	141	141	0	Listeria_plasmids_from_GenBank---this_study	9---5	-	-	COG not assigned	COG not assigned
group_779		hypothetical protein	14	14	1	126	126	126	126	126	0	Listeria_plasmids_from_GenBank---this_study	9---5	-	-	COG not assigned	COG not assigned
group_785		hypothetical protein	14	14	1	120	120	120	120	120	0	Listeria_plasmids_from_GenBank---this_study	9---5	-	-	COG not assigned	COG not assigned
group_787		hypothetical protein	14	14	1	117	117	117	117	117	0	Listeria_plasmids_from_GenBank---this_study	9---5	-	-	COG not assigned	COG not assigned
group_792		resolvase	14	14	1	105	105	105	105	105	0	Listeria_plasmids_from_GenBank---this_study	9---5	-	-	COG not assigned	COG not assigned
group_808		ABC transporter ATP-binding protein;ABC-type uncharacterized transport system ATPase component	14	14	1	654	726	667.091	654	654;725;726	0	Listeria_plasmids_from_GenBank---this_study	9---5	P	COG4619; COG4619; ABC-type uncharacterized transport system; ATPase component [General function prediction only]. (6.84e-78)	Inorganic ion transport and metabolism	Metabolism
group_809		Mobile element protein;IS256 family transposase	14	14	1	198	219	214.5	219	198;219	0	Listeria_plasmids_from_GenBank---this_study	9---5	-	-	COG not assigned	COG not assigned
group_149		cation:proton antiporter	13	13	1	1155	1236	1173.69	1155	1155;1236	0	Listeria_plasmids_from_GenBank---this_study	10---3	P	COG0475; KefB; Kef-type K+ transport systems; membrane components [Inorganic ion transport and metabolism]. (5.38e-71)	Inorganic ion transport and metabolism	Metabolism
group_223		enolase/phosphopyruvate hydratase	13	13	1	1176	1260	1253.54	1239	1176;1215;1239;1260	0	Listeria_plasmids_from_GenBank---this_study	10---3	G	COG0148; Eno; Enolase [Carbohydrate transport and metabolism]. (0.0)	Carbohydrate transport and metabolism	Metabolism
group_249		site-specific DNA-methyltransferase;hypothetical protein	12	13	1.08333	600	1899	1631.5	1899	600;978;1032;1833;1842;1898;1899	3	Listeria_plasmids_from_GenBank---this_study	7---5	L	COG2189; COG2189; Adenine specific DNA methylase Mod [DNA replication; recombination; and repair]. (3.67e-62)	Replication; recombination and repair	Information storage and processing
group_181		hypothetical protein	12	12	1	345	414	408.25	414	345;414	1	Listeria_plasmids_from_GenBank	12	-	-	COG not assigned	COG not assigned
group_420		hypothetical protein	12	12	1	567	567	567	567	567	0	Listeria_plasmids_from_GenBank	12	-	-	COG not assigned	COG not assigned
group_134		DUF916 domain-containing protein	12	12	1	1038	1038	1038	1038	1038	0	Listeria_plasmids_from_GenBank---this_study	8---4	-	-	COG not assigned	COG not assigned
group_309		hypothetical protein	12	12	1	558	558	558	558	558	0	Listeria_plasmids_from_GenBank---this_study	7---5	-	-	COG not assigned	COG not assigned
group_343		hypothetical protein	12	12	1	318	318	318	318	317;318	0	Listeria_plasmids_from_GenBank---this_study	8---4	-	-	COG not assigned	COG not assigned
group_400		hypothetical protein	12	12	1	360	666	620.5	666	360;546;645;666	3	Listeria_plasmids_from_GenBank---this_study	7---5	-	-	COG not assigned	COG not assigned
group_770		hypothetical protein	12	12	1	144	144	144	144	144	0	Listeria_plasmids_from_GenBank---this_study	4---8	-	-	COG not assigned	COG not assigned
crcB	crcB	fluoride efflux transporter CrcB	11	11	1	360	360	360	360	357;360	0	Listeria_plasmids_from_GenBank---this_study	9---2	DP	COG0239; CrcB; Integral membrane protein possibly involved in chromosome condensation [Cell division and chromosome partitioning]. (3.16e-24)	Cell cycle control; cell division; chromosome partitioning; Inorganic ion transport and metabolism	Cellular processing and signaling; Metabolism
group_1		restriction endonuclease	11	11	1	3123	3123	3123	3123	3117;3123	0	Listeria_plasmids_from_GenBank---this_study	6---5	V	COG3587; COG3587; Restriction endonuclease [Defense mechanisms]. (0.0)	Defense mechanisms	Cellular processing and signaling
group_101		type IV secretion protein	11	11	1	1254	1254	1254	1254	1254	0	Listeria_plasmids_from_GenBank---this_study	7---4	UW	COG4962; CpaF; Flp pilus assembly protein; ATPase CpaF [Intracellular trafficking and secretion]. (6.61e-34)	Intracellular trafficking; secretion; and vesicular transport; Extracellular structures	Cellular processing and signaling; Cellular processing and signaling
group_114		hypothetical protein	11	11	1	1164	1164	1164	1164	1164	0	Listeria_plasmids_from_GenBank---this_study	7---4	-	-	COG not assigned	COG not assigned
group_12		conjugal transfer protein TraG	11	11	1	2550	2550	2550	2550	1944;2550	1	Listeria_plasmids_from_GenBank---this_study	7---4	U	COG3505; VirD4; Type IV secretory pathway; VirD4 components [Intracellular trafficking and secretion]. (7.45e-25)	Intracellular trafficking; secretion; and vesicular transport	Cellular processing and signaling
group_128		hypothetical protein	11	11	1	186	207	201	207	186;198;207	2	Listeria_plasmids_from_GenBank---this_study	6---5	JV	COG3041; COG3041; Uncharacterized protein conserved in bacteria [Function unknown]. (4.68e-06)	Translation; ribosomal structure and biogenesis; Defense mechanisms	Information storage and processing; Cellular processing and signaling
group_129		hypothetical protein;IS5/IS1182 family transposase	11	11	1	135	174	142.8	174	135;174	4	Listeria_plasmids_from_GenBank---this_study	6---5	-	-	COG not assigned	COG not assigned
group_146		hypothetical protein;IS3 family transposase	11	11	1	135	171	149.143	171	135;162;171	4	Listeria_plasmids_from_GenBank---this_study	6---5	-	-	COG not assigned	COG not assigned
group_155		hypothetical protein;fructose 16-bisphosphatase	11	11	1	288	381	321.818	288	288;381	7	Listeria_plasmids_from_GenBank---this_study	7---4	-	-	COG not assigned	COG not assigned
group_156		C40 family peptidase;peptidase	11	11	1	1005	1086	1041.82	1005	1005;1086	0	Listeria_plasmids_from_GenBank---this_study	7---4	M	COG0791; Spr; Cell wall-associated hydrolases (invasion-associated proteins) [Cell envelope biogenesis; outer membrane]. (2.83e-22)	Cell wall/membrane/envelope biogenesis	Cellular processing and signaling
group_16		hypothetical protein	11	11	1	534	630	621.273	630	534;630	1	Listeria_plasmids_from_GenBank---this_study	7---4	-	-	COG not assigned	COG not assigned
group_167		ATPase	11	11	1	945	945	945	945	921;945	0	Listeria_plasmids_from_GenBank---this_study	6---5	R	COG0714; COG0714; MoxR-like ATPases [General function prediction only]. (1.17e-46)	General function prediction only	Poorly described
group_173		fluoride efflux transporter CrcB	11	11	1	345	387	383.182	387	345;387	1	Listeria_plasmids_from_GenBank---this_study	9---2	DP	COG0239; CrcB; Integral membrane protein possibly involved in chromosome condensation [Cell division and chromosome partitioning]. (5.08e-24)	Cell cycle control; cell division; chromosome partitioning; Inorganic ion transport and metabolism	Cellular processing and signaling; Metabolism
group_19		hypothetical protein	11	11	1	2232	2232	2232	2205	2205;2232	0	Listeria_plasmids_from_GenBank---this_study	7---4	-	-	COG not assigned	COG not assigned
group_203		SDR family NAD(P)-dependent oxidoreductase	11	11	1	864	864	864	864	864	0	Listeria_plasmids_from_GenBank---this_study	6---5	R	COG0702; COG0702; Predicted nucleoside-diphosphate-sugar epimerases [Cell envelope biogenesis; outer membrane / Carbohydrate transport and metabolism]. (4.26e-43)	General function prediction only	Poorly described
group_214		hypothetical protein	11	11	1	855	855	855	855	855	0	Listeria_plasmids_from_GenBank---this_study	7---4	-	-	COG not assigned	COG not assigned
group_230		hypothetical protein	11	11	1	816	816	816	816	816	0	Listeria_plasmids_from_GenBank---this_study	7---4	-	-	COG not assigned	COG not assigned
group_237		AAA family ATPase;ATP-binding protein;hypothetical protein	11	11	1	930	2589	2326.09	2589	930;2178;2583;2589	4	Listeria_plasmids_from_GenBank---this_study	4---7	L	COG0419; SbcC; ATPase involved in DNA repair [DNA replication; recombination; and repair]. (6.03e-12)	Replication; recombination and repair	Information storage and processing
group_240		hypothetical protein	11	11	1	804	804	804	804	803;804	0	Listeria_plasmids_from_GenBank---this_study	7---4	-	-	COG not assigned	COG not assigned
group_244		hypothetical protein	11	11	1	789	789	789	789	789	0	Listeria_plasmids_from_GenBank---this_study	7---4	-	-	COG not assigned	COG not assigned
group_342		hypothetical protein	11	11	1	666	666	666	666	666	0	Listeria_plasmids_from_GenBank---this_study	7---4	-	-	COG not assigned	COG not assigned
group_360		DUF190 domain-containing protein	11	11	1	636	636	636	636	636	0	Listeria_plasmids_from_GenBank---this_study	9---2	T	COG1993; COG1993; PII-like signaling protein [Signal transduction mechanisms]. (9.76e-16)	Signal transduction mechanisms	Cellular processing and signaling
group_37		DUF87 domain-containing protein	11	11	1	1935	1935	1935	1935	1935	0	Listeria_plasmids_from_GenBank---this_study	7---4	U	COG3451; VirB4; Type IV secretory pathway; VirB4 components [Intracellular trafficking and secretion]. (1.59e-06)	Intracellular trafficking; secretion; and vesicular transport	Cellular processing and signaling
group_406		thermonuclease	11	11	1	579	579	579	579	570;579	0	Listeria_plasmids_from_GenBank---this_study	7---4	L	COG1525; COG1525; Micrococcal nuclease (thermonuclease) homologs [DNA replication; recombination; and repair]. (6.34e-27)	Replication; recombination and repair	Information storage and processing
group_419		restriction endonuclease	11	11	1	567	567	567	567	567	0	Listeria_plasmids_from_GenBank---this_study	7---4	V	COG1787; COG1787; Predicted endonuclease distantly related to archaeal Holliday junction resolvase and Mrr-like restriction enzymes [Defense mechanisms]. (5.45e-24)	Defense mechanisms	Cellular processing and signaling
group_436		hypothetical protein	11	11	1	555	555	555	555	555	0	Listeria_plasmids_from_GenBank---this_study	7---4	-	-	COG not assigned	COG not assigned
group_440		hypothetical protein	11	11	1	546	546	546	546	546	0	Listeria_plasmids_from_GenBank---this_study	7---4	-	-	COG not assigned	COG not assigned
group_448		hypothetical protein	11	11	1	540	540	540	540	540	0	Listeria_plasmids_from_GenBank---this_study	7---4	-	-	COG not assigned	COG not assigned
group_464		hypothetical protein	11	11	1	510	510	510	510	510	0	Listeria_plasmids_from_GenBank---this_study	6---5	-	-	COG not assigned	COG not assigned
group_476		hypothetical protein	11	11	1	483	483	483	483	483	0	Listeria_plasmids_from_GenBank---this_study	7---4	-	-	COG not assigned	COG not assigned
group_48		hypothetical protein	11	11	1	1764	1764	1764	1764	1763;1764	0	Listeria_plasmids_from_GenBank---this_study	7---4	-	-	COG not assigned	COG not assigned
group_499		hypothetical protein	11	11	1	432	432	432	432	432	0	Listeria_plasmids_from_GenBank---this_study	7---4	-	-	COG not assigned	COG not assigned
group_500		CopY/TcrY family copper transport repressor	11	11	1	432	432	432	432	432	0	Listeria_plasmids_from_GenBank---this_study	6---5	K	COG3682; COG3682; Predicted transcriptional regulator [Transcription]. (1.74e-27)	Transcription	Information storage and processing
group_517		hypothetical protein	11	11	1	399	399	399	399	399	0	Listeria_plasmids_from_GenBank---this_study	7---4	-	-	COG not assigned	COG not assigned
group_537		Abi family protein	11	11	1	375	375	375	372	372;374;375	0	Listeria_plasmids_from_GenBank---this_study	6---5	-	-	COG not assigned	COG not assigned
group_559		hypothetical protein	11	11	1	363	363	363	345	345;363	0	Listeria_plasmids_from_GenBank---this_study	7---4	-	-	COG not assigned	COG not assigned
group_570		hypothetical protein	11	11	1	354	354	354	354	354	0	Listeria_plasmids_from_GenBank---this_study	7---4	-	-	COG not assigned	COG not assigned
group_58		DUF1738 domain-containing protein	11	11	1	1614	1614	1614	1614	1614	0	Listeria_plasmids_from_GenBank---this_study	6---5	L	COG4227; COG4227; Antirestriction protein [DNA replication; recombination; and repair]. (2.51e-10)	Replication; recombination and repair	Information storage and processing
group_622		hypothetical protein	11	11	1	291	291	291	291	291	0	Listeria_plasmids_from_GenBank---this_study	7---4	-	-	COG not assigned	COG not assigned
group_66		hypothetical protein	11	11	1	1452	1452	1452	1452	1446;1452	0	Listeria_plasmids_from_GenBank---this_study	7---4	-	-	COG not assigned	COG not assigned
group_700		hypothetical protein	11	11	1	222	222	222	219	219;222	0	Listeria_plasmids_from_GenBank---this_study	7---4	-	-	COG not assigned	COG not assigned
group_701		sodium:dicarboxylate symporter family protein	11	11	1	219	219	219	219	219	0	Listeria_plasmids_from_GenBank---this_study	7---4	-	-	COG not assigned	COG not assigned
group_729		hypothetical protein	11	11	1	189	189	189	189	189	0	Listeria_plasmids_from_GenBank---this_study	6---5	-	-	COG not assigned	COG not assigned
group_741		hypothetical protein	11	11	1	180	180	180	180	180	0	Listeria_plasmids_from_GenBank---this_study	7---4	-	-	COG not assigned	COG not assigned
group_742		hypothetical protein	11	11	1	180	180	180	180	180	0	Listeria_plasmids_from_GenBank---this_study	7---4	-	-	COG not assigned	COG not assigned
group_758		hypothetical protein	11	11	1	162	162	162	162	162	0	Listeria_plasmids_from_GenBank---this_study	6---5	-	-	COG not assigned	COG not assigned
group_768		hypothetical protein	11	11	1	147	147	147	147	147	0	Listeria_plasmids_from_GenBank---this_study	7---4	-	-	COG not assigned	COG not assigned
group_783		hypothetical protein	11	11	1	123	123	123	123	123	0	Listeria_plasmids_from_GenBank---this_study	7---4	-	-	COG not assigned	COG not assigned
group_810		hypothetical protein	11	11	1	921	921	921	921	918;921	0	Listeria_plasmids_from_GenBank---this_study	7---4	-	-	COG not assigned	COG not assigned
group_813		hypothetical protein	11	11	1	171	279	192.6	171	171;279	8	Listeria_plasmids_from_GenBank---this_study	7---4	-	-	COG not assigned	COG not assigned
group_116		alcohol dehydrogenase catalytic domain-containing protein	10	10	1	1149	1149	1149	1149	1149	0	Listeria_plasmids_from_GenBank	10	ER	COG1063; Tdh; Threonine dehydrogenase and related Zn-dependent dehydrogenases [Amino acid transport and metabolism / General function prediction only]. (9.67e-110)	Amino acid transport and metabolism; General function prediction only	Metabolism; Poorly described
group_174		EamA family transporter	10	10	1	924	924	924	924	891;924	0	Listeria_plasmids_from_GenBank	10	GER	COG0697; RhaT; Permeases of the drug/metabolite transporter (DMT) superfamily [Carbohydrate transport and metabolism / Amino acid transport and metabolism / General function prediction only]. (4.74e-12)	Carbohydrate transport and metabolism; Amino acid transport and metabolism; General function prediction only	Metabolism; Metabolism; Poorly described
group_132		DUF916 domain-containing protein	10	10	1	1044	1044	1044	1044	1044	0	Listeria_plasmids_from_GenBank---this_study	6---4	-	-	COG not assigned	COG not assigned
group_143		hypothetical protein	10	10	1	1023	1023	1023	1023	1023	0	Listeria_plasmids_from_GenBank---this_study	6---4	-	-	COG not assigned	COG not assigned
group_336		hypothetical protein	10	10	1	672	672	672	672	672	0	Listeria_plasmids_from_GenBank---this_study	6---4	S	COG5484; COG5484; Uncharacterized conserved protein [Function unknown]. (5.90e-20)	Function unknown	Poorly described
group_450		hypothetical protein	10	10	1	540	540	540	540	540	0	Listeria_plasmids_from_GenBank---this_study	6---4	-	-	COG not assigned	COG not assigned
group_598		hypothetical protein	10	10	1	318	318	318	318	318	0	Listeria_plasmids_from_GenBank---this_study	6---4	-	-	COG not assigned	COG not assigned
group_685		hypothetical protein	10	10	1	234	234	234	234	234	0	Listeria_plasmids_from_GenBank---this_study	6---4	-	-	COG not assigned	COG not assigned
group_711		hypothetical protein	10	10	1	210	210	210	210	210	0	Listeria_plasmids_from_GenBank---this_study	6---4	-	-	COG not assigned	COG not assigned
group_77		ImmA/IrrE family metallo-endopeptidase	10	10	1	1380	1380	1380	1374	1374;1380	0	Listeria_plasmids_from_GenBank---this_study	6---4	-	-	COG not assigned	COG not assigned
group_91		DNA modification methylase	10	10	1	1308	1308	1308	1296	1296;1308	0	Listeria_plasmids_from_GenBank---this_study	6---4	L	COG0863; COG0863; DNA modification methylase [DNA replication; recombination; and repair]. (2.48e-34)	Replication; recombination and repair	Information storage and processing
group_393		YolD-like family protein	10	10	1	180	291	255.9	261	180;261;291	9	this_study	10	-	-	COG not assigned	COG not assigned
group_136		aminotransferase class I/II-fold pyridoxal phosphate-dependent enzyme	9	9	1	1032	1032	1032	1032	1032	0	Listeria_plasmids_from_GenBank	9	KE	COG1167; ARO8; Transcriptional regulators containing a DNA-binding HTH domain and an aminotransferase domain (MocR family) and their eukaryotic orthologs [Transcription / Amino acid transport and metabolism]. (1.92e-101)	Transcription; Amino acid transport and metabolism	Information storage and processing; Metabolism
group_225		helix-turn-helix transcriptional regulator;helix-turn-helix domain-containing protein	9	9	1	123	204	132	123	123;204	8	Listeria_plasmids_from_GenBank	9	K	COG1476; COG1476; Predicted transcriptional regulators [Transcription]. (7.72e-24)	Transcription	Information storage and processing
group_241		prolipoprotein diacylglyceryl transferase	9	9	1	804	804	804	804	804	0	Listeria_plasmids_from_GenBank	9	M	COG0682; Lgt; Prolipoprotein diacylglyceryltransferase [Cell envelope biogenesis; outer membrane]. (5.34e-79)	Cell wall/membrane/envelope biogenesis	Cellular processing and signaling
group_33		heavy metal translocating P-type ATPase	9	9	1	1962	1962	1962	1962	1565;1629;1962	2	Listeria_plasmids_from_GenBank	9	P	COG2217; ZntA; Cation transport ATPase [Inorganic ion transport and metabolism]. (0.0)	Inorganic ion transport and metabolism	Metabolism
group_330		response regulator	9	9	1	681	681	681	681	681	0	Listeria_plasmids_from_GenBank	9	TK	COG0745; OmpR; Response regulators consisting of a CheY-like receiver domain and a winged-helix DNA-binding domain [Signal transduction mechanisms / Transcription]. (7.03e-90)	Signal transduction mechanisms; Transcription	Cellular processing and signaling; Information storage and processing
group_379		TIGR01906 family membrane protein	9	9	1	615	615	615	615	615	0	Listeria_plasmids_from_GenBank	9	S	COG4478; COG4478; Predicted membrane protein [Function unknown]. (2.29e-19)	Function unknown	Poorly described
group_396		DUF1541 domain-containing protein	9	9	1	597	597	597	597	597	0	Listeria_plasmids_from_GenBank	9	-	-	COG not assigned	COG not assigned
group_470		CopY/TcrY family copper transport repressor	9	9	1	495	495	495	495	495	0	Listeria_plasmids_from_GenBank	9	K	COG3682; COG3682; Predicted transcriptional regulator [Transcription]. (3.89e-34)	Transcription	Information storage and processing
group_501		hypothetical protein	9	9	1	432	432	432	432	432	0	Listeria_plasmids_from_GenBank	9	P	COG2608; CopZ; Copper chaperone [Inorganic ion transport and metabolism]. (2.48e-14)	Inorganic ion transport and metabolism	Metabolism
group_541		cupredoxin domain-containing protein	9	9	1	372	372	372	372	372	0	Listeria_plasmids_from_GenBank	9	R	COG4633; COG4633; Plastocyanin domain containing protein [General function prediction only]. (7.74e-37)	General function prediction only	Poorly described
group_549		CopY family transcriptional regulator	9	9	1	366	366	366	366	366	0	Listeria_plasmids_from_GenBank	9	K	COG3682; COG3682; Predicted transcriptional regulator [Transcription]. (1.26e-12)	Transcription	Information storage and processing
group_59		multicopper oxidase domain-containing protein	9	9	1	1587	1587	1587	1587	1555;1587	0	Listeria_plasmids_from_GenBank	9	DPM	COG2132; SufI; Putative multicopper oxidases [Secondary metabolites biosynthesis; transport; and catabolism]. (1.73e-99)	Cell cycle control; cell division; chromosome partitioning; Inorganic ion transport and metabolism; Cell wall/membrane/envelope biogenesis	Cellular processing and signaling; Metabolism; Cellular processing and signaling
group_642		hypothetical protein	9	9	1	273	273	273	273	273	0	Listeria_plasmids_from_GenBank	9	R	COG4633; COG4633; Plastocyanin domain containing protein [General function prediction only]. (7.57e-13)	General function prediction only	Poorly described
group_696		DUF2933 domain-containing protein	9	9	1	225	225	225	225	225	0	Listeria_plasmids_from_GenBank	9	-	-	COG not assigned	COG not assigned
group_714		hypothetical protein	9	9	1	207	207	207	207	207	0	Listeria_plasmids_from_GenBank	9	-	-	COG not assigned	COG not assigned
group_734		DUF2933 domain-containing protein	9	9	1	186	186	186	180	180;186	0	Listeria_plasmids_from_GenBank	9	-	-	COG not assigned	COG not assigned
group_74		GHKL domain-containing protein	9	9	1	1395	1395	1395	1395	846;1395	1	Listeria_plasmids_from_GenBank	9	T	COG0642; BaeS; Signal transduction histidine kinase [Signal transduction mechanisms]. (6.09e-61)	Signal transduction mechanisms	Cellular processing and signaling
group_90		MATE family efflux transporter	9	9	1	1311	1311	1311	1311	1311	0	Listeria_plasmids_from_GenBank	9	V	COG0534; NorM; Na+-driven multidrug efflux pump [Defense mechanisms]. (5.13e-83)	Defense mechanisms	Cellular processing and signaling
group_95		type II restriction endonuclease	9	9	1	1284	1284	1284	1284	1284	0	Listeria_plasmids_from_GenBank	9	-	-	COG not assigned	COG not assigned
group_138		Multicopper oxidase;multicopper oxidase domain-containing protein	9	9	1	348	405	354.333	348	348;405	8	Listeria_plasmids_from_GenBank---this_study	7---2	DPM	COG2132; SufI; Putative multicopper oxidases [Secondary metabolites biosynthesis; transport; and catabolism]. (1.19e-37)	Cell cycle control; cell division; chromosome partitioning; Inorganic ion transport and metabolism; Cell wall/membrane/envelope biogenesis	Cellular processing and signaling; Metabolism; Cellular processing and signaling
group_291		IS30 family transposase	9	9	1	504	936	792	936	504;936	3	Listeria_plasmids_from_GenBank---this_study	6---3	X	COG2826; Tra8; Transposase and inactivated derivatives; IS30 family [DNA replication; recombination; and repair]. (3.24e-115)	Mobilome: prophages; transposons	Information storage and processing
group_397		AraC family transcriptional regulator	9	9	1	105	846	763.667	846	105;846	1	Listeria_plasmids_from_GenBank---this_study	1---8	K	COG2207; AraC; AraC-type DNA-binding domain-containing proteins [Transcription]. (1.22e-29)	Transcription	Information storage and processing
group_496		hypothetical protein	9	9	1	441	441	441	441	441	0	Listeria_plasmids_from_GenBank---this_study	5---4	-	-	COG not assigned	COG not assigned
group_372		YolD-like family protein	9	9	1	348	357	352.5	348	348;356;357	0	this_study	9	-	-	COG not assigned	COG not assigned
group_281		hypothetical protein;SIR2 family protein	8	8	1	156	171	161.625	156	156;171	0	Listeria_plasmids_from_GenBank	8	-	-	COG not assigned	COG not assigned
group_552		YobA family protein	8	8	1	366	366	366	366	348;366	0	Listeria_plasmids_from_GenBank	8	-	-	COG not assigned	COG not assigned
group_677		hypothetical protein	8	8	1	240	240	240	240	240	0	Listeria_plasmids_from_GenBank	8	-	-	COG not assigned	COG not assigned
group_93		hypothetical protein	8	8	1	1299	1299	1299	1299	1299	0	Listeria_plasmids_from_GenBank	8	-	-	COG not assigned	COG not assigned
group_303		type IV secretion system/conjugative transfer family protein;TraM recognition domain-containing protein;hypothetical protein	8	8	1	747	1965	1224	1346	747;750;801;1332;1359;1383;1965	7	Listeria_plasmids_from_GenBank---this_study	4---4	U	COG3505; VirD4; Type IV secretory pathway; VirD4 components [Intracellular trafficking and secretion]. (2.95e-48)	Intracellular trafficking; secretion; and vesicular transport	Cellular processing and signaling
group_695		hypothetical protein	8	8	1	225	225	225	225	225	0	Listeria_plasmids_from_GenBank---this_study	4---4	-	-	COG not assigned	COG not assigned
group_130		serine recombinase family protein	8	8	1	495	600	586.875	576	495;576;600	1	this_study	8	L	COG1961; PinR; Site-specific recombinases; DNA invertase Pin homologs [DNA replication; recombination; and repair]. (2.81e-32)	Replication; recombination and repair	Information storage and processing
group_389		DUF3130 domain-containing protein	8	8	1	264	285	282.375	285	264;285	0	this_study	8	-	-	COG not assigned	COG not assigned
group_4		Tn3 family transposase	8	8	1	2967	2967	2967	2967	2964;2967	0	this_study	8	X	COG4644; COG4644; Transposase and inactivated derivatives; TnpA family [DNA replication; recombination; and repair]. (1.22e-99)	Mobilome: prophages; transposons	Information storage and processing
group_201		DEAD/DEAH box helicase family protein	7	7	1	2637	3798	3565.8	3798	2637;3798	1	Listeria_plasmids_from_GenBank	7	L	COG4646; COG4646; DNA methylase [Transcription / DNA replication; recombination; and repair]. (2.78e-43)	Replication; recombination and repair	Information storage and processing
group_119		ATP-dependent Clp protease ATP-binding subunit	7	7	1	1119	1119	1119	1119	1119	0	Listeria_plasmids_from_GenBank---this_study	3---4	O	COG0542; clpA; ATP-binding subunits of Clp protease and DnaK/DnaJ chaperones [Posttranslational modification; protein turnover; chaperones]. (2.53e-25)	Posttranslational modification; protein turnover; chaperones	Cellular processing and signaling
group_148		hypothetical protein	7	7	1	993	993	993	978	978;993	0	Listeria_plasmids_from_GenBank---this_study	5---2	-	-	COG not assigned	COG not assigned
group_177		type III toxin-antitoxin system toxin family protein;hypothetical protein	7	7	1	405	540	443.571	405	405;540	5	Listeria_plasmids_from_GenBank---this_study	5---2	-	-	COG not assigned	COG not assigned
group_178		hypothetical protein	7	7	1	249	291	279	291	249;291	2	Listeria_plasmids_from_GenBank---this_study	5---2	-	-	COG not assigned	COG not assigned
group_218		ParA family protein	7	7	1	828	828	828	828	828	0	Listeria_plasmids_from_GenBank---this_study	5---2	DN	COG1192; Soj; ATPases involved in chromosome partitioning [Cell division and chromosome partitioning]. (2.31e-35)	Cell cycle control; cell division; chromosome partitioning; Cell motility	Cellular processing and signaling; Cellular processing and signaling
group_272		hypothetical protein	7	7	1	318	387	377.143	387	318;387	1	Listeria_plasmids_from_GenBank---this_study	5---2	-	-	COG not assigned	COG not assigned
group_385		integrase/recombinase subgroup 3 protein	7	7	1	606	606	606	606	606	0	Listeria_plasmids_from_GenBank---this_study	1---6	L	COG4974; XerD; Site-specific recombinase XerD [DNA replication; recombination; and repair]. (6.59e-12)	Replication; recombination and repair	Information storage and processing
group_469		hypothetical protein	7	7	1	498	498	498	498	498	0	Listeria_plasmids_from_GenBank---this_study	5---2	-	-	COG not assigned	COG not assigned
group_786		hypothetical protein	7	7	1	120	120	120	120	120	0	Listeria_plasmids_from_GenBank---this_study	5---2	-	-	COG not assigned	COG not assigned
group_125		hypothetical protein	7	7	1	1083	1083	1083	1083	1083	0	this_study	7	-	-	COG not assigned	COG not assigned
group_127		murein M23 family metallopeptidase	7	7	1	1077	1077	1077	1077	1077	0	this_study	7	M	COG0739; NlpD; Membrane proteins related to metalloendopeptidases [Cell envelope biogenesis; outer membrane]. (2.28e-35)	Cell wall/membrane/envelope biogenesis	Cellular processing and signaling
group_162		acyltransferase family protein	7	7	1	972	972	972	972	972	0	this_study	7	G	COG3594; NolL; Fucose 4-O-acetylase and related acetyltransferases [Carbohydrate transport and metabolism]. (4.76e-12)	Carbohydrate transport and metabolism	Metabolism
group_236		hypothetical protein	7	7	1	291	366	348	366	291;315;366	2	this_study	7	-	-	COG not assigned	COG not assigned
group_252		type II toxin-antitoxin system RelE/ParE family antitoxin	7	7	1	222	222	222	222	222	0	this_study	7	-	-	COG not assigned	COG not assigned
group_253		hypothetical protein	7	7	1	165	180	171.429	165	165;180	0	this_study	7	-	-	COG not assigned	COG not assigned
group_257		type IV secretion system/conjugative transfer family protein	7	7	1	540	540	540	540	540	0	this_study	7	-	-	COG not assigned	COG not assigned
group_260		hypothetical protein	7	7	1	408	408	408	408	408	0	this_study	7	-	-	COG not assigned	COG not assigned
group_270		hypothetical protein	7	7	1	699	699	699	699	699	0	this_study	7	-	-	COG not assigned	COG not assigned
group_285		type IV secretion system/conjugative transfer family protein	7	7	1	2325	2325	2325	2325	2235;2325	0	this_study	7	U	COG3505; VirD4; Type IV secretory pathway; VirD4 components [Intracellular trafficking and secretion]. (2.43e-23)	Intracellular trafficking; secretion; and vesicular transport	Cellular processing and signaling
group_300		hypothetical protein	7	7	1	285	285	285	285	285	0	this_study	7	-	-	COG not assigned	COG not assigned
group_301		sortase class A	7	7	1	687	687	687	687	687	0	this_study	7	M	COG3764; SrtA; Sortase (surface protein transpeptidase) [Cell envelope biogenesis; outer membrane]. (8.58e-36)	Cell wall/membrane/envelope biogenesis	Cellular processing and signaling
group_312		hypothetical protein	7	7	1	786	786	786	786	786	0	this_study	7	-	-	COG not assigned	COG not assigned
group_318		DNA/RNA non-specific endonuclease	7	7	1	732	732	732	732	732	0	this_study	7	-	-	COG not assigned	COG not assigned
group_320		hypothetical protein	7	7	1	696	696	696	696	696	0	this_study	7	-	-	COG not assigned	COG not assigned
group_323		hypothetical protein	7	7	1	2142	2145	2144.57	2145	2142;2145	0	this_study	7	D	COG1196; Smc; Chromosome segregation ATPases [Cell division and chromosome partitioning]. (8.86e-07)	Cell cycle control; cell division; chromosome partitioning	Cellular processing and signaling
group_324		hypothetical protein	7	7	1	312	315	314.571	315	312;315	0	this_study	7	-	-	COG not assigned	COG not assigned
group_328		hypothetical protein	7	7	1	273	276	274.714	273	273;276	0	this_study	7	-	-	COG not assigned	COG not assigned
group_329		type IV secretion system/conjugative transfer family protein	7	7	1	1935	1986	1956.86	1935	1905;1935;1986	0	this_study	7	-	-	COG not assigned	COG not assigned
group_331		SH3-like domain-containing protein;hypothetical protein	7	7	1	201	1725	1071.86	1725	201;1725	3	this_study	7	-	-	COG not assigned	COG not assigned
group_332		hypothetical protein	7	7	1	273	273	273	273	273	0	this_study	7	-	-	COG not assigned	COG not assigned
group_333		hypothetical protein	7	7	1	378	537	423.429	378	378;537	5	this_study	7	-	-	COG not assigned	COG not assigned
group_338		hypothetical protein	7	7	1	168	168	168	168	168	0	this_study	7	-	-	COG not assigned	COG not assigned
group_35		type IV secretion system/conjugative transfer family protein	7	7	1	1947	1947	1947	1947	1941;1947	0	this_study	7	-	-	COG not assigned	COG not assigned
group_367		hypothetical protein	7	7	1	504	528	517.286	525	504;525;528	0	this_study	7	-	-	COG not assigned	COG not assigned
group_383		sugar-phosphate nucleotidyltransferase	7	7	1	537	540	539.143	537	537;540	0	this_study	7	-	-	COG not assigned	COG not assigned
group_49		arsenical pump-driving ATPase ArsA	7	7	1	1725	1725	1725	1725	1725	0	this_study	7	P	COG0003; ArsA; Predicted ATPase involved in chromosome partitioning [Cell division and chromosome partitioning]. (1.46e-56)	Inorganic ion transport and metabolism	Metabolism
group_543		arsenite efflux transporter metallochaperone ArsD	7	7	1	369	369	369	369	366;369	0	this_study	7	-	-	COG not assigned	COG not assigned
group_575		arsenic resistance operon repressor ArsR	7	7	1	348	348	348	348	348	0	this_study	7	K	COG0640; ArsR; Predicted transcriptional regulators [Transcription]. (7.43e-22)	Transcription	Information storage and processing
group_63		toprim domain-containing protein	7	7	1	1479	1479	1479	1479	1479	0	this_study	7	-	-	COG not assigned	COG not assigned
group_640		type II toxin-antitoxin system RelE/ParE family toxin	7	7	1	276	276	276	276	276	0	this_study	7	V	COG2026; RelE; Cytotoxic translational repressor of toxin-antitoxin stability system [Translation; ribosomal structure and biogenesis / Cell division and chromosome partitioning]. (4.47e-22)	Defense mechanisms	Cellular processing and signaling
group_680		hypothetical protein	7	7	1	237	237	237	237	237	0	this_study	7	-	-	COG not assigned	COG not assigned
group_721		hypothetical protein	7	7	1	201	201	201	201	201	0	this_study	7	-	-	COG not assigned	COG not assigned
group_84		MobL relaxase	7	7	1	1347	1347	1347	1347	1347;1348	0	this_study	7	-	-	COG not assigned	COG not assigned
group_151		Abi family protein	6	6	1	630	984	689	630	612;630;984	5	Listeria_plasmids_from_GenBank---this_study	3---3	V	COG4823; AbiF; Abortive infection bacteriophage resistance protein [Defense mechanisms]. (5.24e-29)	Defense mechanisms	Cellular processing and signaling
group_153		hypothetical protein	6	6	1	366	387	383.5	387	366;387	0	Listeria_plasmids_from_GenBank---this_study	4---2	-	-	COG not assigned	COG not assigned
group_161		hypothetical protein	6	6	1	975	975	975	975	975	0	Listeria_plasmids_from_GenBank---this_study	4---2	-	-	COG not assigned	COG not assigned
group_290		hypothetical protein	6	6	1	462	462	462	460	459;462	0	Listeria_plasmids_from_GenBank---this_study	4---2	-	-	COG not assigned	COG not assigned
group_346		YolD-like family protein; hypothetical protein	6	6	1	87	306	239.5	261	87;261;306	5	Listeria_plasmids_from_GenBank---this_study	1---5	-	-	COG not assigned	COG not assigned
group_394		plasmid replication initiator protein;replication initiation protein	6	6	1	267	1161	1011	1160	267;1158;1161	1	Listeria_plasmids_from_GenBank---this_study	2---4	X	COG5527; COG5527; Protein involved in initiation of plasmid replication [DNA replication; recombination; and repair]. (2.94e-131)	Mobilome: prophages; transposons	Information storage and processing
group_533		hypothetical protein	6	6	1	381	381	381	378	378;381	0	Listeria_plasmids_from_GenBank---this_study	4---2	-	-	COG not assigned	COG not assigned
group_556		hypothetical protein	6	6	1	363	363	363	363	363	0	Listeria_plasmids_from_GenBank---this_study	1---5	-	-	COG not assigned	COG not assigned
group_567		hypothetical protein	6	6	1	357	357	357	348	348;357	0	Listeria_plasmids_from_GenBank---this_study	4---2	-	-	COG not assigned	COG not assigned
group_614		hypothetical protein	6	6	1	297	297	297	297	297	0	Listeria_plasmids_from_GenBank---this_study	4---2	-	-	COG not assigned	COG not assigned
group_780		hypothetical protein	6	6	1	126	126	126	126	126	0	Listeria_plasmids_from_GenBank---this_study	4---2	-	-	COG not assigned	COG not assigned
group_24		type IA DNA topoisomerase	6	6	1	2142	2142	2142	2142	2142	0	this_study	6	L	COG0550; TopA; Topoisomerase IA [DNA replication; recombination; and repair]. (4.29e-134)	Replication; recombination and repair	Information storage and processing
group_258		CPBP family intramembrane metalloprotease	6	6	1	468	468	468	468	468	0	this_study	6	-	-	COG not assigned	COG not assigned
group_267		type IV secretion system/conjugative transfer family protein	6	6	1	603	603	603	603	603	0	this_study	6	-	-	COG not assigned	COG not assigned
group_283		hypothetical protein	6	6	1	387	390	388.5	388	387;390	0	this_study	6	-	-	COG not assigned	COG not assigned
group_401		serine recombinase family protein	6	6	1	603	816	712	717	603;618;816	3	this_study	6	L	COG1961; PinR; Site-specific recombinases; DNA invertase Pin homologs [DNA replication; recombination; and repair]. (9.83e-39)	Replication; recombination and repair	Information storage and processing
group_433		CadD family cadmium resistance transporter	6	6	1	561	561	561	561	561	0	this_study	6	P	COG4300; CadD; Predicted permease; cadmium resistance protein [Inorganic ion transport and metabolism]. (5.61e-47)	Inorganic ion transport and metabolism	Metabolism
group_573		hypothetical protein	6	6	1	351	351	351	351	351	0	this_study	6	-	-	COG not assigned	COG not assigned
group_596		hypothetical protein	6	6	1	552	552	552	552	552	0	this_study	6	-	-	COG not assigned	COG not assigned
group_804		PcfJ domain-containing protein	6	6	1	1443	1443	1443	1443	1443	0	this_study	6	-	-	COG not assigned	COG not assigned
group_623		hypothetical protein	5	5	1	291	291	291	291	279;291	0	Listeria_plasmids_from_GenBank---this_study	3---2	-	-	COG not assigned	COG not assigned
group_781		hypothetical protein	5	5	1	126	126	126	126	126	0	Listeria_plasmids_from_GenBank---this_study	3---2	-	-	COG not assigned	COG not assigned
group_120		transposase	5	5	1	1101	1101	1101	1101	1101	0	this_study	5	L	COG4974; XerD; Site-specific recombinase XerD [DNA replication; recombination; and repair]. (3.71e-19)	Replication; recombination and repair	Information storage and processing
group_123		ACR3 family arsenite efflux transporter	5	5	1	1086	1086	1086	1086	1086	0	this_study	5	P	COG0798; ACR3; Arsenite efflux pump ACR3 and related permeases [Inorganic ion transport and metabolism]. (1.14e-108)	Inorganic ion transport and metabolism	Metabolism
group_147		arsenate reductase	5	5	1	360	408	398.4	408	360;408	1	this_study	5	T	COG0394; Wzb; Protein-tyrosine-phosphatase [Signal transduction mechanisms]. (1.58e-43)	Signal transduction mechanisms	Cellular processing and signaling
group_234		hypothetical protein	5	5	1	255	291	283.8	291	255;291	1	this_study	5	-	-	COG not assigned	COG not assigned
group_238		site-specific tyrosine recombinase;tyrosine site-specific integrase family protein	5	5	1	99	519	351	519	99;519	2	this_study	5	-	-	COG not assigned	COG not assigned
group_242		XRE family transcriptional regulator	5	5	1	282	282	282	282	282	0	this_study	5	-	-	COG not assigned	COG not assigned
group_28		transposase	5	5	1	2085	2085	2085	2085	2085	0	this_study	5	L	COG4974; XerD; Site-specific recombinase XerD [DNA replication; recombination; and repair]. (2.91e-11)	Replication; recombination and repair	Information storage and processing
group_287		hypothetical protein	5	5	1	378	378	378	378	378	0	this_study	5	-	-	COG not assigned	COG not assigned
group_295		DUF2786 domain-containing protein	5	5	1	723	723	723	723	720;723	0	this_study	5	-	-	COG not assigned	COG not assigned
group_304		hypothetical protein	5	5	1	486	567	504	486	486;495;567	4	this_study	5	-	-	COG not assigned	COG not assigned
group_321		hypothetical protein	5	5	1	369	369	369	369	369	0	this_study	5	-	-	COG not assigned	COG not assigned
group_334		LXG domain-containing protein	5	5	1	1425	1476	1445.4	1425	1425;1476	0	this_study	5	-	-	COG not assigned	COG not assigned
group_371		hypothetical protein	5	5	1	261	261	261	261	261	0	this_study	5	-	-	COG not assigned	COG not assigned
group_395		hypothetical protein	5	5	1	603	603	603	603	603	0	this_study	5	-	-	COG not assigned	COG not assigned
group_505		hypothetical protein	5	5	1	426	426	426	426	426	0	this_study	5	-	-	COG not assigned	COG not assigned
group_514		hypothetical protein	5	5	1	405	405	405	405	405	0	this_study	5	-	-	COG not assigned	COG not assigned
group_544		transposase	5	5	1	369	369	369	369	369	0	this_study	5	-	-	COG not assigned	COG not assigned
group_551		hypothetical protein	5	5	1	777	780	778.8	780	777;780	0	this_study	5	-	-	COG not assigned	COG not assigned
group_615		hypothetical protein	5	5	1	297	297	297	297	297	0	this_study	5	-	-	COG not assigned	COG not assigned
group_653		hypothetical protein	5	5	1	264	264	264	264	264	0	this_study	5	-	-	COG not assigned	COG not assigned
group_769		hypothetical protein	5	5	1	147	147	147	147	147	0	this_study	5	-	-	COG not assigned	COG not assigned
group_86		Y-family DNA polymerase	5	5	1	1344	1344	1344	1344	1341;1344	0	this_study	5	L	COG0389; DinP; Nucleotidyltransferase/DNA polymerase involved in DNA repair [DNA replication; recombination; and repair]. (7.47e-66)	Replication; recombination and repair	Information storage and processing
group_224		hypothetical protein	4	4	1	228	306	247.5	228	228;306	3	Listeria_plasmids_from_GenBank---this_study	2---2	-	-	COG not assigned	COG not assigned
cadA6	cadA6;	cadmium-transporting ATPase;cadmium-translocating P-type ATPase	4	4	1	2112	2133	2127.75	2133	2112;2133	0	this_study	4	P	COG2217; ZntA; Cation transport ATPase [Inorganic ion transport and metabolism]. (0.0)	Inorganic ion transport and metabolism	Metabolism
cadC6	cadC6;	cadmium efflux system accessory protein	4	4	1	369	369	369	369	369	0	this_study	4	K	COG0640; ArsR; Predicted transcriptional regulators [Transcription]. (5.51e-19)	Transcription	Information storage and processing
group_189		copper-translocating P-type ATPase;heavy metal-translocating P-type ATPase	4	4	1	123	2247	654	123	123;2247	3	this_study	4	P	COG2217; ZntA; Cation transport ATPase [Inorganic ion transport and metabolism]. (0.0)	Inorganic ion transport and metabolism	Metabolism
group_246		type IV secretion system/conjugative transfer family protein	4	4	1	612	615	613.5	612	612;615	0	this_study	4	-	-	COG not assigned	COG not assigned
group_248		type IV secretion system/conjugative transfer family protein	4	4	1	2520	2532	2526	2526	2520;2532	0	this_study	4	-	-	COG not assigned	COG not assigned
group_268		hypothetical protein	4	4	1	321	321	321	321	321	0	this_study	4	-	-	COG not assigned	COG not assigned
group_276		plasmid replication protein	4	4	1	1668	1698	1675.5	1668	1668;1698	0	this_study	4	-	-	COG not assigned	COG not assigned
group_297		YolD-like family protein	4	4	1	348	357	354.75	352	348;357	0	this_study	4	-	-	COG not assigned	COG not assigned
group_299		toprim domain-containing protein	4	4	1	1620	1620	1620	1620	1620	0	this_study	4	-	-	COG not assigned	COG not assigned
group_337		helix-turn-helix domain-containing protein	4	4	1	225	231	226.5	225	225;231	0	this_study	4	-	-	COG not assigned	COG not assigned
group_341		isopeptide-forming domain-containing fimbrial protein	4	4	1	2295	2295	2295	2295	2295	0	this_study	4	-	-	COG not assigned	COG not assigned
group_347		hypothetical protein	4	4	1	657	657	657	657	657	0	this_study	4	-	-	COG not assigned	COG not assigned
group_352		hypothetical protein	4	4	1	444	444	444	444	444	0	this_study	4	-	-	COG not assigned	COG not assigned
group_359		hypothetical protein	4	4	1	195	252	237.75	252	195;252	1	this_study	4	-	-	COG not assigned	COG not assigned
group_363		LXG domain-containing protein;hypothetical protein	4	4	1	1419	1554	1472.25	1458	1419;1458;1554	0	this_study	4	-	-	COG not assigned	COG not assigned
group_369		Rgg/GadR/MutR family transcriptional regulator	4	4	1	912	945	936.75	928	909;912;945	0	this_study	4	-	-	COG not assigned	COG not assigned
group_370		hypothetical protein	4	4	1	702	702	702	702	702	0	this_study	4	-	-	COG not assigned	COG not assigned
group_373		hypothetical protein	4	4	1	717	717	717	717	717;718	0	this_study	4	-	-	COG not assigned	COG not assigned
group_374		hypothetical protein	4	4	1	567	576	569.25	567	567;576	0	this_study	4	-	-	COG not assigned	COG not assigned
group_376		hypotehtical protein;hypothetical protein	4	4	1	294	369	340.5	350	294;330;369	2	this_study	4	-	-	COG not assigned	COG not assigned
group_378		hypothetical protein	4	4	1	732	732	732	732	732	0	this_study	4	-	-	COG not assigned	COG not assigned
group_382		hypothetical protein	4	4	1	600	621	614.25	618	600;618;621	0	this_study	4	-	-	COG not assigned	COG not assigned
group_390		Rgg/GadR/MutR family transcriptional regulator	4	4	1	879	879	879	879	879	0	this_study	4	-	-	COG not assigned	COG not assigned
group_40		hypothetical protein	4	4	1	225	300	281.25	300	225;300	1	this_study	4	-	-	COG not assigned	COG not assigned
group_413		endonuclease	4	4	1	609	609	609	609	609	0	this_study	4	L	COG1525; COG1525; Micrococcal nuclease (thermonuclease) homologs [DNA replication; recombination; and repair]. (9.79e-41)	Replication; recombination and repair	Information storage and processing
group_494		hypothetical protein	4	4	1	447	447	447	447	447	0	this_study	4	-	-	COG not assigned	COG not assigned
group_529		hypothetical protein	4	4	1	369	375	372	372	369;375	0	this_study	4	-	-	COG not assigned	COG not assigned
group_53		MobL relaxase	4	4	1	1203	1203	1203	1203	1203	0	this_study	4	-	-	COG not assigned	COG not assigned
group_535		hypothetical protein	4	4	1	1170	1173	1171.5	1172	1170;1173	0	this_study	4	-	-	COG not assigned	COG not assigned
group_545		hypothetical protein	4	4	1	225	225	225	225	225	0	this_study	4	-	-	COG not assigned	COG not assigned
group_547		hypothetical protein	4	4	1	243	279	261	261	243;279	2	this_study	4	-	-	COG not assigned	COG not assigned
group_566		hypothetical protein	4	4	1	360	360	360	360	360	0	this_study	4	-	-	COG not assigned	COG not assigned
group_587		hypothetical protein	4	4	1	336	336	336	336	336	0	this_study	4	-	-	COG not assigned	COG not assigned
group_675		hypothetical protein	4	4	1	243	243	243	243	243	0	this_study	4	-	-	COG not assigned	COG not assigned
group_692		hypothetical protein	4	4	1	228	228	228	228	228	0	this_study	4	-	-	COG not assigned	COG not assigned
group_812		cell wall-associated hydrolase	4	4	1	1086	1089	1087.5	1088	1086;1089	0	this_study	4	M	COG0791; Spr; Cell wall-associated hydrolases (invasion-associated proteins) [Cell envelope biogenesis; outer membrane]. (5.51e-23)	Cell wall/membrane/envelope biogenesis	Cellular processing and signaling
group_817		Rgg/GadR/MutR/XRE family transcriptional regulator	4	4	1	873	873	873	873	873	0	this_study	4	-	-	COG not assigned	COG not assigned
group_832		type IV secretion system/conjugative transfer family protein	4	4	1	1872	1899	1885.5	1886	1872;1899	0	this_study	4	-	-	COG not assigned	COG not assigned
group_836		type IV secretion system/conjugative transfer family protein	4	4	1	2220	2223	2221.5	2222	2220;2223	0	this_study	4	U	COG3505; VirD4; Type IV secretory pathway; VirD4 components [Intracellular trafficking and secretion]. (1.97e-37)	Intracellular trafficking; secretion; and vesicular transport	Cellular processing and signaling
group_87		hypothetical protein	4	4	1	705	705	705	705	705	0	this_study	4	-	-	COG not assigned	COG not assigned
group_97		hypothetical protein	4	4	1	816	816	816	816	816	0	this_study	4	-	-	COG not assigned	COG not assigned
group_233		IS3 family transposase	3	3	1	804	804	804	804	804	0	Listeria_plasmids_from_GenBank	3	X	COG2801; Tra5; Transposase and inactivated derivatives [DNA replication; recombination; and repair]. (4.37e-17)	Mobilome: prophages; transposons	Information storage and processing
group_292		response regulator transcription factor	3	3	1	723	723	723	723	723	0	Listeria_plasmids_from_GenBank---this_study	2---1	TK	COG0745; OmpR; Response regulators consisting of a CheY-like receiver domain and a winged-helix DNA-binding domain [Signal transduction mechanisms / Transcription]. (2.32e-81)	Signal transduction mechanisms; Transcription	Cellular processing and signaling; Information storage and processing
group_350		DEAD/DEAH box helicase	3	3	1	4653	4710	4672	4653	4653;4710	0	Listeria_plasmids_from_GenBank---this_study	2---1	R	COG4889; COG4889; Predicted helicase [General function prediction only]. (0.0)	General function prediction only	Poorly described
group_358		K(+)-transporting ATPase subunit C	3	3	1	639	639	639	639	639	0	Listeria_plasmids_from_GenBank---this_study	2---1	P	COG2156; KdpC; K+-transporting ATPase; c chain [Inorganic ion transport and metabolism]. (2.20e-99)	Inorganic ion transport and metabolism	Metabolism
group_388		AAA family ATPase;ParA family protein	3	3	1	837	837	837	837	837	0	Listeria_plasmids_from_GenBank---this_study	1---2	DN	COG1192; Soj; ATPases involved in chromosome partitioning [Cell division and chromosome partitioning]. (5.49e-40)	Cell cycle control; cell division; chromosome partitioning; Cell motility	Cellular processing and signaling; Cellular processing and signaling
group_441		HTH domain-containing protein	3	3	1	546	546	546	547	546;547	0	Listeria_plasmids_from_GenBank---this_study	2---1	-	-	COG not assigned	COG not assigned
group_584		hypothetical protein	3	3	1	339	339	339	339	339	0	Listeria_plasmids_from_GenBank---this_study	2---1	-	-	COG not assigned	COG not assigned
group_657		hypothetical protein	3	3	1	261	261	261	261	261	0	Listeria_plasmids_from_GenBank---this_study	2---1	-	-	COG not assigned	COG not assigned
group_788		hypothetical protein	3	3	1	114	114	114	113	113;114	0	Listeria_plasmids_from_GenBank---this_study	1---2	-	-	COG not assigned	COG not assigned
group_8		sensor histidine kinase KdpD	3	3	1	2676	2676	2676	2667	2667;2676	0	Listeria_plasmids_from_GenBank---this_study	2---1	T	COG2205; KdpD; Osmosensitive K+ channel histidine kinase [Signal transduction mechanisms]. (0.0)	Signal transduction mechanisms	Cellular processing and signaling
group_842		TetR/AcrR family transcriptional regulator	3	3	1	555	555	555	555	555	0	Listeria_plasmids_from_GenBank---this_study	2---1	K	COG1309; AcrR; Transcriptional regulator [Transcription]. (9.19e-13)	Transcription	Information storage and processing
group_843		plasmid recombination protein	3	3	1	1218	1218	1218	1218	1218	0	Listeria_plasmids_from_GenBank---this_study	2---1	-	-	COG not assigned	COG not assigned
group_844		ribbon-helix-helix protein CopG family	3	3	1	150	150	150	150	150	0	Listeria_plasmids_from_GenBank---this_study	2---1	-	-	COG not assigned	COG not assigned
group_845		hypothetical protein	3	3	1	216	216	216	216	216	0	Listeria_plasmids_from_GenBank---this_study	2---1	-	-	COG not assigned	COG not assigned
group_846		hypothetical protein	3	3	1	231	231	231	231	231	0	Listeria_plasmids_from_GenBank---this_study	2---1	-	-	COG not assigned	COG not assigned
group_847		multidrug efflux SMR transporter	3	3	1	387	387	387	387	387	0	Listeria_plasmids_from_GenBank---this_study	2---1	V	COG2076; EmrE; Membrane transporters of cations and cationic drugs [Inorganic ion transport and metabolism]. (4.43e-32)	Defense mechanisms	Cellular processing and signaling
group_848		replication protein	3	3	1	657	657	657	657	657	0	Listeria_plasmids_from_GenBank---this_study	2---1	-	-	COG not assigned	COG not assigned
kdpA	kdpA	potassium-transporting ATPase subunit KdpA	3	3	1	1722	1722	1722	1722	1722	0	Listeria_plasmids_from_GenBank---this_study	2---1	P	COG2060; KdpA; K+-transporting ATPase; A chain [Inorganic ion transport and metabolism]. (0.0)	Inorganic ion transport and metabolism	Metabolism
kdpB	kdpB	potassium-transporting ATPase subunit KdpB	3	3	1	2061	2061	2061	2061	2061	0	Listeria_plasmids_from_GenBank---this_study	2---1	P	COG2216; KdpB; High-affinity K+ transport system; ATPase chain B [Inorganic ion transport and metabolism]. (0.0)	Inorganic ion transport and metabolism	Metabolism
kdpF	kdpF	K(+)-transporting ATPase subunit F	3	3	1	78	78	78	78	78	0	Listeria_plasmids_from_GenBank---this_study	2---1	-	-	COG not assigned	COG not assigned
group_105		DUF5011 domain-containing protein	3	3	1	1236	1236	1236	1236	1236	0	this_study	3	-	-	COG not assigned	COG not assigned
group_117		plasmid replication initiator protein	3	3	1	1149	1149	1149	1149	1149	0	this_study	3	X	COG5527; COG5527; Protein involved in initiation of plasmid replication [DNA replication; recombination; and repair]. (6.55e-85)	Mobilome: prophages; transposons	Information storage and processing
group_133		hypothetical protein	3	3	1	294	414	365	387	294;387;414	1	this_study	3	-	-	COG not assigned	COG not assigned
group_135		hypothetical protein	3	3	1	1038	1038	1038	1038	1038;1088	0	this_study	3	-	-	COG not assigned	COG not assigned
group_14		type IV secretion system/conjugative transfer family protein	3	3	1	2484	2484	2484	2484	2484	0	this_study	3	-	-	COG not assigned	COG not assigned
group_168		hypothetical protein	3	3	1	189	204	194	189	189;204	0	this_study	3	-	-	COG not assigned	COG not assigned
group_170		cell wall-associated hydrolase	3	3	1	939	939	939	939	939	0	this_study	3	M	COG0791; Spr; Cell wall-associated hydrolases (invasion-associated proteins) [Cell envelope biogenesis; outer membrane]. (3.98e-22)	Cell wall/membrane/envelope biogenesis	Cellular processing and signaling
group_172		SDR family nucleoside-diphosphate-sugar epimerase	3	3	1	936	936	936	936	936	0	this_study	3	M	COG0451; WcaG; Nucleoside-diphosphate-sugar epimerases [Cell envelope biogenesis; outer membrane / Carbohydrate transport and metabolism]. (1.83e-23)	Cell wall/membrane/envelope biogenesis	Cellular processing and signaling
group_179		relaxase	3	3	1	1155	1233	1207	1233	1155;1233	0	this_study	3	-	-	COG not assigned	COG not assigned
group_18		type IV secretion system/conjugative transfer family protein	3	3	1	2259	2259	2259	2259	2259	0	this_study	3	S	COG4372; COG4372; Uncharacterized protein conserved in bacteria with the myosin-like domain [Function unknown]. (1.33e-06)	Function unknown	Poorly described
group_190		hypothetical protein	3	3	1	882	882	882	882	882	0	this_study	3	-	-	COG not assigned	COG not assigned
group_191		hypothetical protein	3	3	1	882	882	882	882	882	0	this_study	3	-	-	COG not assigned	COG not assigned
group_22		type IV secretion system/conjugative transfer family protein	3	3	1	2169	2169	2169	2169	2169	0	this_study	3	-	-	COG not assigned	COG not assigned
group_221		hypothetical protein	3	3	1	828	828	828	828	828	0	this_study	3	-	-	COG not assigned	COG not assigned
group_227		ParA family protein	3	3	1	816	816	816	816	816	0	this_study	3	DN	COG1192; Soj; ATPases involved in chromosome partitioning [Cell division and chromosome partitioning]. (2.72e-44)	Cell cycle control; cell division; chromosome partitioning; Cell motility	Cellular processing and signaling; Cellular processing and signaling
group_26		peptidoglycan hydrolase family protein	3	3	1	2133	2133	2133	2133	2133	0	this_study	3	M	COG3409; COG3409; Putative peptidoglycan-binding domain-containing protein [Cell envelope biogenesis; outer membrane]. (8.35e-06)	Cell wall/membrane/envelope biogenesis	Cellular processing and signaling
group_311		hypothetical protein	3	3	1	705	705	705	705	705	0	this_study	3	-	-	COG not assigned	COG not assigned
group_335		hypothetical protein	3	3	1	675	675	675	675	675	0	this_study	3	-	-	COG not assigned	COG not assigned
group_339		hypothetical protein	3	3	1	606	852	770	852	606;852	1	this_study	3	-	-	COG not assigned	COG not assigned
group_348		hypothetical protein	3	3	1	654	654	654	630	630;654	0	this_study	3	-	-	COG not assigned	COG not assigned
group_36		LPXTG cell wall anchor domain-containing protein	3	3	1	1938	1938	1938	1938	1938	0	this_study	3	M	COG4932; COG4932; Predicted outer membrane protein [Cell envelope biogenesis; outer membrane]. (2.63e-28)	Cell wall/membrane/envelope biogenesis	Cellular processing and signaling
group_368		hypothetical protein	3	3	1	624	624	624	624	624	0	this_study	3	-	-	COG not assigned	COG not assigned
group_380		hypothetical protein	3	3	1	276	276	276	276	276	0	this_study	3	-	-	COG not assigned	COG not assigned
group_381		DNA/RNA non-specific endonuclease	3	3	1	732	747	737	732	732;747	0	this_study	3	-	-	COG not assigned	COG not assigned
group_391		Fic family protein	3	3	1	603	603	603	603	603	0	this_study	3	T	COG2184; Fic; Protein involved in cell division [Cell division and chromosome partitioning]. (2.71e-52)	Signal transduction mechanisms	Cellular processing and signaling
group_415		TetR/AcrR family transcriptional regulator	3	3	1	573	573	573	573	573	0	this_study	3	K	COG1309; AcrR; Transcriptional regulator [Transcription]. (2.50e-19)	Transcription	Information storage and processing
group_43		LPXTG cell wall anchor domain-containing protein	3	3	1	1797	1797	1797	1797	1797	0	this_study	3	M	COG4932; COG4932; Predicted outer membrane protein [Cell envelope biogenesis; outer membrane]. (3.17e-155)	Cell wall/membrane/envelope biogenesis	Cellular processing and signaling
group_451		DNA-binding protein	3	3	1	264	264	264	264	264	0	this_study	3	-	-	COG not assigned	COG not assigned
group_452		HTH domain-containing protein	3	3	1	537	537	537	537	528;537	0	this_study	3	-	-	COG not assigned	COG not assigned
group_454		hypothetical protein	3	3	1	168	168	168	168	168	0	this_study	3	-	-	COG not assigned	COG not assigned
group_458		hypothetical protein	3	3	1	528	528	528	528	528	0	this_study	3	-	-	COG not assigned	COG not assigned
group_461		hypothetical protein	3	3	1	522	522	522	522	522	0	this_study	3	-	-	COG not assigned	COG not assigned
group_465		hypothetical protein	3	3	1	510	510	510	510	510	0	this_study	3	R	COG4283; COG4283; Uncharacterized conserved protein [Function unknown]. (1.29e-60)	General function prediction only	Poorly described
group_472		plasmid mobilization relaxosome protein MobC	3	3	1	495	495	495	495	495	0	this_study	3	-	-	COG not assigned	COG not assigned
group_479		single-stranded DNA-binding protein	3	3	1	480	480	480	480	480	0	this_study	3	L	COG0629; Ssb; Single-stranded DNA-binding protein [DNA replication; recombination; and repair]. (1.55e-28)	Replication; recombination and repair	Information storage and processing
group_481		hypothetical protein	3	3	1	474	474	474	474	474	0	this_study	3	-	-	COG not assigned	COG not assigned
group_482		XRE family transcriptional regulator	3	3	1	591	591	591	591	591	0	this_study	3	K	COG1476; COG1476; Predicted transcriptional regulators [Transcription]. (3.31e-12)	Transcription	Information storage and processing
group_523		conjugative transfer family protein	3	3	1	396	396	396	396	396	0	this_study	3	-	-	COG not assigned	COG not assigned
group_548		conjugative transfer family protein	3	3	1	567	567	567	567	567	0	this_study	3	-	-	COG not assigned	COG not assigned
group_56		plasmid replication protein	3	3	1	1650	1650	1650	1650	1650	0	this_study	3	-	-	COG not assigned	COG not assigned
group_565		hypothetical protein	3	3	1	321	321	321	321	321	0	this_study	3	-	-	COG not assigned	COG not assigned
group_568		serine recombinase family protein	3	3	1	561	561	561	561	561	0	this_study	3	L	COG1961; PinR; Site-specific recombinases; DNA invertase Pin homologs [DNA replication; recombination; and repair]. (1.73e-32)	Replication; recombination and repair	Information storage and processing
group_572		hypothetical protein	3	3	1	351	351	351	351	351	0	this_study	3	-	-	COG not assigned	COG not assigned
group_576		hypothetical protein	3	3	1	348	348	348	348	348	0	this_study	3	-	-	COG not assigned	COG not assigned
group_578		single-stranded DNA-binding protein	3	3	1	456	459	458	459	456;459	0	this_study	3	L	COG0629; Ssb; Single-stranded DNA-binding protein [DNA replication; recombination; and repair]. (8.33e-47)	Replication; recombination and repair	Information storage and processing
group_580		PadR family transcriptional regulator	3	3	1	345	345	345	345	345	0	this_study	3	K	COG1695; COG1695; Predicted transcriptional regulators [Transcription]. (2.79e-25)	Transcription	Information storage and processing
group_590		tyrosine-type site-specific recombinase/integrase	3	3	1	330	330	330	330	330	0	this_study	3	-	-	COG not assigned	COG not assigned
group_609		hypothetical protein	3	3	1	306	306	306	306	306	0	this_study	3	-	-	COG not assigned	COG not assigned
group_629		hypothetical protein	3	3	1	285	285	285	285	285	0	this_study	3	-	-	COG not assigned	COG not assigned
group_644		hypothetical protein	3	3	1	273	273	273	273	273	0	this_study	3	-	-	COG not assigned	COG not assigned
group_651		hypothetical protein	3	3	1	267	267	267	267	267	0	this_study	3	-	-	COG not assigned	COG not assigned
group_678		XRE family transcriptional regulator	3	3	1	240	240	240	240	240	0	this_study	3	K	COG1476; COG1476; Predicted transcriptional regulators [Transcription]. (2.13e-19)	Transcription	Information storage and processing
group_682		hypothetical protein	3	3	1	237	237	237	237	237	0	this_study	3	-	-	COG not assigned	COG not assigned
group_702		hypothetical protein	3	3	1	219	219	219	219	219	0	this_study	3	-	-	COG not assigned	COG not assigned
group_706		hypothetical protein	3	3	1	213	213	213	213	213	0	this_study	3	-	-	COG not assigned	COG not assigned
group_707		hypothetical protein	3	3	1	213	213	213	213	213	0	this_study	3	-	-	COG not assigned	COG not assigned
group_708		hypothetical protein	3	3	1	213	213	213	213	213	0	this_study	3	-	-	COG not assigned	COG not assigned
group_712		IS3 family transposase	3	3	1	210	210	210	210	207;210	0	this_study	3	X	COG2801; Tra5; Transposase and inactivated derivatives [DNA replication; recombination; and repair]. (2.32e-08)	Mobilome: prophages; transposons	Information storage and processing
group_746		hypothetical protein	3	3	1	171	171	171	171	171	0	this_study	3	-	-	COG not assigned	COG not assigned
group_75		LD-peptidoglycan transpeptidase family protein	3	3	1	1395	1395	1395	1395	1395	0	this_study	3	M	COG3786; COG3786; Uncharacterized protein conserved in bacteria [Function unknown]. (8.33e-39)	Cell wall/membrane/envelope biogenesis	Cellular processing and signaling
group_753		hypothetical protein	3	3	1	165	165	165	165	165	0	this_study	3	-	-	COG not assigned	COG not assigned
group_76		type I restriction endonuclease subunit R	3	3	1	1389	1389	1389	1389	1386;1389	0	this_study	3	V	COG0610; COG0610; Type I site-specific restriction-modification system; R (restriction) subunit and related helicases [Defense mechanisms]. (1.70e-78)	Defense mechanisms	Cellular processing and signaling
group_793		type IV secretion system/conjugative transfer family protein	3	3	1	99	99	99	99	99	0	this_study	3	-	-	COG not assigned	COG not assigned
group_800		conjugative transfer family protein	3	3	1	1002	1002	1002	1002	1002	0	this_study	3	-	-	COG not assigned	COG not assigned
group_801		peptidases	3	3	1	999	999	999	999	999	0	this_study	3	M	COG0791; Spr; Cell wall-associated hydrolases (invasion-associated proteins) [Cell envelope biogenesis; outer membrane]. (4.79e-26)	Cell wall/membrane/envelope biogenesis	Cellular processing and signaling
group_802		hypothetical protein	3	3	1	993	993	993	993	993	0	this_study	3	-	-	COG not assigned	COG not assigned
group_816		hypothetical protein	3	3	1	1101	1131	1121	1131	1101;1131	0	this_study	3	-	-	COG not assigned	COG not assigned
group_826		replication-relaxation family protein	3	3	1	807	807	807	807	807	0	this_study	3	-	-	COG not assigned	COG not assigned
group_833		hypothetical protein	3	3	1	396	396	396	396	396	0	this_study	3	-	-	COG not assigned	COG not assigned
group_427		SIR2 family protein;SIR2-family protein	2	3	1.5	1182	1188	1186	1188	1182;1188	0	Listeria_plasmids_from_GenBank---this_study	1---1	-	-	COG not assigned	COG not assigned
group_428		DNA helicase	2	3	1.5	1728	1728	1728	1722	1722;1728	0	Listeria_plasmids_from_GenBank---this_study	1---1	L	COG0433; COG0433; HerA helicase [Replication; recombination; and repair]. (4.54e-31)	Replication; recombination and repair	Information storage and processing
dfrD	dfrD	trimethoprim-resistant dihydrofolate reductase DfrD	2	2	1	489	489	489	489	489	0	Listeria_plasmids_from_GenBank	2	H	COG0262; FolA; Dihydrofolate reductase [Coenzyme metabolism]. (4.17e-50)	Coenzyme transport and metabolism	Metabolism
group_154		helix-turn-helix domain-containing protein;DNA-binding protein	2	2	1	264	321	292.5	292	264;321	1	Listeria_plasmids_from_GenBank---this_study	1---1	-	-	COG not assigned	COG not assigned
group_211		Mobile element protein;IS3 family transposase	2	2	1	999	1065	1032	1032	999;1065	0	Listeria_plasmids_from_GenBank---this_study	1---1	-	-	COG not assigned	COG not assigned
group_353		EcsC family protein	2	2	1	648	648	648	648	648	0	Listeria_plasmids_from_GenBank---this_study	1---1	-	-	COG not assigned	COG not assigned
group_354		hypothetical protein	2	2	1	501	1482	991.5	992	501;1482	1	Listeria_plasmids_from_GenBank---this_study	1---1	-	-	COG not assigned	COG not assigned
group_377		recombinase family protein	2	2	1	615	615	615	615	615	0	Listeria_plasmids_from_GenBank---this_study	1---1	L	COG1961; PinR; Site-specific recombinases; DNA invertase Pin homologs [DNA replication; recombination; and repair]. (2.51e-27)	Replication; recombination and repair	Information storage and processing
group_402		hypothetical protein	2	2	1	591	591	591	591	591	0	Listeria_plasmids_from_GenBank---this_study	1---1	-	-	COG not assigned	COG not assigned
group_502		hypothetical protein	2	2	1	432	432	432	432	432	0	Listeria_plasmids_from_GenBank---this_study	1---1	-	-	COG not assigned	COG not assigned
group_525		hypothetical protein	2	2	1	390	390	390	390	390	0	Listeria_plasmids_from_GenBank---this_study	1---1	-	-	COG not assigned	COG not assigned
group_553		hypothetical protein	2	2	1	366	366	366	366	366	0	Listeria_plasmids_from_GenBank---this_study	1---1	-	-	COG not assigned	COG not assigned
group_637		hypothetical protein	2	2	1	276	276	276	276	276	0	Listeria_plasmids_from_GenBank---this_study	1---1	-	-	COG not assigned	COG not assigned
group_638		hypothetical protein	2	2	1	276	276	276	276	276	0	Listeria_plasmids_from_GenBank---this_study	1---1	-	-	COG not assigned	COG not assigned
group_756		hypothetical protein	2	2	1	162	162	162	162	162	0	Listeria_plasmids_from_GenBank---this_study	1---1	-	-	COG not assigned	COG not assigned
group_771		hypothetical protein	2	2	1	144	144	144	144	144	0	Listeria_plasmids_from_GenBank---this_study	1---1	-	-	COG not assigned	COG not assigned
group_791		type II toxin-antitoxin system YafQ family toxin	2	2	1	108	108	108	108	108	0	Listeria_plasmids_from_GenBank---this_study	1---1	JV	COG3041; COG3041; Uncharacterized protein conserved in bacteria [Function unknown]. (8.47e-14)	Translation; ribosomal structure and biogenesis; Defense mechanisms	Information storage and processing; Cellular processing and signaling
group_82		PcfJ family protein	2	2	1	1362	1362	1362	1362	1362	0	Listeria_plasmids_from_GenBank---this_study	1---1	-	-	COG not assigned	COG not assigned
group_100		DUF5011 domain-containing protein	2	2	1	1257	1257	1257	1257	1257	0	this_study	2	-	-	COG not assigned	COG not assigned
group_104		DUF5011 domain-containing protein	2	2	1	1236	1236	1236	1236	1236	0	this_study	2	-	-	COG not assigned	COG not assigned
group_112		MFS transporter	2	2	1	1179	1179	1179	1179	1179	0	this_study	2	-	-	COG not assigned	COG not assigned
group_141		LacI/PurR family transcriptional regulator	2	2	1	1011	1011	1011	1011	1011	0	this_study	2	K	COG1609; PurR; Transcriptional regulators [Transcription]. (2.58e-100)	Transcription	Information storage and processing
group_176		ParA family protein	2	2	1	924	924	924	924	924	0	this_study	2	DN	COG1192; Soj; ATPases involved in chromosome partitioning [Cell division and chromosome partitioning]. (3.60e-33)	Cell cycle control; cell division; chromosome partitioning; Cell motility	Cellular processing and signaling; Cellular processing and signaling
group_232		AAA family ATPase	2	2	1	810	810	810	810	810	0	this_study	2	X	COG2842; COG2842; Uncharacterized ATPase; putative transposase [General function prediction only]. (3.27e-43)	Mobilome: prophages; transposons	Information storage and processing
group_262		hypothetical protein	2	2	1	765	765	765	765	765	0	this_study	2	-	-	COG not assigned	COG not assigned
group_263		hypothetical protein	2	2	1	765	765	765	764	762;765	0	this_study	2	-	-	COG not assigned	COG not assigned
group_274		hypothetical protein	2	2	1	741	741	741	741	741	0	this_study	2	-	-	COG not assigned	COG not assigned
group_275		hypothetical protein	2	2	1	342	342	342	342	342	0	this_study	2	-	-	COG not assigned	COG not assigned
group_316		hypothetical protein	2	2	1	702	702	702	702	702	0	this_study	2	-	-	COG not assigned	COG not assigned
group_319		hypothetical protein	2	2	1	699	699	699	699	699	0	this_study	2	-	-	COG not assigned	COG not assigned
group_345		ribulose-phosphate 3-epimerase	2	2	1	663	663	663	663	663	0	this_study	2	G	COG0036; Rpe; Pentose-5-phosphate-3-epimerase [Carbohydrate transport and metabolism]. (3.12e-80)	Carbohydrate transport and metabolism	Metabolism
group_351		DUF4867 family protein	2	2	1	651	651	651	651	651	0	this_study	2	-	-	COG not assigned	COG not assigned
group_405		plasmid replication protein	2	2	1	1647	1650	1648.5	1648	1647;1650	0	this_study	2	-	-	COG not assigned	COG not assigned
group_416		hypothetical protein	2	2	1	573	573	573	573	573	0	this_study	2	-	-	COG not assigned	COG not assigned
group_421		hypothetical protein	2	2	1	609	609	609	609	609	0	this_study	2	-	-	COG not assigned	COG not assigned
group_439		TetR family transcriptional regulator	2	2	1	552	552	552	552	552	0	this_study	2	K	COG1309; AcrR; Transcriptional regulator [Transcription]. (7.67e-17)	Transcription	Information storage and processing
group_480		SMI1/KNR4 family protein	2	2	1	474	474	474	474	474	0	this_study	2	-	-	COG not assigned	COG not assigned
group_490		IS3 family transposase	2	2	1	453	453	453	453	453	0	this_study	2	X	COG2801; Tra5; Transposase and inactivated derivatives [DNA replication; recombination; and repair]. (9.29e-18)	Mobilome: prophages; transposons	Information storage and processing
group_492		ribose 5-phosphate isomerase B	2	2	1	450	450	450	450	450	0	this_study	2	G	COG0698; RpiB; Ribose 5-phosphate isomerase RpiB [Carbohydrate transport and metabolism]. (2.63e-73)	Carbohydrate transport and metabolism	Metabolism
group_493		hypothetical protein	2	2	1	447	447	447	447	447	0	this_study	2	-	-	COG not assigned	COG not assigned
group_5		surface anchored protein	2	2	1	2907	2907	2907	2907	2907	0	this_study	2	M	COG4932; COG4932; Predicted outer membrane protein [Cell envelope biogenesis; outer membrane]. (1.33e-45)	Cell wall/membrane/envelope biogenesis	Cellular processing and signaling
group_511		hypothetical protein	2	2	1	414	414	414	414	414	0	this_study	2	-	-	COG not assigned	COG not assigned
group_520		thioredoxin-dependent arsenate reductase	2	2	1	396	396	396	396	396	0	this_study	2	T	COG0394; Wzb; Protein-tyrosine-phosphatase [Signal transduction mechanisms]. (7.73e-50)	Signal transduction mechanisms	Cellular processing and signaling
group_522		LPXTG cell wall anchor domain-containing protein	2	2	1	3645	3651	3648	3648	3645;3651	0	this_study	2	M	COG4932; COG4932; Predicted outer membrane protein [Cell envelope biogenesis; outer membrane]. (1.90e-33)	Cell wall/membrane/envelope biogenesis	Cellular processing and signaling
group_526		hypothetical protein	2	2	1	390	390	390	390	390	0	this_study	2	-	-	COG not assigned	COG not assigned
group_528		hypothetical protein	2	2	1	1101	1119	1110	1110	1101;1119	0	this_study	2	-	-	COG not assigned	COG not assigned
group_536		quaternary ammonium compound efflux SMR transporter	2	2	1	378	378	378	378	378	0	this_study	2	V	COG2076; EmrE; Membrane transporters of cations and cationic drugs [Inorganic ion transport and metabolism]. (9.22e-31)	Defense mechanisms	Cellular processing and signaling
group_540		hypothetical protein	2	2	1	375	375	375	375	375	0	this_study	2	-	-	COG not assigned	COG not assigned
group_546		hypothetical protein	2	2	1	567	567	567	567	567	0	this_study	2	-	-	COG not assigned	COG not assigned
group_55		plasmid replication protein	2	2	1	1650	1650	1650	1650	1650	0	this_study	2	-	-	COG not assigned	COG not assigned
group_560		hypothetical protein	2	2	1	363	363	363	363	363	0	this_study	2	-	-	COG not assigned	COG not assigned
group_562		serine recombinase family protein	2	2	1	564	564	564	564	564	0	this_study	2	L	COG1961; PinR; Site-specific recombinases; DNA invertase Pin homologs [DNA replication; recombination; and repair]. (3.12e-45)	Replication; recombination and repair	Information storage and processing
group_564		hypothetical protein	2	2	1	360	360	360	360	360	0	this_study	2	-	-	COG not assigned	COG not assigned
group_57		plasmid replication protein	2	2	1	1644	1644	1644	1644	1644	0	this_study	2	-	-	COG not assigned	COG not assigned
group_592		type II toxin-antitoxin system PemK/MazF family toxin	2	2	1	330	330	330	330	330	0	this_study	2	V	COG2337; MazF; Growth inhibitor [Signal transduction mechanisms]. (1.76e-14)	Defense mechanisms	Cellular processing and signaling
group_600		PTS sugar transporter subunit IIB	2	2	1	318	318	318	318	318	0	this_study	2	G	COG1440; CelA; Phosphotransferase system cellobiose-specific component IIB [Carbohydrate transport and metabolism]. (1.80e-47)	Carbohydrate transport and metabolism	Metabolism
group_601		As(III)-sensing metalloregulatory transcriptional repressor ArsR	2	2	1	315	315	315	315	315	0	this_study	2	K	COG0640; ArsR; Predicted transcriptional regulators [Transcription]. (1.08e-21)	Transcription	Information storage and processing
group_611		hypothetical protein	2	2	1	306	306	306	306	306	0	this_study	2	-	-	COG not assigned	COG not assigned
group_616		hypothetical protein	2	2	1	297	297	297	297	297	0	this_study	2	-	-	COG not assigned	COG not assigned
group_621		hypothetical protein	2	2	1	294	294	294	294	294	0	this_study	2	-	-	COG not assigned	COG not assigned
group_626		hypothetical protein	2	2	1	288	288	288	288	288	0	this_study	2	-	-	COG not assigned	COG not assigned
group_627		hypothetical protein	2	2	1	285	285	285	285	285	0	this_study	2	-	-	COG not assigned	COG not assigned
group_643		hypothetical protein	2	2	1	273	273	273	273	273	0	this_study	2	-	-	COG not assigned	COG not assigned
group_645		hypothetical protein	2	2	1	273	273	273	273	273	0	this_study	2	-	-	COG not assigned	COG not assigned
group_648		hypothetical protein	2	2	1	270	270	270	274	270;277	0	this_study	2	-	-	COG not assigned	COG not assigned
group_65		6-phospho-beta-glucosidase	2	2	1	1455	1455	1455	1455	1455	0	this_study	2	G	COG2723; BglB; Beta-glucosidase/6-phospho-beta-glucosidase/beta-galactosidase [Carbohydrate transport and metabolism]. (0.0)	Carbohydrate transport and metabolism	Metabolism
group_654		DNA-binding protein	2	2	1	264	264	264	264	264	0	this_study	2	-	-	COG not assigned	COG not assigned
group_659		toxin-antitoxin system MazE family antitoxin	2	2	1	258	258	258	258	258	0	this_study	2	V	COG2336; MazE; Growth regulator [Signal transduction mechanisms]. (6.77e-09)	Defense mechanisms	Cellular processing and signaling
group_67		transposase	2	2	1	1449	1449	1449	1449	1449	0	this_study	2	-	-	COG not assigned	COG not assigned
group_697		CopG family transcriptional regulator	2	2	1	225	225	225	225	225	0	this_study	2	-	-	COG not assigned	COG not assigned
group_709		hypothetical protein	2	2	1	213	213	213	213	213	0	this_study	2	-	-	COG not assigned	COG not assigned
group_71		hypothetical protein	2	2	1	1425	1425	1425	1400	1374;1425	0	this_study	2	-	-	COG not assigned	COG not assigned
group_718		hypothetical protein	2	2	1	204	204	204	204	204	0	this_study	2	-	-	COG not assigned	COG not assigned
group_72		6-phospho-beta-glucosidase	2	2	1	1416	1416	1416	1416	1416	0	this_study	2	G	COG2723; BglB; Beta-glucosidase/6-phospho-beta-glucosidase/beta-galactosidase [Carbohydrate transport and metabolism]. (6.24e-167)	Carbohydrate transport and metabolism	Metabolism
group_739		ribose 5-phosphate isomerase B	2	2	1	186	186	186	186	185;186	0	this_study	2	G	COG0698; RpiB; Ribose 5-phosphate isomerase RpiB [Carbohydrate transport and metabolism]. (5.81e-15)	Carbohydrate transport and metabolism	Metabolism
group_762		hypothetical protein	2	2	1	156	156	156	156	156	0	this_study	2	-	-	COG not assigned	COG not assigned
group_764		hypothetical protein	2	2	1	153	153	153	153	153	0	this_study	2	-	-	COG not assigned	COG not assigned
group_81		hypothetical protein	2	2	1	489	489	489	489	489	0	this_study	2	-	-	COG not assigned	COG not assigned
group_818		XRE family transcriptional regulator	2	2	1	870	870	870	870	870	0	this_study	2	-	-	COG not assigned	COG not assigned
group_819		XRE family transcriptional regulator	2	2	1	870	870	870	870	870	0	this_study	2	-	-	COG not assigned	COG not assigned
group_821		XRE family transcriptional regulator	2	2	1	855	855	855	855	855	0	this_study	2	-	-	COG not assigned	COG not assigned
group_824		hypothetical protein	2	2	1	813	813	813	801	789;813	0	this_study	2	-	-	COG not assigned	COG not assigned
group_830		hypothetical protein	2	2	1	771	771	771	771	771	0	this_study	2	-	-	COG not assigned	COG not assigned
group_835		hypothetical protein	2	2	1	159	1428	793.5	794	159;1428	1	this_study	2	-	-	COG not assigned	COG not assigned
group_85		hypothetical protein	2	2	1	1347	1347	1347	1347	1347	0	this_study	2	-	-	COG not assigned	COG not assigned
group_92		PTS sugar transporter subunit IIC	2	2	1	1305	1305	1305	1305	1305	0	this_study	2	G	COG1455; CelB; Phosphotransferase system cellobiose-specific component IIC [Carbohydrate transport and metabolism]. (1.09e-85)	Carbohydrate transport and metabolism	Metabolism
group_94		arsenite efflux transporter membrane subunit ArsB	2	2	1	1290	1290	1290	1290	1290	0	this_study	2	P	COG1055; ArsB; Na+/H+ antiporter NhaD and related arsenite permeases [Inorganic ion transport and metabolism]. (1.14e-130)	Inorganic ion transport and metabolism	Metabolism
group_99		abi family protein	2	2	1	1257	1257	1257	1239	1221;1257	0	this_study	2	-	-	COG not assigned	COG not assigned
group_422		hypothetical protein	1	2	2	738	738	738	738	738	0	Listeria_plasmids_from_GenBank	1	-	-	COG not assigned	COG not assigned
group_423		hypothetical protein	1	2	2	450	450	450	450	450	0	Listeria_plasmids_from_GenBank	1	-	-	COG not assigned	COG not assigned
group_426		hypothetical protein	1	2	2	1338	1338	1338	1338	1338	0	Listeria_plasmids_from_GenBank	1	-	-	COG not assigned	COG not assigned
group_612		IS30 family transposase	1	2	2	960	960	960	960	960	0	this_study	1	X	COG2826; Tra8; Transposase and inactivated derivatives; IS30 family [DNA replication; recombination; and repair]. (3.48e-57)	Mobilome: prophages; transposons	Information storage and processing
aph3IIIa	aph(3')-IIIa	aminoglycoside O-phosphotransferase APH(3')-IIIa	1	1	1	795	795	795	795	795	0	Listeria_plasmids_from_GenBank	1	J	COG3231; Aph; Aminoglycoside phosphotransferase [Translation; ribosomal structure and biogenesis]. (1.66e-51)	Translation; ribosomal structure and biogenesis	Information storage and processing
arsA	arsA	arsenical pump-driving ATPase	1	1	1	1743	1743	1743	1743	1743	0	Listeria_plasmids_from_GenBank	1	P	COG0003; ArsA; Predicted ATPase involved in chromosome partitioning [Cell division and chromosome partitioning]. (5.71e-74)	Inorganic ion transport and metabolism	Metabolism
arsB	arsB	ACR3 family arsenite efflux transporter	1	1	1	1047	1047	1047	1047	1047	0	Listeria_plasmids_from_GenBank	1	P	COG0798; ACR3; Arsenite efflux pump ACR3 and related permeases [Inorganic ion transport and metabolism]. (2.06e-140)	Inorganic ion transport and metabolism	Metabolism
arsD	arsD	arsenite efflux transporter metallochaperone ArsD	1	1	1	372	372	372	372	372	0	Listeria_plasmids_from_GenBank	1	-	-	COG not assigned	COG not assigned
dfrG	dfrG	trimethoprim-resistant dihydrofolate reductase DfrG	1	1	1	498	498	498	498	498	0	Listeria_plasmids_from_GenBank	1	H	COG0262; FolA; Dihydrofolate reductase [Coenzyme metabolism]. (1.62e-53)	Coenzyme transport and metabolism	Metabolism
erm	erm	23S ribosomal RNA methyltransferase Erm	1	1	1	642	642	642	642	642	0	Listeria_plasmids_from_GenBank	1	J	COG0030; KsgA; Dimethyladenosine transferase (rRNA methylation) [Translation; ribosomal structure and biogenesis]. (1.77e-66)	Translation; ribosomal structure and biogenesis	Information storage and processing
ermB	erm(B)	23S rRNA (adenine(2058)-N(6))-methyltransferase Erm(B)	1	1	1	738	738	738	738	738	0	Listeria_plasmids_from_GenBank	1	J	COG0030; KsgA; Dimethyladenosine transferase (rRNA methylation) [Translation; ribosomal structure and biogenesis]. (8.72e-57)	Translation; ribosomal structure and biogenesis	Information storage and processing
group_0		internalin P3	1	1	1	3819	3819	3819	3819	3819	0	Listeria_plasmids_from_GenBank	1	K	COG4886; COG4886; Leucine-rich repeat (LRR) protein [Function unknown]. (1.84e-11)	Transcription	Information storage and processing
group_103		cytosine-specific methyltransferase	1	1	1	1239	1239	1239	1239	1239	0	Listeria_plasmids_from_GenBank	1	L	COG0270; Dcm; Site-specific DNA methylase [DNA replication; recombination; and repair]. (4.95e-81)	Replication; recombination and repair	Information storage and processing
group_106		bacterial Ig-like domain proteinputatively excreted	1	1	1	1209	1209	1209	1209	1209	0	Listeria_plasmids_from_GenBank	1	-	-	COG not assigned	COG not assigned
group_108		hypothetical protein	1	1	1	1200	1200	1200	1200	1200	0	Listeria_plasmids_from_GenBank	1	-	-	COG not assigned	COG not assigned
group_113		hypothetical protein	1	1	1	1176	1176	1176	1176	1176	0	Listeria_plasmids_from_GenBank	1	-	-	COG not assigned	COG not assigned
group_115		site-specific integrase	1	1	1	1155	1155	1155	1155	1155	0	Listeria_plasmids_from_GenBank	1	L	COG4974; XerD; Site-specific recombinase XerD [DNA replication; recombination; and repair]. (7.74e-20)	Replication; recombination and repair	Information storage and processing
group_121		hypothetical protein	1	1	1	1092	1092	1092	1092	1092	0	Listeria_plasmids_from_GenBank	1	-	-	COG not assigned	COG not assigned
group_122		lytic transglycosylase	1	1	1	1089	1089	1089	1089	1089	0	Listeria_plasmids_from_GenBank	1	M	COG0791; Spr; Cell wall-associated hydrolases (invasion-associated proteins) [Cell envelope biogenesis; outer membrane]. (1.94e-23)	Cell wall/membrane/envelope biogenesis	Cellular processing and signaling
group_13		TraE Type IV secretion system protein	1	1	1	2535	2535	2535	2535	2535	0	Listeria_plasmids_from_GenBank	1	-	-	COG not assigned	COG not assigned
group_131	arsB	ACR3 family arsenite efflux transporter	1	1	1	1062	1062	1062	1062	1062	0	Listeria_plasmids_from_GenBank	1	P	COG0798; ACR3; Arsenite efflux pump ACR3 and related permeases [Inorganic ion transport and metabolism]. (1.95e-122)	Inorganic ion transport and metabolism	Metabolism
group_15		internalin P4	1	1	1	2331	2331	2331	2331	2331	0	Listeria_plasmids_from_GenBank	1	K	COG4886; COG4886; Leucine-rich repeat (LRR) protein [Function unknown]. (4.14e-35)	Transcription	Information storage and processing
group_152		protein rep	1	1	1	984	984	984	984	984	0	Listeria_plasmids_from_GenBank	1	X	COG5655; COG5655; Plasmid rolling circle replication initiator protein and truncated derivatives [DNA replication; recombination; and repair]. (2.31e-121)	Mobilome: prophages; transposons	Information storage and processing
group_157		hypothetical protein	1	1	1	681	681	681	681	681	0	Listeria_plasmids_from_GenBank	1	-	-	COG not assigned	COG not assigned
group_192		transcriptional activator	1	1	1	900	900	900	900	900	0	Listeria_plasmids_from_GenBank	1	-	-	COG not assigned	COG not assigned
group_199		peptidase family M23 protein	1	1	1	876	876	876	876	876	0	Listeria_plasmids_from_GenBank	1	M	COG0739; NlpD; Membrane proteins related to metalloendopeptidases [Cell envelope biogenesis; outer membrane]. (3.63e-06)	Cell wall/membrane/envelope biogenesis	Cellular processing and signaling
group_20		TraG type IV secretion system protein	1	1	1	2220	2220	2220	2220	2220	0	Listeria_plasmids_from_GenBank	1	U	COG3505; VirD4; Type IV secretory pathway; VirD4 components [Intracellular trafficking and secretion]. (2.09e-34)	Intracellular trafficking; secretion; and vesicular transport	Cellular processing and signaling
group_200		two-component response regulator	1	1	1	669	669	669	669	669	0	Listeria_plasmids_from_GenBank	1	TK	COG0745; OmpR; Response regulators consisting of a CheY-like receiver domain and a winged-helix DNA-binding domain [Signal transduction mechanisms / Transcription]. (5.02e-64)	Signal transduction mechanisms; Transcription	Cellular processing and signaling; Information storage and processing
group_204		hypothetical protein	1	1	1	867	867	867	867	867	0	Listeria_plasmids_from_GenBank	1	-	-	COG not assigned	COG not assigned
group_207		aminoglycoside nucleotidyltransferase ANT(6)-Ia	1	1	1	864	864	864	864	864	0	Listeria_plasmids_from_GenBank	1	-	-	COG not assigned	COG not assigned
group_208		hypothetical protein	1	1	1	855	855	855	855	855	0	Listeria_plasmids_from_GenBank	1	-	-	COG not assigned	COG not assigned
group_212		hypothetical protein	1	1	1	849	849	849	849	849	0	Listeria_plasmids_from_GenBank	1	-	-	COG not assigned	COG not assigned
group_222		plasmid partition protein ParA	1	1	1	825	825	825	825	825	0	Listeria_plasmids_from_GenBank	1	DN	COG1192; Soj; ATPases involved in chromosome partitioning [Cell division and chromosome partitioning]. (2.78e-23)	Cell cycle control; cell division; chromosome partitioning; Cell motility	Cellular processing and signaling; Cellular processing and signaling
group_235		ANT(9) family aminoglycoside nucleotidyltransferase Spw	1	1	1	810	810	810	810	810	0	Listeria_plasmids_from_GenBank	1	R	COG1708; COG1708; Predicted nucleotidyltransferases [General function prediction only]. (7.79e-06)	General function prediction only	Poorly described
group_243		putative transposase OrfB	1	1	1	804	804	804	804	804	0	Listeria_plasmids_from_GenBank	1	X	COG2801; Tra5; Transposase and inactivated derivatives [DNA replication; recombination; and repair]. (1.45e-23)	Mobilome: prophages; transposons	Information storage and processing
group_245		sensor histidine kinase	1	1	1	795	795	795	795	795	0	Listeria_plasmids_from_GenBank	1	T	COG0642; BaeS; Signal transduction histidine kinase [Signal transduction mechanisms]. (1.29e-26)	Signal transduction mechanisms	Cellular processing and signaling
group_247		hypothetical protein	1	1	1	783	783	783	783	783	0	Listeria_plasmids_from_GenBank	1	-	-	COG not assigned	COG not assigned
group_266		ABC transporter ATP-binding protein	1	1	1	768	768	768	768	768	0	Listeria_plasmids_from_GenBank	1	M	COG1136; SalX; ABC-type antimicrobial peptide transport system; ATPase component [Defense mechanisms]. (1.26e-100)	Cell wall/membrane/envelope biogenesis	Cellular processing and signaling
group_280		plasmid replication initiator protein repB	1	1	1	738	738	738	738	738	0	Listeria_plasmids_from_GenBank	1	X	COG5527; COG5527; Protein involved in initiation of plasmid replication [DNA replication; recombination; and repair]. (1.08e-09)	Mobilome: prophages; transposons	Information storage and processing
group_282		hypothetical protein	1	1	1	735	735	735	735	735	0	Listeria_plasmids_from_GenBank	1	X	COG5361; COG5361; Uncharacterized conserved protein [Function unknown]. (6.15e-63)	Mobilome: prophages; transposons	Information storage and processing
group_284		hypothetical protein	1	1	1	732	732	732	732	732	0	Listeria_plasmids_from_GenBank	1	-	-	COG not assigned	COG not assigned
group_30		ABC transporter permease protein	1	1	1	2031	2031	2031	2031	2031	0	Listeria_plasmids_from_GenBank	1	-	-	COG not assigned	COG not assigned
group_302		SAM-dependent DNA methyltransferase	1	1	1	714	714	714	714	714	0	Listeria_plasmids_from_GenBank	1	V	COG0286; HsdM; Type I restriction-modification system methyltransferase subunit [Defense mechanisms]. (9.84e-30)	Defense mechanisms	Cellular processing and signaling
group_305		M15 family metallopeptidase	1	1	1	708	708	708	708	708	0	Listeria_plasmids_from_GenBank	1	M	COG5632; COG5632; N-acetylmuramoyl-L-alanine amidase [Cell envelope biogenesis; outer membrane]. (1.34e-24)	Cell wall/membrane/envelope biogenesis	Cellular processing and signaling
group_314		DUF3800 domain-containing protein	1	1	1	702	702	702	702	702	0	Listeria_plasmids_from_GenBank	1	-	-	COG not assigned	COG not assigned
group_34		hypothetical protein	1	1	1	1953	1953	1953	1953	1953	0	Listeria_plasmids_from_GenBank	1	-	-	COG not assigned	COG not assigned
group_340		ABC transporter ATP-binding protein	1	1	1	660	660	660	660	660	0	Listeria_plasmids_from_GenBank	1	V	COG1131; CcmA; ABC-type multidrug transport system; ATPase component [Defense mechanisms]. (8.82e-91)	Defense mechanisms	Cellular processing and signaling
group_349		hypothetical protein	1	1	1	651	651	651	651	651	0	Listeria_plasmids_from_GenBank	1	-	-	COG not assigned	COG not assigned
group_355		type A-8 chloramphenicol O-acetyltransferase	1	1	1	648	648	648	648	648	0	Listeria_plasmids_from_GenBank	1	V	COG4845; COG4845; Chloramphenicol O-acetyltransferase [Defense mechanisms]. (2.23e-55)	Defense mechanisms	Cellular processing and signaling
group_356		hypothetical protein	1	1	1	645	645	645	645	645	0	Listeria_plasmids_from_GenBank	1	X	COG5361; COG5361; Uncharacterized conserved protein [Function unknown]. (2.78e-55)	Mobilome: prophages; transposons	Information storage and processing
group_365		DUF1643 domain-containing protein	1	1	1	630	630	630	630	630	0	Listeria_plasmids_from_GenBank	1	S	COG4333; COG4333; Uncharacterized protein conserved in bacteria [Function unknown]. (1.40e-09)	Function unknown	Poorly described
group_375		hypothetical protein	1	1	1	624	624	624	624	624	0	Listeria_plasmids_from_GenBank	1	-	-	COG not assigned	COG not assigned
group_408		ComF family protein	1	1	1	576	576	576	576	576	0	Listeria_plasmids_from_GenBank	1	R	COG1040; ComFC; Predicted amidophosphoribosyltransferases [General function prediction only]. (5.58e-42)	General function prediction only	Poorly described
group_409		hypothetical protein	1	1	1	576	576	576	576	576	0	Listeria_plasmids_from_GenBank	1	-	-	COG not assigned	COG not assigned
group_411		DUF1642 domain-containing protein	1	1	1	576	576	576	576	576	0	Listeria_plasmids_from_GenBank	1	-	-	COG not assigned	COG not assigned
group_414		hypothetical protein	1	1	1	573	573	573	573	573	0	Listeria_plasmids_from_GenBank	1	-	-	COG not assigned	COG not assigned
group_42		transmembrane protein	1	1	1	1800	1800	1800	1800	1800	0	Listeria_plasmids_from_GenBank	1	-	-	COG not assigned	COG not assigned
group_45		internalin P2	1	1	1	1782	1782	1782	1782	1782	0	Listeria_plasmids_from_GenBank	1	K	COG4886; COG4886; Leucine-rich repeat (LRR) protein [Function unknown]. (5.08e-29)	Transcription	Information storage and processing
group_453		DUF1642 domain-containing protein	1	1	1	537	537	537	537	537	0	Listeria_plasmids_from_GenBank	1	-	-	COG not assigned	COG not assigned
group_456		AcrR family transcriptional regulator	1	1	1	528	528	528	528	528	0	Listeria_plasmids_from_GenBank	1	K	COG1309; AcrR; Transcriptional regulator [Transcription]. (4.41e-10)	Transcription	Information storage and processing
group_457		adenine phosphoribosyltransferase	1	1	1	528	528	528	528	528	0	Listeria_plasmids_from_GenBank	1	F	COG0503; Apt; Adenine/guanine phosphoribosyltransferases and related PRPP-binding proteins [Nucleotide transport and metabolism]. (7.28e-23)	Nucleotide transport and metabolism	Metabolism
group_459		hypothetical protein	1	1	1	525	525	525	525	525	0	Listeria_plasmids_from_GenBank	1	-	-	COG not assigned	COG not assigned
group_46		hypothetical protein	1	1	1	1773	1773	1773	1773	1773	0	Listeria_plasmids_from_GenBank	1	-	-	COG not assigned	COG not assigned
group_460		hypothetical protein	1	1	1	522	522	522	522	522	0	Listeria_plasmids_from_GenBank	1	-	-	COG not assigned	COG not assigned
group_462		type III toxin-antitoxin system ToxN/AbiQ family toxin	1	1	1	519	519	519	519	519	0	Listeria_plasmids_from_GenBank	1	-	-	COG not assigned	COG not assigned
group_463		hypothetical protein	1	1	1	513	513	513	513	513	0	Listeria_plasmids_from_GenBank	1	-	-	COG not assigned	COG not assigned
group_471		helix-turn-helix domain-containing protein	1	1	1	495	495	495	495	495	0	Listeria_plasmids_from_GenBank	1	-	-	COG not assigned	COG not assigned
group_477		hypothetical protein	1	1	1	480	480	480	480	480	0	Listeria_plasmids_from_GenBank	1	-	-	COG not assigned	COG not assigned
group_478		hypothetical protein	1	1	1	480	480	480	480	480	0	Listeria_plasmids_from_GenBank	1	-	-	COG not assigned	COG not assigned
group_484		IS6 family transposase	1	1	1	456	456	456	456	456	0	Listeria_plasmids_from_GenBank	1	X	COG3316; COG3316; Transposase and inactivated derivatives [DNA replication; recombination; and repair]. (1.73e-73)	Mobilome: prophages; transposons	Information storage and processing
group_485		hypothetical protein	1	1	1	459	459	459	459	459	0	Listeria_plasmids_from_GenBank	1	-	-	COG not assigned	COG not assigned
group_486		hypothetical protein	1	1	1	453	453	453	453	453	0	Listeria_plasmids_from_GenBank	1	-	-	COG not assigned	COG not assigned
group_488		ImmA/IrrE family metallo-endopeptidase	1	1	1	453	453	453	453	453	0	Listeria_plasmids_from_GenBank	1	-	-	COG not assigned	COG not assigned
group_497		IS6 family transposase	1	1	1	435	435	435	435	435	0	Listeria_plasmids_from_GenBank	1	X	COG3316; COG3316; Transposase and inactivated derivatives [DNA replication; recombination; and repair]. (5.50e-52)	Mobilome: prophages; transposons	Information storage and processing
group_50		FAD-dependent oxidoreductase	1	1	1	1674	1674	1674	1674	1674	0	Listeria_plasmids_from_GenBank	1	I	COG0446; HcaD; Uncharacterized NAD(FAD)-dependent dehydrogenases [General function prediction only]. (1.94e-91)	Lipid transport and metabolism	Metabolism
group_504		hypothetical protein	1	1	1	426	426	426	426	426	0	Listeria_plasmids_from_GenBank	1	-	-	COG not assigned	COG not assigned
group_509		MarR family transcriptional regulator	1	1	1	420	420	420	420	420	0	Listeria_plasmids_from_GenBank	1	K	COG1846; MarR; Transcriptional regulators [Transcription]. (3.58e-18)	Transcription	Information storage and processing
group_512		hypothetical protein	1	1	1	411	411	411	411	411	0	Listeria_plasmids_from_GenBank	1	-	-	COG not assigned	COG not assigned
group_513		hypothetical protein	1	1	1	405	405	405	405	405	0	Listeria_plasmids_from_GenBank	1	-	-	COG not assigned	COG not assigned
group_52		plasmid replication protein repA	1	1	1	1650	1650	1650	1650	1650	0	Listeria_plasmids_from_GenBank	1	-	-	COG not assigned	COG not assigned
group_524		hypothetical protein	1	1	1	390	390	390	390	390	0	Listeria_plasmids_from_GenBank	1	-	-	COG not assigned	COG not assigned
group_538		hypothetical protein	1	1	1	375	375	375	375	375	0	Listeria_plasmids_from_GenBank	1	-	-	COG not assigned	COG not assigned
group_539		hypothetical protein	1	1	1	375	375	375	375	375	0	Listeria_plasmids_from_GenBank	1	-	-	COG not assigned	COG not assigned
group_54		zinc beta-ribbon domain containing protein	1	1	1	1650	1650	1650	1650	1650	0	Listeria_plasmids_from_GenBank	1	-	-	COG not assigned	COG not assigned
group_542		hypothetical protein	1	1	1	369	369	369	369	369	0	Listeria_plasmids_from_GenBank	1	-	-	COG not assigned	COG not assigned
group_550		helix-turn-helix transcriptional regulator	1	1	1	366	366	366	366	366	0	Listeria_plasmids_from_GenBank	1	K	COG0640; ArsR; Predicted transcriptional regulators [Transcription]. (9.31e-24)	Transcription	Information storage and processing
group_554		recombinase zinc beta ribbon domain-containing protein	1	1	1	564	564	564	564	564	0	Listeria_plasmids_from_GenBank	1	-	-	COG not assigned	COG not assigned
group_558		SDR family NAD(P)-dependent oxidoreductase	1	1	1	363	363	363	363	363	0	Listeria_plasmids_from_GenBank	1	C	COG4221; COG4221; Short-chain alcohol dehydrogenase of unknown specificity [General function prediction only]. (1.45e-46)	Energy production and conversion	Metabolism
group_563		helix-turn-helix domain-containing protein	1	1	1	360	360	360	360	360	0	Listeria_plasmids_from_GenBank	1	K	COG1396; HipB; Predicted transcriptional regulators [Transcription]. (1.59e-06)	Transcription	Information storage and processing
group_579		hypothetical protein	1	1	1	345	345	345	345	345	0	Listeria_plasmids_from_GenBank	1	-	-	COG not assigned	COG not assigned
group_583		hypothetical protein	1	1	1	339	339	339	339	339	0	Listeria_plasmids_from_GenBank	1	-	-	COG not assigned	COG not assigned
group_593		transposase IS3/IS911	1	1	1	552	552	552	552	552	0	Listeria_plasmids_from_GenBank	1	X	COG2963; COG2963; Transposase and inactivated derivatives [DNA replication; recombination; and repair]. (1.27e-14)	Mobilome: prophages; transposons	Information storage and processing
group_595		helix-turn-helix transcriptional regulator	1	1	1	324	324	324	324	324	0	Listeria_plasmids_from_GenBank	1	K	COG1396; HipB; Predicted transcriptional regulators [Transcription]. (9.84e-07)	Transcription	Information storage and processing
group_597		hypothetical protein	1	1	1	321	321	321	321	321	0	Listeria_plasmids_from_GenBank	1	-	-	COG not assigned	COG not assigned
group_599		hypothetical protein	1	1	1	318	318	318	318	318	0	Listeria_plasmids_from_GenBank	1	-	-	COG not assigned	COG not assigned
group_6		putative DNA-entry nuclease	1	1	1	732	732	732	732	732	0	Listeria_plasmids_from_GenBank	1	-	-	COG not assigned	COG not assigned
group_603		replication initiation protein	1	1	1	312	312	312	312	312	0	Listeria_plasmids_from_GenBank	1	-	-	COG not assigned	COG not assigned
group_608		hypothetical protein	1	1	1	306	306	306	306	306	0	Listeria_plasmids_from_GenBank	1	-	-	COG not assigned	COG not assigned
group_62		pentapeptide repeat-containing protein	1	1	1	714	714	714	714	714	0	Listeria_plasmids_from_GenBank	1	S	COG1357; COG1357; Pentapeptide repeats containing protein [Function unknown]. (1.17e-27)	Function unknown	Poorly described
group_620		winged helix-turn-helix transcriptional regulator	1	1	1	294	294	294	294	294	0	Listeria_plasmids_from_GenBank	1	K	COG0640; ArsR; Predicted transcriptional regulators [Transcription]. (4.94e-22)	Transcription	Information storage and processing
group_632		phage holin	1	1	1	282	282	282	282	282	0	Listeria_plasmids_from_GenBank	1	S	COG5546; COG5546; Small integral membrane protein [Function unknown]. (1.82e-11)	Function unknown	Poorly described
group_635		hypothetical protein	1	1	1	276	276	276	276	276	0	Listeria_plasmids_from_GenBank	1	-	-	COG not assigned	COG not assigned
group_636		transposase OrfA IS3 family putative	1	1	1	276	276	276	276	276	0	Listeria_plasmids_from_GenBank	1	-	-	COG not assigned	COG not assigned
group_639		metal-sensing transcriptional repressor	1	1	1	276	276	276	276	276	0	Listeria_plasmids_from_GenBank	1	K	COG1937; COG1937; Uncharacterized protein conserved in bacteria [Function unknown]. (4.10e-06)	Transcription	Information storage and processing
group_641		hypothetical protein	1	1	1	273	273	273	273	273	0	Listeria_plasmids_from_GenBank	1	-	-	COG not assigned	COG not assigned
group_649		transposase OrfA IS3 family putative	1	1	1	267	267	267	267	267	0	Listeria_plasmids_from_GenBank	1	-	-	COG not assigned	COG not assigned
group_650		transposase OrfA IS3 family putative	1	1	1	267	267	267	267	267	0	Listeria_plasmids_from_GenBank	1	-	-	COG not assigned	COG not assigned
group_652		hypothetical protein	1	1	1	264	264	264	264	264	0	Listeria_plasmids_from_GenBank	1	-	-	COG not assigned	COG not assigned
group_656		hypothetical protein	1	1	1	261	261	261	261	261	0	Listeria_plasmids_from_GenBank	1	-	-	COG not assigned	COG not assigned
group_660		hypothetical protein	1	1	1	255	255	255	255	255	0	Listeria_plasmids_from_GenBank	1	-	-	COG not assigned	COG not assigned
group_663		hypothetical protein	1	1	1	252	252	252	252	252	0	Listeria_plasmids_from_GenBank	1	-	-	COG not assigned	COG not assigned
group_664		hypothetical protein	1	1	1	249	249	249	249	249	0	Listeria_plasmids_from_GenBank	1	-	-	COG not assigned	COG not assigned
group_668		hypothetical protein	1	1	1	246	246	246	246	246	0	Listeria_plasmids_from_GenBank	1	-	-	COG not assigned	COG not assigned
group_672		hypothetical protein	1	1	1	243	243	243	243	243	0	Listeria_plasmids_from_GenBank	1	-	-	COG not assigned	COG not assigned
group_673		AbrB/MazE/SpoVT family DNA-binding domain-containing protein	1	1	1	243	243	243	243	243	0	Listeria_plasmids_from_GenBank	1	V	COG2336; MazE; Growth regulator [Signal transduction mechanisms]. (2.77e-14)	Defense mechanisms	Cellular processing and signaling
group_679		hypothetical protein	1	1	1	237	237	237	237	237	0	Listeria_plasmids_from_GenBank	1	-	-	COG not assigned	COG not assigned
group_68		internalin P1	1	1	1	1443	1443	1443	1443	1443	0	Listeria_plasmids_from_GenBank	1	K	COG4886; COG4886; Leucine-rich repeat (LRR) protein [Function unknown]. (6.34e-21)	Transcription	Information storage and processing
group_683		hypothetical protein	1	1	1	234	234	234	234	234	0	Listeria_plasmids_from_GenBank	1	-	-	COG not assigned	COG not assigned
group_686		IS6 family transposase	1	1	1	234	234	234	234	234	0	Listeria_plasmids_from_GenBank	1	X	COG3316; COG3316; Transposase and inactivated derivatives [DNA replication; recombination; and repair]. (1.45e-21)	Mobilome: prophages; transposons	Information storage and processing
group_687		hypothetical protein	1	1	1	234	234	234	234	234	0	Listeria_plasmids_from_GenBank	1	-	-	COG not assigned	COG not assigned
group_688		hypothetical protein	1	1	1	231	231	231	231	231	0	Listeria_plasmids_from_GenBank	1	-	-	COG not assigned	COG not assigned
group_689		arsenical pump-driving ATPase	1	1	1	231	231	231	231	231	0	Listeria_plasmids_from_GenBank	1	-	-	COG not assigned	COG not assigned
group_690		sigma-70 family RNA polymerase sigma factor	1	1	1	228	228	228	228	228	0	Listeria_plasmids_from_GenBank	1	-	-	COG not assigned	COG not assigned
group_694		hypothetical protein	1	1	1	225	225	225	225	225	0	Listeria_plasmids_from_GenBank	1	-	-	COG not assigned	COG not assigned
group_699		IS6 family transposase	1	1	1	222	222	222	222	222	0	Listeria_plasmids_from_GenBank	1	X	COG3316; COG3316; Transposase and inactivated derivatives [DNA replication; recombination; and repair]. (9.96e-20)	Mobilome: prophages; transposons	Information storage and processing
group_7		cnaB repeat protein	1	1	1	2904	2904	2904	2904	2904	0	Listeria_plasmids_from_GenBank	1	M	COG4932; COG4932; Predicted outer membrane protein [Cell envelope biogenesis; outer membrane]. (4.62e-43)	Cell wall/membrane/envelope biogenesis	Cellular processing and signaling
group_705		conjugal transfer protein	1	1	1	213	213	213	213	213	0	Listeria_plasmids_from_GenBank	1	-	-	COG not assigned	COG not assigned
group_715		hypothetical protein	1	1	1	207	207	207	207	207	0	Listeria_plasmids_from_GenBank	1	-	-	COG not assigned	COG not assigned
group_717		helix-turn-helix transcriptional regulator	1	1	1	204	204	204	204	204	0	Listeria_plasmids_from_GenBank	1	-	-	COG not assigned	COG not assigned
group_719		hypothetical protein	1	1	1	201	201	201	201	201	0	Listeria_plasmids_from_GenBank	1	-	-	COG not assigned	COG not assigned
group_720		hypothetical protein	1	1	1	201	201	201	201	201	0	Listeria_plasmids_from_GenBank	1	-	-	COG not assigned	COG not assigned
group_722		hypothetical protein	1	1	1	195	195	195	195	195	0	Listeria_plasmids_from_GenBank	1	-	-	COG not assigned	COG not assigned
group_725		hypothetical protein	1	1	1	192	192	192	192	192	0	Listeria_plasmids_from_GenBank	1	-	-	COG not assigned	COG not assigned
group_730		hypothetical protein	1	1	1	189	189	189	189	189	0	Listeria_plasmids_from_GenBank	1	-	-	COG not assigned	COG not assigned
group_731		hypothetical protein	1	1	1	189	189	189	189	189	0	Listeria_plasmids_from_GenBank	1	-	-	COG not assigned	COG not assigned
group_733		hypothetical protein	1	1	1	186	186	186	186	186	0	Listeria_plasmids_from_GenBank	1	-	-	COG not assigned	COG not assigned
group_736		hypothetical protein	1	1	1	186	186	186	186	186	0	Listeria_plasmids_from_GenBank	1	-	-	COG not assigned	COG not assigned
group_737		hypothetical protein	1	1	1	186	186	186	186	186	0	Listeria_plasmids_from_GenBank	1	-	-	COG not assigned	COG not assigned
group_740		hypothetical protein	1	1	1	183	183	183	183	183	0	Listeria_plasmids_from_GenBank	1	-	-	COG not assigned	COG not assigned
group_743		hypothetical protein	1	1	1	180	180	180	180	180	0	Listeria_plasmids_from_GenBank	1	-	-	COG not assigned	COG not assigned
group_749		cysteine-rich KTR domain-containing protein	1	1	1	168	168	168	168	168	0	Listeria_plasmids_from_GenBank	1	-	-	COG not assigned	COG not assigned
group_757		hypothetical protein	1	1	1	162	162	162	162	162	0	Listeria_plasmids_from_GenBank	1	-	-	COG not assigned	COG not assigned
group_759		hypothetical protein	1	1	1	156	156	156	156	156	0	Listeria_plasmids_from_GenBank	1	-	-	COG not assigned	COG not assigned
group_760		hypothetical protein	1	1	1	156	156	156	156	156	0	Listeria_plasmids_from_GenBank	1	-	-	COG not assigned	COG not assigned
group_763		hypothetical protein	1	1	1	153	153	153	153	153	0	Listeria_plasmids_from_GenBank	1	-	-	COG not assigned	COG not assigned
group_767		hypothetical protein	1	1	1	150	150	150	150	150	0	Listeria_plasmids_from_GenBank	1	-	-	COG not assigned	COG not assigned
group_772		topoisomerase DNA-binding C4 zinc finger domain-containing protein	1	1	1	141	141	141	141	141	0	Listeria_plasmids_from_GenBank	1	-	-	COG not assigned	COG not assigned
group_776		FtsW/RodA/SpoVE family cell cycle protein	1	1	1	135	135	135	135	135	0	Listeria_plasmids_from_GenBank	1	D	COG0772; FtsW; Bacterial cell division membrane protein [Cell division and chromosome partitioning]. (2.05e-11)	Cell cycle control; cell division; chromosome partitioning	Cellular processing and signaling
group_777		site-specific recombinase	1	1	1	135	135	135	135	135	0	Listeria_plasmids_from_GenBank	1	-	-	COG not assigned	COG not assigned
group_78		hypothetical protein	1	1	1	1371	1371	1371	1371	1371	0	Listeria_plasmids_from_GenBank	1	-	-	COG not assigned	COG not assigned
group_782		hypothetical protein	1	1	1	123	123	123	123	123	0	Listeria_plasmids_from_GenBank	1	-	-	COG not assigned	COG not assigned
group_784		hypothetical protein	1	1	1	120	120	120	120	120	0	Listeria_plasmids_from_GenBank	1	-	-	COG not assigned	COG not assigned
group_789		hypothetical protein	1	1	1	114	114	114	114	114	0	Listeria_plasmids_from_GenBank	1	-	-	COG not assigned	COG not assigned
group_79		MATE family efflux transporter	1	1	1	1371	1371	1371	1371	1371	0	Listeria_plasmids_from_GenBank	1	V	COG0534; NorM; Na+-driven multidrug efflux pump [Defense mechanisms]. (6.18e-71)	Defense mechanisms	Cellular processing and signaling
group_794		23S rRNA methyltransferase attenuator leader peptide ErmL	1	1	1	84	84	84	84	84	0	Listeria_plasmids_from_GenBank	1	-	-	COG not assigned	COG not assigned
group_795		peptide-binding protein	1	1	1	84	84	84	84	84	0	Listeria_plasmids_from_GenBank	1	-	-	COG not assigned	COG not assigned
group_796		restriction endonuclease subunit S	1	1	1	69	69	69	69	69	0	Listeria_plasmids_from_GenBank	1	-	-	COG not assigned	COG not assigned
group_797		hypothetical protein	1	1	1	1077	1077	1077	1077	1077	0	Listeria_plasmids_from_GenBank	1	-	-	COG not assigned	COG not assigned
group_798		DNA polymerase III PolC-like protein	1	1	1	1062	1062	1062	1062	1062	0	Listeria_plasmids_from_GenBank	1	-	-	COG not assigned	COG not assigned
group_805		Alpha/beta hydrolase fold protein	1	1	1	954	954	954	954	954	0	Listeria_plasmids_from_GenBank	1	HR	COG0596; MhpC; Predicted hydrolases or acyltransferases (alpha/beta hydrolase superfamily) [General function prediction only]. (1.32e-17)	Coenzyme transport and metabolism; General function prediction only	Metabolism; Poorly described
group_806		putative transcriptional activator	1	1	1	948	948	948	948	948	0	Listeria_plasmids_from_GenBank	1	-	-	COG not assigned	COG not assigned
group_807		site-specific integrase	1	1	1	945	945	945	945	945	0	Listeria_plasmids_from_GenBank	1	LX	COG0582; XerC; Integrase [DNA replication; recombination; and repair]. (1.83e-19)	Replication; recombination and repair; Mobilome: prophages; transposons	Information storage and processing; Information storage and processing
group_811		internalin-like protein	1	1	1	918	918	918	918	918	0	Listeria_plasmids_from_GenBank	1	-	-	COG not assigned	COG not assigned
group_815		hypothetical protein	1	1	1	885	885	885	885	885	0	Listeria_plasmids_from_GenBank	1	-	-	COG not assigned	COG not assigned
group_820		hypothetical protein	1	1	1	855	855	855	855	855	0	Listeria_plasmids_from_GenBank	1	-	-	COG not assigned	COG not assigned
group_823		putative plasmid-related protein	1	1	1	816	816	816	816	816	0	Listeria_plasmids_from_GenBank	1	-	-	COG not assigned	COG not assigned
group_828		hypothetical protein	1	1	1	780	780	780	780	780	0	Listeria_plasmids_from_GenBank	1	-	-	COG not assigned	COG not assigned
group_829		transmembrane protein	1	1	1	774	774	774	774	774	0	Listeria_plasmids_from_GenBank	1	-	-	COG not assigned	COG not assigned
group_831		putative lipoprotein LpqB	1	1	1	621	621	621	621	621	0	Listeria_plasmids_from_GenBank	1	-	-	COG not assigned	COG not assigned
group_837		replication protein	1	1	1	1362	1362	1362	1362	1362	0	Listeria_plasmids_from_GenBank	1	-	-	COG not assigned	COG not assigned
group_838		plasmid recombination protein	1	1	1	1227	1227	1227	1227	1227	0	Listeria_plasmids_from_GenBank	1	-	-	COG not assigned	COG not assigned
group_839		DUF536 domain-containing protein	1	1	1	501	501	501	501	501	0	Listeria_plasmids_from_GenBank	1	-	-	COG not assigned	COG not assigned
group_840		protein rep	1	1	1	987	987	987	987	987	0	Listeria_plasmids_from_GenBank	1	X	COG5655; COG5655; Plasmid rolling circle replication initiator protein and truncated derivatives [DNA replication; recombination; and repair]. (9.95e-108)	Mobilome: prophages; transposons	Information storage and processing
group_841		aminoglycoside nucleotidyltransferase ANT(9)-Ia	1	1	1	783	783	783	783	783	0	Listeria_plasmids_from_GenBank	1	R	COG1708; COG1708; Predicted nucleotidyltransferases [General function prediction only]. (1.09e-09)	General function prediction only	Poorly described
group_849		DUF536 domain-containing protein	1	1	1	453	453	453	453	453	0	Listeria_plasmids_from_GenBank	1	-	-	COG not assigned	COG not assigned
group_850		bacteriocin immunity protein	1	1	1	300	300	300	300	300	0	Listeria_plasmids_from_GenBank	1	-	-	COG not assigned	COG not assigned
group_851		leucocin A/sakacin P family class II bacteriocin	1	1	1	147	147	147	147	147	0	Listeria_plasmids_from_GenBank	1	-	-	COG not assigned	COG not assigned
lnuB	lnu(B)	lincosamide nucleotidyltransferase Lnu(B)	1	1	1	804	804	804	804	804	0	Listeria_plasmids_from_GenBank	1	-	-	COG not assigned	COG not assigned
lsaE	lsa(E)	ABC-F type ribosomal protection protein Lsa(E)	1	1	1	1485	1485	1485	1485	1485	0	Listeria_plasmids_from_GenBank	1	R	COG0488; Uup; ATPase components of ABC transporters with duplicated ATPase domains [General function prediction only]. (4.08e-114)	General function prediction only	Poorly described
rep	rep	replication protein	1	1	1	708	708	708	708	708	0	Listeria_plasmids_from_GenBank	1	X	COG5655; COG5655; Plasmid rolling circle replication initiator protein and truncated derivatives [DNA replication; recombination; and repair]. (1.78e-77)	Mobilome: prophages; transposons	Information storage and processing
tetS	tet(S)	tetracycline resistance ribosomal protection protein Tet(S)	1	1	1	1926	1926	1926	1926	1926	0	Listeria_plasmids_from_GenBank	1	J	COG0480; FusA; Translation elongation factors (GTPases) [Translation; ribosomal structure and biogenesis]. (3.73e-140)	Translation; ribosomal structure and biogenesis	Information storage and processing
group_10		type IV secretion system/conjugative transfer family protein	1	1	1	2586	2586	2586	2586	2586	0	this_study	1	U	COG3505; VirD4; Type IV secretory pathway; VirD4 components [Intracellular trafficking and secretion]. (2.75e-28)	Intracellular trafficking; secretion; and vesicular transport	Cellular processing and signaling
group_102		MFS transporter	1	1	1	1251	1251	1251	1251	1251	0	this_study	1	-	-	COG not assigned	COG not assigned
group_107		ATP-dependent Clp protease ATP-binding domain	1	1	1	1203	1203	1203	1203	1203	0	this_study	1	O	COG0542; clpA; ATP-binding subunits of Clp protease and DnaK/DnaJ chaperones [Posttranslational modification; protein turnover; chaperones]. (8.25e-31)	Posttranslational modification; protein turnover; chaperones	Cellular processing and signaling
group_109		AAA family ATPase	1	1	1	1197	1197	1197	1197	1197	0	this_study	1	R	COG1373; COG1373; Predicted ATPase (AAA+ superfamily) [General function prediction only]. (3.77e-94)	General function prediction only	Poorly described
group_11		type IV secretion system/conjugative transfer family protein	1	1	1	2553	2553	2553	2553	2553	0	this_study	1	U	COG3451; VirB4; Type IV secretory pathway; VirB4 components [Intracellular trafficking and secretion]. (4.36e-09)	Intracellular trafficking; secretion; and vesicular transport	Cellular processing and signaling
group_110		hypothetical protein	1	1	1	1194	1194	1194	1194	1194	0	this_study	1	-	-	COG not assigned	COG not assigned
group_111		hypothetical protein	1	1	1	1191	1191	1191	1191	1191	0	this_study	1	-	-	COG not assigned	COG not assigned
group_118		DUF3991 domain-containing protein	1	1	1	1134	1134	1134	1134	1134	0	this_study	1	-	-	COG not assigned	COG not assigned
group_124		tyrosine-type recombinase/integrase	1	1	1	1086	1086	1086	1086	1086	0	this_study	1	L	COG4974; XerD; Site-specific recombinase XerD [DNA replication; recombination; and repair]. (7.94e-34)	Replication; recombination and repair	Information storage and processing
group_140		aminoglycoside phosphotransferase family protein	1	1	1	1014	1014	1014	1014	1014	0	this_study	1	T	COG2334; COG2334; Putative homoserine kinase type II (protein kinase fold) [General function prediction only]. (1.06e-12)	Signal transduction mechanisms	Cellular processing and signaling
group_158		hypothetical protein	1	1	1	990	990	990	990	990	0	this_study	1	-	-	COG not assigned	COG not assigned
group_160		caspase family protein	1	1	1	975	975	975	975	975	0	this_study	1	R	COG4249; COG4249; Uncharacterized protein containing caspase domain [General function prediction only]. (1.83e-10)	General function prediction only	Poorly described
group_17		hypothetical protein	1	1	1	2313	2313	2313	2313	2313	0	this_study	1	-	-	COG not assigned	COG not assigned
group_182		abortive infection family protein	1	1	1	909	909	909	909	909	0	this_study	1	-	-	COG not assigned	COG not assigned
group_198		hypothetical protein	1	1	1	876	876	876	876	876	0	this_study	1	-	-	COG not assigned	COG not assigned
group_2		DUF2786 domain-containing protein	1	1	1	735	735	735	735	735	0	this_study	1	-	-	COG not assigned	COG not assigned
group_21		MucBP domain-containing protein	1	1	1	2181	2181	2181	2181	2181	0	this_study	1	-	-	COG not assigned	COG not assigned
group_210		DNA cytosine methyltransferase	1	1	1	858	858	858	858	858	0	this_study	1	L	COG0270; Dcm; Site-specific DNA methylase [DNA replication; recombination; and repair]. (6.70e-52)	Replication; recombination and repair	Information storage and processing
group_213		hypothetical protein	1	1	1	846	846	846	846	846	0	this_study	1	-	-	COG not assigned	COG not assigned
group_215		hypothetical protein	1	1	1	855	855	855	855	855	0	this_study	1	-	-	COG not assigned	COG not assigned
group_217		ParA family protein	1	1	1	834	834	834	834	834	0	this_study	1	DN	COG1192; Soj; ATPases involved in chromosome partitioning [Cell division and chromosome partitioning]. (2.32e-41)	Cell cycle control; cell division; chromosome partitioning; Cell motility	Cellular processing and signaling; Cellular processing and signaling
group_228		alpha/beta hydrolase	1	1	1	828	828	828	828	828	0	this_study	1	HR	COG0596; MhpC; Predicted hydrolases or acyltransferases (alpha/beta hydrolase superfamily) [General function prediction only]. (2.39e-11)	Coenzyme transport and metabolism; General function prediction only	Metabolism; Poorly described
group_229		ParA family protein	1	1	1	825	825	825	825	825	0	this_study	1	DN	COG1192; Soj; ATPases involved in chromosome partitioning [Cell division and chromosome partitioning]. (7.38e-24)	Cell cycle control; cell division; chromosome partitioning; Cell motility	Cellular processing and signaling; Cellular processing and signaling
group_250		hypothetical protein	1	1	1	783	783	783	783	783	0	this_study	1	-	-	COG not assigned	COG not assigned
group_256		aminoglycoside 3'-phosphotransferase family protein	1	1	1	771	771	771	771	771	0	this_study	1	J	COG3231; Aph; Aminoglycoside phosphotransferase [Translation; ribosomal structure and biogenesis]. (5.62e-10)	Translation; ribosomal structure and biogenesis	Information storage and processing
group_261		hypothetical protein	1	1	1	765	765	765	765	765	0	this_study	1	-	-	COG not assigned	COG not assigned
group_269		hypothetical protein	1	1	1	750	750	750	750	750	0	this_study	1	-	-	COG not assigned	COG not assigned
group_27		DNA/RNA non-specific endonuclease	1	1	1	729	729	729	729	729	0	this_study	1	-	-	COG not assigned	COG not assigned
group_279		site-specific DNA-methyltransferase	1	1	1	741	741	741	741	741	0	this_study	1	L	COG0863; COG0863; DNA modification methylase [DNA replication; recombination; and repair]. (1.21e-27)	Replication; recombination and repair	Information storage and processing
group_29		MobA/MobL family protein	1	1	1	2061	2061	2061	2061	2061	0	this_study	1	-	-	COG not assigned	COG not assigned
group_294		hypothetical protein	1	1	1	723	723	723	723	723	0	this_study	1	-	-	COG not assigned	COG not assigned
group_3		DUF5011 domain-containing protein	1	1	1	2973	2973	2973	2973	2973	0	this_study	1	-	-	COG not assigned	COG not assigned
group_306		Cas5 family CRISPR-associated protein	1	1	1	714	714	714	714	714	0	this_study	1	-	-	COG not assigned	COG not assigned
group_308		hypothetical protein	1	1	1	636	636	636	636	636	0	this_study	1	-	-	COG not assigned	COG not assigned
group_32		type IV secretion system/conjugative transfer family protein	1	1	1	2004	2004	2004	2004	2004	0	this_study	1	-	-	COG not assigned	COG not assigned
group_325		serine recombinase family protein	1	1	1	690	690	690	690	690	0	this_study	1	L	COG1961; PinR; Site-specific recombinases; DNA invertase Pin homologs [DNA replication; recombination; and repair]. (2.14e-32)	Replication; recombination and repair	Information storage and processing
group_357		hypothetical protein	1	1	1	648	648	648	648	648	0	this_study	1	-	-	COG not assigned	COG not assigned
group_366		hypothetical protein	1	1	1	627	627	627	627	627	0	this_study	1	-	-	COG not assigned	COG not assigned
group_38		tyrosine-type recombinase/integrase	1	1	1	1917	1917	1917	1917	1917	0	this_study	1	L	COG4974; XerD; Site-specific recombinase XerD [DNA replication; recombination; and repair]. (2.41e-23)	Replication; recombination and repair	Information storage and processing
group_399		methyltransferase domain-containing protein	1	1	1	594	594	594	594	594	0	this_study	1	H	COG2226; UbiE; Methylase involved in ubiquinone/menaquinone biosynthesis [Coenzyme metabolism]. (6.58e-18)	Coenzyme transport and metabolism	Metabolism
group_403		TetR/AcrR family transcriptional regulator	1	1	1	588	588	588	588	588	0	this_study	1	K	COG1309; AcrR; Transcriptional regulator [Transcription]. (7.67e-08)	Transcription	Information storage and processing
group_404		hypothetical protein	1	1	1	588	588	588	588	588	0	this_study	1	-	-	COG not assigned	COG not assigned
group_41		hypothetical protein	1	1	1	1836	1836	1836	1836	1836	0	this_study	1	-	-	COG not assigned	COG not assigned
group_410		uracil-DNA glycosylase family protein	1	1	1	576	576	576	576	576	0	this_study	1	L	COG1573; COG1573; Uracil-DNA glycosylase [DNA replication; recombination; and repair]. (3.62e-33)	Replication; recombination and repair	Information storage and processing
group_417		hypothetical protein	1	1	1	576	576	576	576	576	0	this_study	1	-	-	COG not assigned	COG not assigned
group_418		serine recombinase family protein	1	1	1	570	570	570	570	570	0	this_study	1	L	COG1961; PinR; Site-specific recombinases; DNA invertase Pin homologs [DNA replication; recombination; and repair]. (9.40e-42)	Replication; recombination and repair	Information storage and processing
group_44		MobL relaxase	1	1	1	1791	1791	1791	1791	1791	0	this_study	1	-	-	COG not assigned	COG not assigned
group_455		hypothetical protein	1	1	1	534	534	534	534	534	0	this_study	1	-	-	COG not assigned	COG not assigned
group_468		hypothetical protein	1	1	1	501	501	501	501	501	0	this_study	1	-	-	COG not assigned	COG not assigned
group_47		replication-relaxation family protein	1	1	1	720	720	720	720	720	0	this_study	1	-	-	COG not assigned	COG not assigned
group_473		hypothetical protein	1	1	1	495	495	495	495	495	0	this_study	1	-	-	COG not assigned	COG not assigned
group_474		hypothetical protein	1	1	1	489	489	489	489	489	0	this_study	1	-	-	COG not assigned	COG not assigned
group_475		hypothetical protein	1	1	1	486	486	486	486	486	0	this_study	1	-	-	COG not assigned	COG not assigned
group_483		hypothetical protein	1	1	1	465	465	465	465	465	0	this_study	1	-	-	COG not assigned	COG not assigned
group_489		IS1595 family transposase	1	1	1	453	453	453	453	453	0	this_study	1	-	-	COG not assigned	COG not assigned
group_491		hypothetical protein	1	1	1	450	450	450	450	450	0	this_study	1	-	-	COG not assigned	COG not assigned
group_498		single-stranded DNA-binding protein	1	1	1	435	435	435	435	435	0	this_study	1	L	COG0629; Ssb; Single-stranded DNA-binding protein [DNA replication; recombination; and repair]. (2.93e-43)	Replication; recombination and repair	Information storage and processing
group_503		hypothetical protein	1	1	1	429	429	429	429	429	0	this_study	1	-	-	COG not assigned	COG not assigned
group_506		hypothetical protein	1	1	1	426	426	426	426	426	0	this_study	1	-	-	COG not assigned	COG not assigned
group_508		hypothetical protein	1	1	1	423	423	423	423	423	0	this_study	1	-	-	COG not assigned	COG not assigned
group_51		aspartate-alanine antiporter	1	1	1	1662	1662	1662	1662	1662	0	this_study	1	R	COG2985; COG2985; Predicted permease [General function prediction only]. (1.04e-73)	General function prediction only	Poorly described
group_510		hypothetical protein	1	1	1	417	417	417	417	417	0	this_study	1	-	-	COG not assigned	COG not assigned
group_515		hypothetical protein	1	1	1	402	402	402	402	402	0	this_study	1	-	-	COG not assigned	COG not assigned
group_518		XRE family transcriptional regulator	1	1	1	399	399	399	399	399	0	this_study	1	-	-	COG not assigned	COG not assigned
group_519		hypothetical protein	1	1	1	399	399	399	399	399	0	this_study	1	-	-	COG not assigned	COG not assigned
group_521		hypothetical protein	1	1	1	396	396	396	396	396	0	this_study	1	-	-	COG not assigned	COG not assigned
group_530		hypothetical protein	1	1	1	387	387	387	387	387	0	this_study	1	-	-	COG not assigned	COG not assigned
group_532		hypothetical protein	1	1	1	384	384	384	384	384	0	this_study	1	-	-	COG not assigned	COG not assigned
group_534		hypothetical protein	1	1	1	381	381	381	381	381	0	this_study	1	-	-	COG not assigned	COG not assigned
group_555		transposase	1	1	1	366	366	366	366	366	0	this_study	1	-	-	COG not assigned	COG not assigned
group_557		nuclear transport factor 2 family protein	1	1	1	366	366	366	366	366	0	this_study	1	-	-	COG not assigned	COG not assigned
group_569		DUF3958 family protein	1	1	1	357	357	357	357	357	0	this_study	1	-	-	COG not assigned	COG not assigned
group_574		hypothetical protein	1	1	1	561	561	561	561	561	0	this_study	1	-	-	COG not assigned	COG not assigned
group_577		hypothetical protein	1	1	1	348	348	348	348	348	0	this_study	1	-	-	COG not assigned	COG not assigned
group_581		hypothetical protein	1	1	1	345	345	345	345	345	0	this_study	1	-	-	COG not assigned	COG not assigned
group_582		hypothetical protein	1	1	1	345	345	345	345	345	0	this_study	1	-	-	COG not assigned	COG not assigned
group_585		hypothetical protein	1	1	1	339	339	339	339	339	0	this_study	1	-	-	COG not assigned	COG not assigned
group_588		hypothetical protein	1	1	1	336	336	336	336	336	0	this_study	1	-	-	COG not assigned	COG not assigned
group_591		hypothetical protein	1	1	1	330	330	330	330	330	0	this_study	1	-	-	COG not assigned	COG not assigned
group_60		bifunctional aspartate transaminase/aspartate 4-decarboxylase	1	1	1	1587	1587	1587	1587	1587	0	this_study	1	E	COG0436; COG0436; Aspartate/tyrosine/aromatic aminotransferase [Amino acid transport and metabolism]. (4.47e-33)	Amino acid transport and metabolism	Metabolism
group_602		replication protein	1	1	1	312	312	312	312	312	0	this_study	1	-	-	COG not assigned	COG not assigned
group_604		hypothetical protein	1	1	1	312	312	312	312	312	0	this_study	1	-	-	COG not assigned	COG not assigned
group_605		hypothetical protein	1	1	1	312	312	312	312	312	0	this_study	1	-	-	COG not assigned	COG not assigned
group_606		nucleoside 2-deoxyribosyltransferase	1	1	1	312	312	312	312	312	0	this_study	1	-	-	COG not assigned	COG not assigned
group_607		hypothetical protein	1	1	1	546	546	546	546	546	0	this_study	1	-	-	COG not assigned	COG not assigned
group_61		DUF5011 domain-containing protein	1	1	1	1515	1515	1515	1515	1515	0	this_study	1	-	-	COG not assigned	COG not assigned
group_610		hypothetical protein	1	1	1	546	546	546	546	546	0	this_study	1	-	-	COG not assigned	COG not assigned
group_613		type IV secretion system/conjugative transfer family protein	1	1	1	300	300	300	300	300	0	this_study	1	-	-	COG not assigned	COG not assigned
group_618		hypothetical protein	1	1	1	297	297	297	297	297	0	this_study	1	-	-	COG not assigned	COG not assigned
group_624		hypothetical protein	1	1	1	291	291	291	291	291	0	this_study	1	-	-	COG not assigned	COG not assigned
group_630		hypothetical protein	1	1	1	285	285	285	285	285	0	this_study	1	-	-	COG not assigned	COG not assigned
group_631		TIGR04197 family type VII secretion effector	1	1	1	285	285	285	285	285	0	this_study	1	-	-	COG not assigned	COG not assigned
group_633		hypothetical protein	1	1	1	282	282	282	282	282	0	this_study	1	-	-	COG not assigned	COG not assigned
group_634		IS3 family transposase	1	1	1	279	279	279	279	279	0	this_study	1	X	COG2801; Tra5; Transposase and inactivated derivatives [DNA replication; recombination; and repair]. (1.24e-09)	Mobilome: prophages; transposons	Information storage and processing
group_64		hypothetical protein	1	1	1	1476	1476	1476	1476	1476	0	this_study	1	-	-	COG not assigned	COG not assigned
group_646		type II toxin-antitoxin system RelE/ParE family toxin	1	1	1	273	273	273	273	273	0	this_study	1	V	COG2026; RelE; Cytotoxic translational repressor of toxin-antitoxin stability system [Translation; ribosomal structure and biogenesis / Cell division and chromosome partitioning]. (5.87e-20)	Defense mechanisms	Cellular processing and signaling
group_647		hypothetical protein	1	1	1	270	270	270	270	270	0	this_study	1	-	-	COG not assigned	COG not assigned
group_655		hypothetical protein	1	1	1	264	264	264	264	264	0	this_study	1	-	-	COG not assigned	COG not assigned
group_658		hypothetical protein	1	1	1	258	258	258	258	258	0	this_study	1	-	-	COG not assigned	COG not assigned
group_665		hypothetical protein	1	1	1	249	249	249	249	249	0	this_study	1	-	-	COG not assigned	COG not assigned
group_666		hypothetical protein	1	1	1	249	249	249	249	249	0	this_study	1	-	-	COG not assigned	COG not assigned
group_667		hypothetical protein	1	1	1	249	249	249	249	249	0	this_study	1	-	-	COG not assigned	COG not assigned
group_669		toxin-antitoxin system antitoxin component	1	1	1	246	246	246	246	246	0	this_study	1	-	-	COG not assigned	COG not assigned
group_670		hypothetical protein	1	1	1	246	246	246	246	246	0	this_study	1	-	-	COG not assigned	COG not assigned
group_674		hypothetical protein	1	1	1	243	243	243	243	243	0	this_study	1	-	-	COG not assigned	COG not assigned
group_681		hypothetical protein	1	1	1	237	237	237	237	237	0	this_study	1	-	-	COG not assigned	COG not assigned
group_69		hypothetical protein	1	1	1	714	714	714	714	714	0	this_study	1	-	-	COG not assigned	COG not assigned
group_691		hypothetical protein	1	1	1	231	231	231	231	231	0	this_study	1	-	-	COG not assigned	COG not assigned
group_693		IS3 family transposase	1	1	1	225	225	225	225	225	0	this_study	1	X	COG2801; Tra5; Transposase and inactivated derivatives [DNA replication; recombination; and repair]. (1.45e-07)	Mobilome: prophages; transposons	Information storage and processing
group_698		hypothetical protein	1	1	1	225	225	225	225	225	0	this_study	1	-	-	COG not assigned	COG not assigned
group_703		hypothetical protein	1	1	1	219	219	219	219	219	0	this_study	1	-	-	COG not assigned	COG not assigned
group_704		IS3 family transposase	1	1	1	213	213	213	213	213	0	this_study	1	-	-	COG not assigned	COG not assigned
group_710		hypothetical protein	1	1	1	213	213	213	213	213	0	this_study	1	-	-	COG not assigned	COG not assigned
group_713		hypothetical protein	1	1	1	210	210	210	210	210	0	this_study	1	-	-	COG not assigned	COG not assigned
group_716		hypothetical protein	1	1	1	207	207	207	207	207	0	this_study	1	-	-	COG not assigned	COG not assigned
group_723		hypothetical protein	1	1	1	195	195	195	195	195	0	this_study	1	-	-	COG not assigned	COG not assigned
group_726		hypothetical protein	1	1	1	192	192	192	192	192	0	this_study	1	-	-	COG not assigned	COG not assigned
group_727		hypothetical protein	1	1	1	192	192	192	192	192	0	this_study	1	-	-	COG not assigned	COG not assigned
group_73		IS1182 family tarnsposase	1	1	1	1398	1398	1398	1398	1398	0	this_study	1	X	COG3666; COG3666; Transposase and inactivated derivatives [DNA replication; recombination; and repair]. (4.13e-23)	Mobilome: prophages; transposons	Information storage and processing
group_732		hypothetical protein	1	1	1	189	189	189	189	189	0	this_study	1	-	-	COG not assigned	COG not assigned
group_738		hypothetical protein	1	1	1	186	186	186	186	186	0	this_study	1	-	-	COG not assigned	COG not assigned
group_744		hypothetical protein	1	1	1	180	180	180	180	180	0	this_study	1	-	-	COG not assigned	COG not assigned
group_745		hypothetical protein	1	1	1	174	174	174	174	174	0	this_study	1	-	-	COG not assigned	COG not assigned
group_747		hypothetical protein	1	1	1	171	171	171	171	171	0	this_study	1	-	-	COG not assigned	COG not assigned
group_748		hypothetical protein	1	1	1	171	171	171	171	171	0	this_study	1	-	-	COG not assigned	COG not assigned
group_750		hypothetical protein	1	1	1	168	168	168	168	168	0	this_study	1	-	-	COG not assigned	COG not assigned
group_754		hypothetical protein	1	1	1	162	162	162	162	162	0	this_study	1	-	-	COG not assigned	COG not assigned
group_755		hypothetical protein	1	1	1	165	165	165	165	165	0	this_study	1	-	-	COG not assigned	COG not assigned
group_761		hypothetical protein	1	1	1	156	156	156	156	156	0	this_study	1	-	-	COG not assigned	COG not assigned
group_765		hypothetical protein	1	1	1	153	153	153	153	153	0	this_study	1	-	-	COG not assigned	COG not assigned
group_766		hypothetical protein	1	1	1	153	153	153	153	153	0	this_study	1	-	-	COG not assigned	COG not assigned
group_778		hypothetical protein	1	1	1	129	129	129	129	129	0	this_study	1	-	-	COG not assigned	COG not assigned
group_790		hypothetical protein	1	1	1	114	114	114	114	114	0	this_study	1	-	-	COG not assigned	COG not assigned
group_799		murein M23 family metallopeptidase	1	1	1	1023	1023	1023	1023	1023	0	this_study	1	M	COG0739; NlpD; Membrane proteins related to metalloendopeptidases [Cell envelope biogenesis; outer membrane]. (4.15e-35)	Cell wall/membrane/envelope biogenesis	Cellular processing and signaling
group_80		hypothetical protein	1	1	1	1371	1371	1371	1371	1371	0	this_study	1	-	-	COG not assigned	COG not assigned
group_803		hypothetical protein	1	1	1	966	966	966	966	966	0	this_study	1	-	-	COG not assigned	COG not assigned
group_814		hypothetical protein	1	1	1	888	888	888	888	888	0	this_study	1	-	-	COG not assigned	COG not assigned
group_822		hypothetical protein	1	1	1	624	624	624	624	624	0	this_study	1	-	-	COG not assigned	COG not assigned
group_825		DUF1266 domain-containing protein	1	1	1	657	657	657	657	657	0	this_study	1	-	-	COG not assigned	COG not assigned
group_827		hypothetical protein	1	1	1	624	624	624	624	624	0	this_study	1	-	-	COG not assigned	COG not assigned
group_83		DNA cytosine methyltransferase	1	1	1	1350	1350	1350	1350	1350	0	this_study	1	L	COG0270; Dcm; Site-specific DNA methylase [DNA replication; recombination; and repair]. (2.30e-75)	Replication; recombination and repair	Information storage and processing
group_834		RepB family plasmid replication initiator protein	1	1	1	744	744	744	744	744	0	this_study	1	X	COG5527; COG5527; Protein involved in initiation of plasmid replication [DNA replication; recombination; and repair]. (1.70e-10)	Mobilome: prophages; transposons	Information storage and processing
group_852		hypothetical protein	1	1	1	252	252	252	252	252	0	this_study	1	-	-	COG not assigned	COG not assigned
group_853		hypothetical protein	1	1	1	615	615	615	615	615	0	this_study	1	-	-	COG not assigned	COG not assigned
group_854		hypothetical protein	1	1	1	180	180	180	180	180	0	this_study	1	-	-	COG not assigned	COG not assigned
group_855		hypothetical protein	1	1	1	174	174	174	174	174	0	this_study	1	-	-	COG not assigned	COG not assigned
group_856		hypothetical protein	1	1	1	246	246	246	246	246	0	this_study	1	-	-	COG not assigned	COG not assigned
group_857		hypothetical protein	1	1	1	303	303	303	303	303	0	this_study	1	-	-	COG not assigned	COG not assigned
group_858		hypothetical protein	1	1	1	276	276	276	276	276	0	this_study	1	-	-	COG not assigned	COG not assigned
group_859		hypothetical protein	1	1	1	420	420	420	420	420	0	this_study	1	-	-	COG not assigned	COG not assigned
group_860		hypothetical protein	1	1	1	681	681	681	681	681	0	this_study	1	-	-	COG not assigned	COG not assigned
group_861		hypothetical protein	1	1	1	243	243	243	243	243	0	this_study	1	-	-	COG not assigned	COG not assigned
group_862		hypothetical protein	1	1	1	300	300	300	300	300	0	this_study	1	-	-	COG not assigned	COG not assigned
group_863		plasmid replication protein	1	1	1	981	981	981	981	981	0	this_study	1	-	-	COG not assigned	COG not assigned
group_864		hypothetical protein	1	1	1	588	588	588	588	588	0	this_study	1	-	-	COG not assigned	COG not assigned
group_865		hypothetical protein	1	1	1	186	186	186	186	186	0	this_study	1	-	-	COG not assigned	COG not assigned
group_866		phage head-tail connector protein	1	1	1	342	342	342	342	342	0	this_study	1	-	-	COG not assigned	COG not assigned
group_88		hypothetical protein	1	1	1	1338	1338	1338	1338	1338	0	this_study	1	-	-	COG not assigned	COG not assigned
group_89		hypothetical protein	1	1	1	1317	1317	1317	1317	1317	0	this_study	1	-	-	COG not assigned	COG not assigned
group_9		surface anchored protein	1	1	1	2898	2898	2898	2898	2898	0	this_study	1	M	COG4932; COG4932; Predicted outer membrane protein [Cell envelope biogenesis; outer membrane]. (2.35e-43)	Cell wall/membrane/envelope biogenesis	Cellular processing and signaling

## Sheet: COG summary
COG summary
COG Category	COG Category Name	COG Category Functional Group	Number of gene clusters	Number of genes	Number of gene clusters within Listeria plasmids from GenBank	Number of gene sequences within Listeria plasmids from GenBank	Number of gene clusters within Listeria plasmids from this study	Number of gene sequences within Listeria plasmids from this study	Number of gene clusters within Listeria plasmids from both this study and GenBank (common clusters)	Number of gene sequences within Listeria plasmids from both this study and GenBank
C	Energy production and conversion	Metabolism	1	1	1	1	0	0	0	0
E	Amino acid transport and metabolism	Metabolism	5	76	3	29	1	1	1	46
F	Nucleotide transport and metabolism	Metabolism	1	1	1	1	0	0	0	0
G	Carbohydrate transport and metabolism	Metabolism	11	58	1	10	8	21	2	27
H	Coenzyme transport and metabolism	Metabolism	5	6	3	4	2	2	0	0
I	Lipid transport and metabolism	Metabolism	2	47	1	1	0	0	1	46
P	Inorganic ion transport and metabolism	Metabolism	29	381	6	30	6	28	17	323
Q	Secondary metabolites biosynthesis, transport and catabolism	Metabolism	0	0	0	0	0	0	0	0
D	Cell cycle control, cell division, chromosome partitioning	Cellular processing and signaling	17	238	3	11	5	14	9	213
M	Cell wall/membrane/envelope biogenesis	Cellular processing and signaling	26	202	7	23	14	45	5	134
N	Cell motility	Cellular processing and signaling	11	182	1	1	4	7	6	174
O	Posttranslational modification, protein turnover, chaperones	Cellular processing and signaling	4	84	0	0	1	1	3	83
T	Signal transduction mechanisms	Cellular processing and signaling	12	62	4	20	4	11	4	31
U	Intracellular trafficking, secretion, and vesicular transport	Cellular processing and signaling	11	93	1	1	4	13	6	79
V	Defense mechanisms	Cellular processing and signaling	23	225	6	14	6	17	11	194
W	Extracellular structures	Cellular processing and signaling	1	11	0	0	0	0	1	11
Y	Nuclear structure	Cellular processing and signaling	0	0	0	0	0	0	0	0
Z	Cytoskeleton	Cellular processing and signaling	0	0	0	0	0	0	0	0
A	RNA processing and modification	Information storage and processing	0	0	0	0	0	0	0	0
B	Chromatin structure and dynamics	Information storage and processing	0	0	0	0	0	0	0	0
J	Translation, ribosomal structure and biogenesis	Information storage and processing	8	63	4	4	1	1	3	58
K	Transcription	Information storage and processing	36	314	17	57	10	30	9	227
L	Replication, recombination and repair	Information storage and processing	43	638	4	10	20	59	19	569
X	Mobilome: prophages, transposons	Information storage and processing	36	697	14	16	10	24	12	657
R	General function prediction only	Poorly described	17	75	9	43	5	7	3	25
S	Function unknown	Poorly described	6	25	4	12	1	3	1	10
-	COG not assigned	COG not assigned	622	4598	131	224	314	842	177	3532
