# Supplementary material for: Plasmidome of Listeria spp.—The repA-Family Business
Source: Int J Mol Sci. 2021 Sep 25;22(19):10320. doi: 10.3390/ijms221910320 (PMC8508797; doi:10.3390/ijms221910320)
Supplement: Supplementary file 1 [file ijms-22-10320-s001.zip › TableS4.xlsx]

## Sheet: gene_presence_absence_roary
Table S4. Comparative genomics of Listeria spp. plasmids and chromosomes based on Panaroo pangenome analyses
Gene	Non-unique Gene name	Annotation	No. isolates	No. sequences	Average number of sequences per isolate	Minimum nucleotide size of gene in group	Maximum nucleotide size of gene in group	Average nuclotide size of gene in group	Median nuclotide size of gene in group	Lengths of genes in group	Putative number of partial genes - number of sequences of length < 90% of maximum gene length in group	Grouping	Grouping count (number of plasmids and/or chromosomes from groups defined in column "Grouping" within gene cluster)	COG Category	COG Number and Function	COG Category Name	COG Category Functional Group
group_9333		Y-family DNA polymerase;putative DNA polymerase IV;excinuclease ABC subunit A	336	338	1.00595	129	1353	1269.8	1257	129;678;1152;1227;1254;1257;1272;1281;1290;1296;1314;1353	4	Listeria_chromosomes---Listeria_plasmids	238---98	L	COG0389; DinP; Nucleotidyltransferase/DNA polymerase involved in DNA repair [DNA replication; recombination; and repair]. (5.06e-107)	Replication; recombination and repair	Information storage and processing
frr	frr	ribosome recycling factor;Ribosome-recycling factor	244	244	1	558	558	558	558	558	0	Listeria_chromosomes	244	J	COG0233; Frr; Ribosome recycling factor [Translation; ribosomal structure and biogenesis]. (1.45e-93)	Translation; ribosomal structure and biogenesis	Information storage and processing
group_11245		Regulatory protein spx	244	244	1	396	396	396	396	396	0	Listeria_chromosomes	244	P	COG1393; ArsC; Arsenate reductase and related proteins; glutaredoxin family [Inorganic ion transport and metabolism]. (1.62e-55)	Inorganic ion transport and metabolism	Metabolism
group_11536		50S ribosomal protein L14	244	244	1	369	369	369	369	369	0	Listeria_chromosomes	244	J	COG0093; RplN; Ribosomal protein L14 [Translation; ribosomal structure and biogenesis]. (1.49e-72)	Translation; ribosomal structure and biogenesis	Information storage and processing
group_12197		30S ribosomal protein S10	244	244	1	309	309	309	309	309	0	Listeria_chromosomes	244	J	COG0051; RpsJ; Ribosomal protein S10 [Translation; ribosomal structure and biogenesis]. (4.87e-59)	Translation; ribosomal structure and biogenesis	Information storage and processing
group_12632		30S ribosomal protein S15	244	244	1	270	270	270	270	270	0	Listeria_chromosomes	244	J	COG0184; RpsO; Ribosomal protein S15P/S13E [Translation; ribosomal structure and biogenesis]. (5.86e-42)	Translation; ribosomal structure and biogenesis	Information storage and processing
group_13693		50S ribosomal protein L33 2	244	244	1	150	150	150	150	150	0	Listeria_chromosomes	244	J	COG0267; RpmG; Ribosomal protein L33 [Translation; ribosomal structure and biogenesis]. (9.77e-20)	Translation; ribosomal structure and biogenesis	Information storage and processing
group_13787		50S ribosomal protein L36	244	244	1	114	114	114	114	114	0	Listeria_chromosomes	244	J	COG0257; RpmJ; Ribosomal protein L36 [Translation; ribosomal structure and biogenesis]. (6.03e-10)	Translation; ribosomal structure and biogenesis	Information storage and processing
group_5198		50S ribosomal protein L2	244	244	1	834	834	834	834	834	0	Listeria_chromosomes	244	J	COG0090; RplB; Ribosomal protein L2 [Translation; ribosomal structure and biogenesis]. (8.64e-174)	Translation; ribosomal structure and biogenesis	Information storage and processing
group_5448		type Z 30S ribosomal protein S14;30S ribosomal protein S14 type Z	244	244	1	186	186	186	186	186	0	Listeria_chromosomes	244	J	COG0199; RpsN; Ribosomal protein S14 [Translation; ribosomal structure and biogenesis]. (1.19e-27)	Translation; ribosomal structure and biogenesis	Information storage and processing
group_5650		ATP-binding cassette domain-containing protein;Oligopeptide transport ATP-binding protein OppF	244	244	1	936	972	968.84	969	936;954;960;963;969;972	0	Listeria_chromosomes	244	O	COG1123; COG1123; ATPase components of various ABC-type transport systems; contain duplicated ATPase [General function prediction only]. (6.37e-127)	Posttranslational modification; protein turnover; chaperones	Cellular processing and signaling
group_5857		bifunctional riboflavin kinase/FAD synthetase;FMN adenylyltransferase	244	244	1	936	948	944.951	945	936;939;945;948	0	Listeria_chromosomes	244	H	COG0196; RibF; FAD synthase [Coenzyme metabolism]. (1.03e-123)	Coenzyme transport and metabolism	Metabolism
group_7206		DNA-directed RNA polymerase subunit alpha	244	244	1	945	945	945	945	945	0	Listeria_chromosomes	244	K	COG0202; RpoA; DNA-directed RNA polymerase; alpha subunit/40 kD subunit [Transcription]. (3.35e-141)	Transcription	Information storage and processing
group_7340		adenylate kinase	244	244	1	648	648	648	648	633;648	0	Listeria_chromosomes	244	F	COG0563; Adk; Adenylate kinase and related kinases [Nucleotide transport and metabolism]. (1.29e-72)	Nucleotide transport and metabolism	Metabolism
group_7819		ABC transporter permease;Oligopeptide transport system permease protein oppC	244	244	1	1020	1035	1034.88	1035	1020;1035	0	Listeria_chromosomes	244	EP	COG1173; DppC; ABC-type dipeptide/oligopeptide/nickel transport systems; permease components [Amino acid transport and metabolism / Inorganic ion transport and metabolism]. (3.16e-87)	Amino acid transport and metabolism; Inorganic ion transport and metabolism	Metabolism; Metabolism
group_8136		ABC transporter permease;Oligopeptide transport system permease protein oppB	244	244	1	927	930	929.988	930	903;927;930	0	Listeria_chromosomes	244	EP	COG0601; DppB; ABC-type dipeptide/oligopeptide/nickel transport systems; permease components [Amino acid transport and metabolism / Inorganic ion transport and metabolism]. (7.15e-111)	Amino acid transport and metabolism; Inorganic ion transport and metabolism	Metabolism; Metabolism
group_9059		YlxR family protein;Uncharacterized protein ylxR	244	244	1	285	288	285.025	285	285;288	0	Listeria_chromosomes	244	R	COG2740; COG2740; Predicted nucleic-acid-binding protein implicated in transcription termination [Transcription]. (9.94e-31)	General function prediction only	Poorly described
group_9103		proline--tRNA ligase;Proline--tRNA ligase	244	244	1	1701	1713	1707	1707	1701;1707;1713	0	Listeria_chromosomes	244	J	COG0442; ProS; Prolyl-tRNA synthetase [Translation; ribosomal structure and biogenesis]. (0.0)	Translation; ribosomal structure and biogenesis	Information storage and processing
group_9125		UMP kinase;Uridylate kinase	244	244	1	726	729	728.988	729	726;729	0	Listeria_chromosomes	244	F	COG0528; PyrH; Uridylate kinase [Nucleotide transport and metabolism]. (5.32e-136)	Nucleotide transport and metabolism	Metabolism
group_9298		YqgQ family protein;Uncharacterized protein yqgQ	244	244	1	210	231	213.061	213	210;213;231	0	Listeria_chromosomes	244	S	COG4483; COG4483; Uncharacterized protein conserved in bacteria [Function unknown]. (2.27e-23)	Function unknown	Poorly described
group_9351		ROK family glucokinase;Glucokinase	244	244	1	966	981	969.049	969	966;969;972;981	0	Listeria_chromosomes	244	GK	COG1940; NagC; Transcriptional regulator/sugar kinase [Transcription / Carbohydrate transport and metabolism]. (1.93e-78)	Carbohydrate transport and metabolism; Transcription	Metabolism; Information storage and processing
infA	infA	translation initiation factor IF-1;Translation initiation factor IF-1	244	244	1	219	219	219	219	219	0	Listeria_chromosomes	244	J	COG0361; InfA; Translation initiation factor 1 (IF-1) [Translation; ribosomal structure and biogenesis]. (4.58e-37)	Translation; ribosomal structure and biogenesis	Information storage and processing
infB	infB	translation initiation factor IF-2;Translation initiation factor IF-2	244	244	1	1956	2370	2367.01	2346	1956;2229;2274;2292;2325;2331;2337;2340;2343;2346;2349;2370	1	Listeria_chromosomes	244	J	COG0532; InfB; Translation initiation factor 2 (IF-2; GTPase) [Translation; ribosomal structure and biogenesis]. (0.0)	Translation; ribosomal structure and biogenesis	Information storage and processing
mecA	mecA	adaptor protein MecA;Adapter protein mecA	244	244	1	651	657	654	654	651;654;657	0	Listeria_chromosomes	244	KTN	COG4862; MecA; Negative regulator of genetic competence; sporulation and motility [Posttranslational modification; protein turnover; chaperones / Signal transduction mechanisms / Cell motility and secretion]. (1.61e-80)	Transcription; Signal transduction mechanisms; Cell motility	Information storage and processing; Cellular processing and signaling; Cellular processing and signaling
nusA	nusA	transcription termination/antitermination protein NusA;Transcription elongation protein nusA	244	246	1.0082	141	1122	1109.22	1119	141;261;846;1104;1107;1119;1122	4	Listeria_chromosomes	244	K	COG0195; NusA; Transcription elongation factor [Transcription]. (1.21e-72)	Transcription	Information storage and processing
pepF	pepF	oligoendopeptidase F	244	244	1	1806	1812	1806.05	1806	1740;1806;1809;1812	0	Listeria_chromosomes	244	E	COG1164; COG1164; Oligoendopeptidase F [Amino acid transport and metabolism]. (0.0)	Amino acid transport and metabolism	Metabolism
pnp	pnp	Polyribonucleotide nucleotidyltransferase;polyribonucleotide nucleotidyltransferase	244	246	1.0082	357	2172	2154.26	2172	357;1812;2160;2169;2172	4	Listeria_chromosomes	244	J	COG1185; Pnp; Polyribonucleotide nucleotidyltransferase (polynucleotide phosphorylase) [Translation; ribosomal structure and biogenesis]. (0.0)	Translation; ribosomal structure and biogenesis	Information storage and processing
rbfA	rbfA	30S ribosome-binding factor RbfA;Ribosome-binding factor A	244	244	1	345	345	345	345	342;345	0	Listeria_chromosomes	244	J	COG0858; RbfA; Ribosome-binding factor A [Translation; ribosomal structure and biogenesis]. (3.75e-46)	Translation; ribosomal structure and biogenesis	Information storage and processing
rimP	rimP	ribosome maturation factor RimP;Ribosome maturation factor RimP	244	244	1	468	468	468	468	468	0	Listeria_chromosomes	244	J	COG0779; COG0779; Uncharacterized protein conserved in bacteria [Function unknown]. (1.63e-60)	Translation; ribosomal structure and biogenesis	Information storage and processing
rplC	rplC	50S ribosomal protein L3	244	244	1	630	630	630	630	630	0	Listeria_chromosomes	244	J	COG0087; RplC; Ribosomal protein L3 [Translation; ribosomal structure and biogenesis]. (3.42e-109)	Translation; ribosomal structure and biogenesis	Information storage and processing
rplD	rplD	50S ribosomal protein L4	244	244	1	624	624	624	624	624	0	Listeria_chromosomes	244	J	COG0088; RplD; Ribosomal protein L4 [Translation; ribosomal structure and biogenesis]. (6.12e-93)	Translation; ribosomal structure and biogenesis	Information storage and processing
rplE	rplE	50S ribosomal protein L5	244	244	1	540	540	540	540	540	0	Listeria_chromosomes	244	J	COG0094; RplE; Ribosomal protein L5 [Translation; ribosomal structure and biogenesis]. (4.66e-110)	Translation; ribosomal structure and biogenesis	Information storage and processing
rplF	rplF	50S ribosomal protein L6	244	244	1	537	537	537	537	537	0	Listeria_chromosomes	244	J	COG0097; RplF; Ribosomal protein L6P/L9E [Translation; ribosomal structure and biogenesis]. (4.35e-92)	Translation; ribosomal structure and biogenesis	Information storage and processing
rplO	rplO	50S ribosomal protein L15	244	244	1	441	441	441	441	440;441	0	Listeria_chromosomes	244	J	COG0200; RplO; Ribosomal protein L15 [Translation; ribosomal structure and biogenesis]. (2.04e-47)	Translation; ribosomal structure and biogenesis	Information storage and processing
rplP	rplP	50S ribosomal protein L16	244	244	1	438	438	438	435	435;438	0	Listeria_chromosomes	244	J	COG0197; RplP; Ribosomal protein L16/L10E [Translation; ribosomal structure and biogenesis]. (5.69e-72)	Translation; ribosomal structure and biogenesis	Information storage and processing
rplQ	rplQ	50S ribosomal protein L17	244	244	1	408	411	408.012	408	408;411	0	Listeria_chromosomes	244	J	COG0203; RplQ; Ribosomal protein L17 [Translation; ribosomal structure and biogenesis]. (9.64e-56)	Translation; ribosomal structure and biogenesis	Information storage and processing
rplR	rplR	50S ribosomal protein L18	244	244	1	360	381	360.086	360	360;380;381	0	Listeria_chromosomes	244	J	COG0256; RplR; Ribosomal protein L18 [Translation; ribosomal structure and biogenesis]. (8.19e-50)	Translation; ribosomal structure and biogenesis	Information storage and processing
rplS	rplS	50S ribosomal protein L19	244	244	1	345	348	347.963	345	345;348	0	Listeria_chromosomes	244	J	COG0335; RplS; Ribosomal protein L19 [Translation; ribosomal structure and biogenesis]. (2.67e-59)	Translation; ribosomal structure and biogenesis	Information storage and processing
rplV	rplV	50S ribosomal protein L22	244	244	1	345	357	356.951	357	345;357	0	Listeria_chromosomes	244	J	COG0091; RplV; Ribosomal protein L22 [Translation; ribosomal structure and biogenesis]. (1.14e-54)	Translation; ribosomal structure and biogenesis	Information storage and processing
rplW	rplW	50S ribosomal protein L23	244	244	1	285	285	285	285	285	0	Listeria_chromosomes	244	J	COG0089; RplW; Ribosomal protein L23 [Translation; ribosomal structure and biogenesis]. (5.41e-29)	Translation; ribosomal structure and biogenesis	Information storage and processing
rplX	rplX	50S ribosomal protein L24	244	244	1	312	321	312.037	312	312;321	0	Listeria_chromosomes	244	J	COG0198; RplX; Ribosomal protein L24 [Translation; ribosomal structure and biogenesis]. (3.75e-32)	Translation; ribosomal structure and biogenesis	Information storage and processing
rpmC	rpmC	50S ribosomal protein L29	244	244	1	192	192	192	192	192	0	Listeria_chromosomes	244	J	COG0255; RpmC; Ribosomal protein L29 [Translation; ribosomal structure and biogenesis]. (1.23e-18)	Translation; ribosomal structure and biogenesis	Information storage and processing
rpmD	rpmD	50S ribosomal protein L30	244	244	1	180	180	180	180	180	0	Listeria_chromosomes	244	J	COG1841; RpmD; Ribosomal protein L30/L7E [Translation; ribosomal structure and biogenesis]. (7.61e-20)	Translation; ribosomal structure and biogenesis	Information storage and processing
rpsC	rpsC	30S ribosomal protein S3	244	244	1	657	657	657	657	657	0	Listeria_chromosomes	244	J	COG0092; RpsC; Ribosomal protein S3 [Translation; ribosomal structure and biogenesis]. (1.37e-112)	Translation; ribosomal structure and biogenesis	Information storage and processing
rpsE	rpsE	30S ribosomal protein S5	244	244	1	504	504	504	504	504;505	0	Listeria_chromosomes	244	J	COG0098; RpsE; Ribosomal protein S5 [Translation; ribosomal structure and biogenesis]. (2.33e-75)	Translation; ribosomal structure and biogenesis	Information storage and processing
rpsH	rpsH	30S ribosomal protein S8	244	244	1	399	399	399	399	399;400	0	Listeria_chromosomes	244	J	COG0096; RpsH; Ribosomal protein S8 [Translation; ribosomal structure and biogenesis]. (4.54e-17)	Translation; ribosomal structure and biogenesis	Information storage and processing
rpsK	rpsK	30S ribosomal protein S11	244	244	1	390	390	390	390	390	0	Listeria_chromosomes	244	J	COG0100; RpsK; Ribosomal protein S11 [Translation; ribosomal structure and biogenesis]. (2.10e-67)	Translation; ribosomal structure and biogenesis	Information storage and processing
rpsM	rpsM	30S ribosomal protein S13	244	244	1	366	366	366	366	366	0	Listeria_chromosomes	244	J	COG0099; RpsM; Ribosomal protein S13 [Translation; ribosomal structure and biogenesis]. (8.63e-60)	Translation; ribosomal structure and biogenesis	Information storage and processing
rpsQ	rpsQ	30S ribosomal protein S17	244	244	1	264	264	264	264	264	0	Listeria_chromosomes	244	J	COG0186; RpsQ; Ribosomal protein S17 [Translation; ribosomal structure and biogenesis]. (4.87e-34)	Translation; ribosomal structure and biogenesis	Information storage and processing
rpsS	rpsS	30S ribosomal protein S19	244	244	1	279	321	279.344	279	279;321	242	Listeria_chromosomes	244	J	COG0185; RpsS; Ribosomal protein S19 [Translation; ribosomal structure and biogenesis]. (1.86e-56)	Translation; ribosomal structure and biogenesis	Information storage and processing
rseP	rseP	RIP metalloprotease RseP;Putative zinc metalloprotease Lmo1318	244	244	1	1263	1266	1263.01	1263	1263;1266	0	Listeria_chromosomes	244	OK	COG0750; COG0750; Predicted membrane-associated Zn-dependent proteases 1 [Cell envelope biogenesis; outer membrane]. (3.39e-79)	Posttranslational modification; protein turnover; chaperones; Transcription	Cellular processing and signaling; Information storage and processing
secY	secY	preprotein translocase subunit SecY;Protein translocase subunit SecY	244	244	1	1296	1302	1296.05	1296	1296;1302	0	Listeria_chromosomes	244	U	COG0201; SecY; Preprotein translocase subunit SecY [Intracellular trafficking and secretion]. (9.54e-158)	Intracellular trafficking; secretion; and vesicular transport	Cellular processing and signaling
atpE	atpE	ATP synthase subunit c;F0F1 ATP synthase subunit C	243	243	1	204	219	218.877	219	204;219	0	Listeria_chromosomes	243	C	COG0636; AtpE; F0F1-type ATP synthase; subunit c/Archaeal/vacuolar-type H+-ATPase; subunit K [Energy production and conversion]. (2.46e-08)	Energy production and conversion	Metabolism
atpF	atpF	F0F1 ATP synthase subunit B;ATP synthase subunit b	243	244	1.00412	255	513	510.898	513	255;261;510;513	2	Listeria_chromosomes	243	C	COG0711; AtpF; F0F1-type ATP synthase; subunit b [Energy production and conversion]. (1.29e-34)	Energy production and conversion	Metabolism
era	era	GTPase Era	243	243	1	906	906	906	906	906;907	0	Listeria_chromosomes	243	J	COG1159; Era; GTPase [General function prediction only]. (6.91e-160)	Translation; ribosomal structure and biogenesis	Information storage and processing
fabZ	fabZ	3-hydroxyacyl-ACP dehydratase FabZ;(3R)-hydroxymyristoyl-[acyl-carrier-protein] dehydratase	243	243	1	429	435	434.975	435	429;435	0	Listeria_chromosomes	243	I	COG0764; FabA; 3-hydroxymyristoyl/3-hydroxydecanoyl-(acyl carrier protein) dehydratases [Lipid metabolism]. (9.90e-69)	Lipid transport and metabolism	Metabolism
group_12307		50S ribosomal protein L27	243	243	1	300	300	300	291	291;300	0	Listeria_chromosomes	243	J	COG0211; RpmA; Ribosomal protein L27 [Translation; ribosomal structure and biogenesis]. (2.34e-50)	Translation; ribosomal structure and biogenesis	Information storage and processing
group_12660		Phosphocarrier protein HPr	243	243	1	267	267	267	267	267	0	Listeria_chromosomes	243	TG	COG1925; FruB; Phosphotransferase system; HPr-related proteins [Carbohydrate transport and metabolism]. (7.72e-37)	Signal transduction mechanisms; Carbohydrate transport and metabolism	Cellular processing and signaling; Metabolism
group_12879		30S ribosomal protein S18	243	243	1	240	240	240	240	240	0	Listeria_chromosomes	243	J	COG0238; RpsR; Ribosomal protein S18 [Translation; ribosomal structure and biogenesis]. (4.90e-35)	Translation; ribosomal structure and biogenesis	Information storage and processing
group_13413		50S ribosomal protein L28	243	243	1	189	189	189	189	189;190	0	Listeria_chromosomes	243	J	COG0227; RpmB; Ribosomal protein L28 [Translation; ribosomal structure and biogenesis]. (2.29e-13)	Translation; ribosomal structure and biogenesis	Information storage and processing
group_13550		30S ribosomal protein S21	243	243	1	174	174	174	174	174	0	Listeria_chromosomes	243	J	COG0828; RpsU; Ribosomal protein S21 [Translation; ribosomal structure and biogenesis]. (7.31e-13)	Translation; ribosomal structure and biogenesis	Information storage and processing
group_13751		50S ribosomal protein L34	243	243	1	135	135	135	135	135	0	Listeria_chromosomes	243	J	COG0230; RpmH; Ribosomal protein L34 [Translation; ribosomal structure and biogenesis]. (3.10e-13)	Translation; ribosomal structure and biogenesis	Information storage and processing
group_5790		energy-coupling factor transporter transmembrane protein EcfT;Energy-coupling factor transporter transmembrane protein EcfT 1	243	243	1	801	801	801	801	801	0	Listeria_chromosomes	243	H	COG0619; CbiQ; ABC-type cobalt transport system; permease component CbiQ and related transporters [Inorganic ion transport and metabolism]. (3.00e-49)	Coenzyme transport and metabolism	Metabolism
group_5812		aquaporin family protein;Glycerol uptake facilitator protein	243	243	1	813	819	818.975	819	813;819	0	Listeria_chromosomes	243	G	COG0580; GlpF; Glycerol uptake facilitator and related permeases (Major Intrinsic Protein Family) [Carbohydrate transport and metabolism]. (6.16e-76)	Carbohydrate transport and metabolism	Metabolism
group_5860	ptsP	phosphoenolpyruvate--protein phosphotransferase;Phosphoenolpyruvate-protein phosphotransferase	243	243	1	1719	1719	1719	1719	1719	0	Listeria_chromosomes	243	G	COG1080; PtsA; Phosphoenolpyruvate-protein kinase (PTS system EI component in bacteria) [Carbohydrate transport and metabolism]. (0.0)	Carbohydrate transport and metabolism	Metabolism
group_5861		DUF2187 domain-containing protein;YkvS family protein;Uncharacterized protein ykvS	243	243	1	195	285	283.852	285	195;201;270;273;276;279;282;285	2	Listeria_chromosomes	243	S	COG4873; COG4873; Uncharacterized protein conserved in bacteria [Function unknown]. (8.97e-39)	Function unknown	Poorly described
group_5892	ssb	single-stranded DNA-binding protein	243	243	1	492	555	541.358	537	492;534;537;540;543;555	1	Listeria_chromosomes	243	L	COG0629; Ssb; Single-stranded DNA-binding protein [DNA replication; recombination; and repair]. (7.03e-50)	Replication; recombination and repair	Information storage and processing
group_5946		Asp23/Gls24 family envelope stress response protein;Uncharacterized protein YloU	243	243	1	363	366	365.988	366	363;366	0	Listeria_chromosomes	243	S	COG1302; COG1302; Uncharacterized protein conserved in bacteria [Function unknown]. (9.27e-44)	Function unknown	Poorly described
group_5964		GatB/YqeY domain-containing protein;Uncharacterized protein yqeY	243	243	1	444	456	455.914	447	444;447;456	0	Listeria_chromosomes	243	R	COG1610; COG1610; Uncharacterized conserved protein [Function unknown]. (1.18e-61)	General function prediction only	Poorly described
group_7163		50S ribosomal protein L10	243	243	1	501	501	501	501	501	0	Listeria_chromosomes	243	J	COG0244; RplJ; Ribosomal protein L10 [Translation; ribosomal structure and biogenesis]. (4.24e-57)	Translation; ribosomal structure and biogenesis	Information storage and processing
group_7258	menA	14-dihydroxy-2-naphthoate polyprenyltransferase;4-dihydroxy-2-naphthoate octaprenyltransferase	243	243	1	957	960	959.975	960	957;959;960	0	Listeria_chromosomes	243	H	COG1575; MenA; 1;4-dihydroxy-2-naphthoate octaprenyltransferase [Coenzyme metabolism]. (4.74e-100)	Coenzyme transport and metabolism	Metabolism
group_7266	glpK	glycerol kinase GlpK;Glycerol kinase	243	243	1	1494	1494	1494	1494	1494	0	Listeria_chromosomes	243	C	COG0554; GlpK; Glycerol kinase [Energy production and conversion]. (0.0)	Energy production and conversion	Metabolism
group_7297		30S ribosomal protein S6	243	243	1	294	294	294	294	294	0	Listeria_chromosomes	243	J	COG0360; RpsF; Ribosomal protein S6 [Translation; ribosomal structure and biogenesis]. (1.89e-36)	Translation; ribosomal structure and biogenesis	Information storage and processing
group_7391	atpB	F0F1 ATP synthase subunit A;ATP synthase subunit a	243	243	1	330	717	713.815	717	330;717	2	Listeria_chromosomes	243	C	COG0356; AtpB; F0F1-type ATP synthase; subunit a [Energy production and conversion]. (4.30e-67)	Energy production and conversion	Metabolism
group_7614		F0F1 ATP synthase subunit epsilon;ATP synthase epsilon chain	243	243	1	402	405	404.988	405	402;405	0	Listeria_chromosomes	243	C	COG0355; AtpC; F0F1-type ATP synthase; epsilon subunit (mitochondrial delta subunit) [Energy production and conversion]. (1.89e-49)	Energy production and conversion	Metabolism
group_7618		DUF1146 domain-containing protein;Uncharacterized membrane protein ywzB	243	243	1	234	237	236.988	237	234;237	0	Listeria_chromosomes	243	S	COG4836; COG4836; Predicted membrane protein [Function unknown]. (5.64e-22)	Function unknown	Poorly described
group_7859	obgE	GTPase ObgE;GTPase obg	243	243	1	1290	1290	1290	1290	1290	0	Listeria_chromosomes	243	DL	COG0536; Obg; Predicted GTPase [General function prediction only]. (0.0)	Cell cycle control; cell division; chromosome partitioning; Replication; recombination and repair	Cellular processing and signaling; Information storage and processing
group_8157	pheA	prephenate dehydratase;Prephenate dehydratase	243	243	1	849	858	849.037	849	849;858	0	Listeria_chromosomes	243	E	COG0077; PheA; Prephenate dehydratase [Amino acid transport and metabolism]. (7.05e-122)	Amino acid transport and metabolism	Metabolism
group_8301		peptide ABC transporter substrate-binding protein	243	243	1	1668	1680	1679.91	1677	1668;1671;1677;1680	0	Listeria_chromosomes	243	E	COG4166; OppA; ABC-type oligopeptide transport system; periplasmic component [Amino acid transport and metabolism]. (1.28e-149)	Amino acid transport and metabolism	Metabolism
group_8723		PhoH family protein;PhoH-like protein	243	243	1	951	960	959.95	960	951;957;960;961	0	Listeria_chromosomes	243	T	COG1702; PhoH; Phosphate starvation-inducible protein PhoH; predicted ATPase [Signal transduction mechanisms]. (2.68e-87)	Signal transduction mechanisms	Cellular processing and signaling
group_8792	wecB	UDP-N-acetylglucosamine 2-epimerase (non-hydrolyzing);Putative UDP-N-acetylglucosamine 2-epimerase	243	243	1	252	1143	1133.15	1140	252;360;1140;1143	2	Listeria_chromosomes	243	M	COG0381; WecB; UDP-N-acetylglucosamine 2-epimerase [Cell envelope biogenesis; outer membrane]. (0.0)	Cell wall/membrane/envelope biogenesis	Cellular processing and signaling
group_8793	atpA	F0F1 ATP synthase subunit alpha;ATP synthase subunit alpha 2	243	244	1.00412	393	1515	1508.68	1515	393;1095;1515	2	Listeria_chromosomes	243	C	COG0056; AtpA; F0F1-type ATP synthase; alpha subunit [Energy production and conversion]. (0.0)	Energy production and conversion	Metabolism
group_8852		organic hydroperoxide resistance protein;Organic hydroperoxide resistance protein-like 2	243	243	1	417	417	417	417	416;417	0	Listeria_chromosomes	243	V	COG1764; osmC; Organic hydroperoxide reductase [Secondary metabolites biosynthesis; transport and catabolism]. (3.11e-62)	Defense mechanisms	Cellular processing and signaling
group_8854		serine hydroxymethyltransferase;Serine hydroxymethyltransferase;aminotransferase class I/II-fold pyridoxal phosphate-dependent enzyme	243	245	1.00823	480	1242	1231.7	1242	474;480;747;1241;1242	4	Listeria_chromosomes	243	E	COG0112; GlyA; Glycine/serine hydroxymethyltransferase [Amino acid transport and metabolism]. (0.0)	Amino acid transport and metabolism	Metabolism
group_8888	sdaAB	L-serine ammonia-lyase iron-sulfur-dependent subunit beta;beta chain	243	243	1	615	663	662.605	663	606;615;663	0	Listeria_chromosomes	243	E	COG1760; SdaA; L-serine deaminase [Amino acid transport and metabolism]. (3.03e-72)	Amino acid transport and metabolism	Metabolism
group_8923		F0F1 ATP synthase subunit gamma;ATP synthase gamma chain	243	247	1.01646	135	873	855.692	873	135;174;210;489;870;873	7	Listeria_chromosomes	243	C	COG0224; AtpG; F0F1-type ATP synthase; gamma subunit [Energy production and conversion]. (7.30e-138)	Energy production and conversion	Metabolism
group_8924	atpD	F0F1 ATP synthase subunit beta;ATP synthase subunit beta 2	243	245	1.00823	444	1422	1408.76	1422	444;957;993;1422	5	Listeria_chromosomes	243	C	COG0055; AtpD; F0F1-type ATP synthase; beta subunit [Energy production and conversion]. (0.0)	Energy production and conversion	Metabolism
group_8987	sdaAA	L-serine ammonia-lyase iron-sulfur-dependent subunit alpha;alpha chain	243	243	1	891	900	891.074	891	891;900	0	Listeria_chromosomes	243	E	COG1760; SdaA; L-serine deaminase [Amino acid transport and metabolism]. (7.97e-91)	Amino acid transport and metabolism	Metabolism
group_8989	recG	ATP-dependent DNA helicase RecG;ATP-dependent DNA helicase recG	243	247	1.01646	204	2073	2014.88	2049	204;231;303;1437;2049;2073	6	Listeria_chromosomes	243	L	COG1200; RecG; RecG-like helicase [DNA replication; recombination; and repair / Transcription]. (0.0)	Replication; recombination and repair	Information storage and processing
group_9028		polyprenyl synthetase family protein;Heptaprenyl diphosphate synthase component 2	243	243	1	981	981	981	981	981	0	Listeria_chromosomes	243	H	COG0142; IspA; Geranylgeranyl pyrophosphate synthase [Coenzyme metabolism]. (5.05e-92)	Coenzyme transport and metabolism	Metabolism
group_9053	plsX	phosphate acyltransferase PlsX;Phosphate acyltransferase	243	245	1.00823	231	1041	1005.86	1014	231;786;1014;1041	4	Listeria_chromosomes	243	I	COG0416; PlsX; Fatty acid/phospholipid biosynthesis enzyme [Lipid metabolism]. (0.0)	Lipid transport and metabolism	Metabolism
group_9058		YlxQ family RNA-binding protein;Probable ribosomal protein ylxQ	243	243	1	300	303	300.012	300	300;303	0	Listeria_chromosomes	243	J	COG1358; RPL8A; Ribosomal protein HS6-type (S12/L30/L7a) [Translation; ribosomal structure and biogenesis]. (2.05e-24)	Translation; ribosomal structure and biogenesis	Information storage and processing
group_9064	fabD	ACP S-malonyltransferase;Malonyl CoA-acyl carrier protein transacylase	243	245	1.00823	300	945	932.388	942	297;300;405;942;945	4	Listeria_chromosomes	243	I	COG0331; FabD; (acyl-carrier-protein) S-malonyltransferase [Lipid metabolism]. (1.57e-136)	Lipid transport and metabolism	Metabolism
group_9065	fabG	3-oxoacyl-[acyl-carrier-protein] reductase;3-oxoacyl-[acyl-carrier-protein] reductase FabG	243	243	1	744	747	744.012	744	744;747	0	Listeria_chromosomes	243	I	COG1028; FabG; Dehydrogenases with different specificities (related to short-chain alcohol dehydrogenases) [Secondary metabolites biosynthesis; transport; and catabolism / General function prediction only]. (3.44e-82)	Lipid transport and metabolism	Metabolism
group_9073	murA	UDP-N-acetylglucosamine 1-carboxyvinyltransferase;UDP-N-acetylglucosamine 1-carboxyvinyltransferase 1	243	243	1	1293	1299	1293.04	1293	1293;1296;1299	0	Listeria_chromosomes	243	M	COG0766; MurA; UDP-N-acetylglucosamine enolpyruvyl transferase [Cell envelope biogenesis; outer membrane]. (0.0)	Cell wall/membrane/envelope biogenesis	Cellular processing and signaling
group_9087		acyl carrier protein;Acyl carrier protein	243	243	1	234	234	234	234	234	0	Listeria_chromosomes	243	I	COG0236; AcpP; Acyl carrier protein [Lipid metabolism / Secondary metabolites biosynthesis; transport; and catabolism]. (6.16e-19)	Lipid transport and metabolism	Metabolism
group_9088		ribonuclease III	243	243	1	690	693	690.346	690	690;693	0	Listeria_chromosomes	243	K	COG0571; Rnc; dsRNA-specific ribonuclease [Transcription]. (8.20e-102)	Transcription	Information storage and processing
group_9098		PolC-type DNA polymerase III;DNA polymerase III polC-type	243	243	1	4329	4341	4334.99	4335	4329;4332;4335;4341	0	Listeria_chromosomes	243	L	COG2176; PolC; DNA polymerase III; alpha subunit (gram-positive type) [DNA replication; recombination; and repair]. (0.0)	Replication; recombination and repair	Information storage and processing
group_9107	ftsY	signal recognition particle-docking protein FtsY;Signal recognition particle receptor FtsY	243	245	1.00823	195	1017	1008.11	987	195;780;984;987;990;1017	4	Listeria_chromosomes	243	U	COG0552; FtsY; Signal recognition particle GTPase [Intracellular trafficking and secretion]. (1.16e-157)	Intracellular trafficking; secretion; and vesicular transport	Cellular processing and signaling
group_9116		1-deoxy-D-xylulose-5-phosphate reductoisomerase;1-deoxy-D-xylulose 5-phosphate reductoisomerase	243	245	1.00823	552	1143	1133.57	1143	552;579;1143	4	Listeria_chromosomes	243	I	COG0743; Dxr; 1-deoxy-D-xylulose 5-phosphate reductoisomerase [Lipid metabolism]. (0.0)	Lipid transport and metabolism	Metabolism
group_9119		phosphatidate cytidylyltransferase;Phosphatidate cytidylyltransferase	243	243	1	351	801	785.679	789	351;408;789;801	2	Listeria_chromosomes	243	I	COG0575; CdsA; CDP-diglyceride synthetase [Lipid metabolism]. (1.99e-55)	Lipid transport and metabolism	Metabolism
group_9121		isoprenyl transferase;Undecaprenyl pyrophosphate synthase	243	243	1	438	759	756.942	759	438;585;756;758;759	2	Listeria_chromosomes	243	I	COG0020; UppS; Undecaprenyl pyrophosphate synthase [Lipid metabolism]. (2.29e-119)	Lipid transport and metabolism	Metabolism
group_9149		energy-coupling factor ABC transporter ATP-binding protein;Energy-coupling factor transporter ATP-binding protein EcfA 2	243	243	1	825	894	840.383	840	825;840;894	0	Listeria_chromosomes	243	PR	COG1122; CbiO; ABC-type cobalt transport system; ATPase component [Inorganic ion transport and metabolism]. (1.18e-109)	Inorganic ion transport and metabolism; General function prediction only	Metabolism; Poorly described
group_9232		energy-coupling factor ABC transporter ATP-binding protein;Energy-coupling factor transporter ATP-binding protein EcfA 1	243	243	1	867	876	867.049	867	867;870;876	0	Listeria_chromosomes	243	PR	COG1122; CbiO; ABC-type cobalt transport system; ATPase component [Inorganic ion transport and metabolism]. (1.23e-96)	Inorganic ion transport and metabolism; General function prediction only	Metabolism; Poorly described
group_9254	minD	septum site-determining protein MinD;Septum site-determining protein MinD	243	243	1	510	804	799.16	801	510;642;792;801;804	2	Listeria_chromosomes	243	D	COG2894; MinD; Septum formation inhibitor-activating ATPase [Cell division and chromosome partitioning]. (5.86e-153)	Cell cycle control; cell division; chromosome partitioning	Cellular processing and signaling
group_9261	truA	tRNA pseudouridine(38-40) synthase TruA;tRNA pseudouridine synthase A	243	243	1	744	759	747.037	747	744;747;759	0	Listeria_chromosomes	243	J	COG0101; TruA; Pseudouridylate synthase [Translation; ribosomal structure and biogenesis]. (1.22e-111)	Translation; ribosomal structure and biogenesis	Information storage and processing
group_9263		energy-coupling factor transporter transmembrane protein EcfT;Energy-coupling factor transporter transmembrane protein EcfT;cobalt ABC transporter permease	243	245	1.00823	129	798	790.396	798	129;453;618;798	4	Listeria_chromosomes	243	H	COG0619; CbiQ; ABC-type cobalt transport system; permease component CbiQ and related transporters [Inorganic ion transport and metabolism]. (1.93e-50)	Coenzyme transport and metabolism	Metabolism
group_9274	ffh	signal recognition particle protein;Signal recognition particle protein	243	243	1	1353	1362	1353.06	1353	1353;1359;1362	0	Listeria_chromosomes	243	U	COG0541; Ffh; Signal recognition particle GTPase [Intracellular trafficking and secretion]. (0.0)	Intracellular trafficking; secretion; and vesicular transport	Cellular processing and signaling
group_9340		KH domain-containing protein;UPF0109 protein lin1910	243	243	1	231	231	231	231	231	0	Listeria_chromosomes	243	R	COG1837; COG1837; Predicted RNA-binding protein (contains KH domain) [General function prediction only]. (3.53e-26)	General function prediction only	Poorly described
group_9348	hrcA	heat-inducible transcription repressor HrcA;Heat-inducible transcription repressor HrcA	243	243	1	1038	1038	1038	1038	1038	0	Listeria_chromosomes	243	K	COG1420; HrcA; Transcriptional regulator of heat shock gene [Transcription]. (2.73e-121)	Transcription	Information storage and processing
group_9366		rod shape-determining protein;Rod shape-determining protein MreB	243	243	1	1014	1020	1014.02	1014	1014;1020	0	Listeria_chromosomes	243	DZ	COG1077; MreB; Actin-like ATPase involved in cell morphogenesis [Cell division and chromosome partitioning]. (1.47e-179)	Cell cycle control; cell division; chromosome partitioning; Cytoskeleton	Cellular processing and signaling; Cellular processing and signaling
group_9373		30S ribosomal protein S20	243	243	1	255	258	255.012	255	255;258	0	Listeria_chromosomes	243	J	COG0268; RpsT; Ribosomal protein S20 [Translation; ribosomal structure and biogenesis]. (1.11e-19)	Translation; ribosomal structure and biogenesis	Information storage and processing
group_9376	lepA	elongation factor 4;Elongation factor 4	243	244	1.00412	675	1833	1819.59	1827	675;1164;1827;1833	2	Listeria_chromosomes	243	J	COG0481; LepA; Membrane GTPase LepA [Cell envelope biogenesis; outer membrane]. (0.0)	Translation; ribosomal structure and biogenesis	Information storage and processing
group_9377		oxygen-independent coproporphyrinogen III oxidase;Oxygen-independent coproporphyrinogen-III oxidase 1	243	246	1.01235	201	1158	1143.3	1158	201;228;672;939;1128;1155;1158	5	Listeria_chromosomes	243	H	COG0635; HemN; Coproporphyrinogen III oxidase and related Fe-S oxidoreductases [Coenzyme metabolism]. (5.09e-164)	Coenzyme transport and metabolism	Metabolism
group_9387		ComE operon protein 2	243	243	1	483	561	560.642	561	483;552;561	1	Listeria_chromosomes	243	F	COG2131; ComEB; Deoxycytidylate deaminase [Nucleotide transport and metabolism]. (1.91e-71)	Nucleotide transport and metabolism	Metabolism
infC	infC	translation initiation factor IF-3;Translation initiation factor IF-3	243	243	1	516	570	516.444	516	516;570	0	Listeria_chromosomes	243	J	COG0290; InfC; Translation initiation factor 3 (IF-3) [Translation; ribosomal structure and biogenesis]. (1.01e-98)	Translation; ribosomal structure and biogenesis	Information storage and processing
rplA	rplA	50S ribosomal protein L1	243	243	1	690	690	690	690	690	0	Listeria_chromosomes	243	J	COG0081; RplA; Ribosomal protein L1 [Translation; ribosomal structure and biogenesis]. (3.96e-111)	Translation; ribosomal structure and biogenesis	Information storage and processing
rplK	rplK	50S ribosomal protein L11	243	243	1	426	426	426	426	426	0	Listeria_chromosomes	243	J	COG0080; RplK; Ribosomal protein L11 [Translation; ribosomal structure and biogenesis]. (8.01e-81)	Translation; ribosomal structure and biogenesis	Information storage and processing
rplL	rplL	50S ribosomal protein L7/L12	243	243	1	363	369	363.037	363	360;363;366;369	0	Listeria_chromosomes	243	J	COG0222; RplL; Ribosomal protein L7/L12 [Translation; ribosomal structure and biogenesis]. (7.45e-39)	Translation; ribosomal structure and biogenesis	Information storage and processing
rplM	rplM	50S ribosomal protein L13	243	243	1	438	438	438	438	438	0	Listeria_chromosomes	243	J	COG0102; RplM; Ribosomal protein L13 [Translation; ribosomal structure and biogenesis]. (9.07e-84)	Translation; ribosomal structure and biogenesis	Information storage and processing
rplT	rplT	50S ribosomal protein L20	243	243	1	360	360	360	360	360	0	Listeria_chromosomes	243	J	COG0292; RplT; Ribosomal protein L20 [Translation; ribosomal structure and biogenesis]. (9.03e-64)	Translation; ribosomal structure and biogenesis	Information storage and processing
rplU	rplU	50S ribosomal protein L21	243	243	1	309	309	309	309	309	0	Listeria_chromosomes	243	J	COG0261; RplU; Ribosomal protein L21 [Translation; ribosomal structure and biogenesis]. (7.58e-49)	Translation; ribosomal structure and biogenesis	Information storage and processing
rpmI	rpmI	50S ribosomal protein L35	243	243	1	201	201	201	201	201	0	Listeria_chromosomes	243	J	COG0291; RpmI; Ribosomal protein L35 [Translation; ribosomal structure and biogenesis]. (4.39e-16)	Translation; ribosomal structure and biogenesis	Information storage and processing
rpsI	rpsI	30S ribosomal protein S9	243	243	1	393	393	393	393	393	0	Listeria_chromosomes	243	J	COG0103; RpsI; Ribosomal protein S9 [Translation; ribosomal structure and biogenesis]. (3.37e-71)	Translation; ribosomal structure and biogenesis	Information storage and processing
rpsP	rpsP	30S ribosomal protein S16	243	243	1	273	273	273	273	273	0	Listeria_chromosomes	243	J	COG0228; RpsP; Ribosomal protein S16 [Translation; ribosomal structure and biogenesis]. (7.30e-42)	Translation; ribosomal structure and biogenesis	Information storage and processing
rsfS	rsfS	ribosome silencing factor;Uncharacterized protein yqeL	243	243	1	357	357	357	357	357	0	Listeria_chromosomes	243	J	COG0799; COG0799; Uncharacterized homolog of plant Iojap protein [Function unknown]. (2.54e-50)	Translation; ribosomal structure and biogenesis	Information storage and processing
trmD	trmD	tRNA (guanosine(37)-N1)-methyltransferase TrmD;tRNA (guanine-N(1)-)-methyltransferase	243	243	1	735	741	738	738	735;738;741	0	Listeria_chromosomes	243	J	COG0336; TrmD; tRNA-(guanine-N1)-methyltransferase [Translation; ribosomal structure and biogenesis]. (1.18e-144)	Translation; ribosomal structure and biogenesis	Information storage and processing
upp	upp	uracil phosphoribosyltransferase;Uracil phosphoribosyltransferase	243	243	1	630	630	630	630	629;630	0	Listeria_chromosomes	243	F	COG0035; Upp; Uracil phosphoribosyltransferase [Nucleotide transport and metabolism]. (3.02e-125)	Nucleotide transport and metabolism	Metabolism
ybeY	ybeY	rRNA maturation RNase YbeY;Probable rRNA maturation factor	243	243	1	483	486	485.988	486	483;486	0	Listeria_chromosomes	243	J	COG0319; COG0319; Predicted metal-dependent hydrolase [General function prediction only]. (8.26e-52)	Translation; ribosomal structure and biogenesis	Information storage and processing
argR	argR	transcriptional regulator ArgR;Arginine repressor	242	242	1	450	450	450	450	450	0	Listeria_chromosomes	242	K	COG1438; ArgR; Arginine repressor [Transcription]. (1.32e-74)	Transcription	Information storage and processing
eetB	eetB	flavin-based extracellular electron transfer system protein EetB	242	242	1	537	546	545.926	543	537;543;546	0	Listeria_chromosomes	242	S	COG4769; COG4769; Predicted membrane protein [Function unknown]. (5.76e-66)	Function unknown	Poorly described
efp	efp	elongation factor P;Elongation factor P	242	242	1	558	558	558	558	558	0	Listeria_chromosomes	242	J	COG0231; Efp; Translation elongation factor P (EF-P)/translation initiation factor 5A (eIF-5A) [Translation; ribosomal structure and biogenesis]. (1.39e-65)	Translation; ribosomal structure and biogenesis	Information storage and processing
folE	folE	GTP cyclohydrolase I FolE;GTP cyclohydrolase 1	242	242	1	567	570	569.988	570	567;570	0	Listeria_chromosomes	242	H	COG0302; FolE; GTP cyclohydrolase I [Coenzyme metabolism]. (6.01e-109)	Coenzyme transport and metabolism	Metabolism
gcvPA	gcvPA	aminomethyl-transferring glycine dehydrogenase subunit GcvPA;glycine dehydrogenase;Probable glycine dehydrogenase [decarboxylating] subunit 1	242	242	1	450	1347	1339.59	1347	450;1347	2	Listeria_chromosomes	242	E	COG0403; GcvP; Glycine cleavage system protein P (pyridoxal-binding); N-terminal domain [Amino acid transport and metabolism]. (0.0)	Amino acid transport and metabolism	Metabolism
gcvPB	gcvPB	aminomethyl-transferring glycine dehydrogenase subunit GcvPB;Probable glycine dehydrogenase [decarboxylating] subunit 2	242	242	1	1464	1467	1466.99	1467	1461;1464;1467	0	Listeria_chromosomes	242	E	COG1003; GcvP; Glycine cleavage system protein P (pyridoxal-binding); C-terminal domain [Amino acid transport and metabolism]. (0.0)	Amino acid transport and metabolism	Metabolism
group_11087		30S ribosomal protein S12	242	242	1	414	414	414	414	414	0	Listeria_chromosomes	242	J	COG0048; RpsL; Ribosomal protein S12 [Translation; ribosomal structure and biogenesis]. (6.62e-75)	Translation; ribosomal structure and biogenesis	Information storage and processing
group_13297		Cold shock-like protein CspLA	242	242	1	201	201	201	201	201	0	Listeria_chromosomes	242	K	COG1278; CspC; Cold shock proteins [Transcription]. (7.96e-35)	Transcription	Information storage and processing
group_2877		metal ABC transporter permease;Probable metal transport system membrane protein TP_0036	242	242	1	849	879	878.876	879	849;879	0	Listeria_chromosomes	242	P	COG1108; ZnuB; ABC-type Mn2+/Zn2+ transport systems; permease components [Inorganic ion transport and metabolism]. (4.86e-65)	Inorganic ion transport and metabolism	Metabolism
group_3634		HU family DNA-binding protein;DNA-binding protein HU	242	242	1	276	318	276.347	276	276;318	240	Listeria_chromosomes	242	L	COG0776; HimA; Bacterial nucleoid DNA-binding protein [DNA replication; recombination; and repair]. (3.19e-41)	Replication; recombination and repair	Information storage and processing
group_4305		CTP synthase	242	242	1	1596	1599	1598.99	1599	1595;1596;1599	0	Listeria_chromosomes	242	F	COG0504; PyrG; CTP synthase (UTP-ammonia lyase) [Nucleotide transport and metabolism]. (0.0)	Nucleotide transport and metabolism	Metabolism
group_4400		SUF system NifU family Fe-S cluster assembly protein;NifU-like protein	242	242	1	444	456	444.05	444	444;456	0	Listeria_chromosomes	242	O	COG0822; IscU; NifU homolog involved in Fe-S cluster formation [Energy production and conversion]. (3.10e-59)	Posttranslational modification; protein turnover; chaperones	Cellular processing and signaling
group_4938		Fructose-bisphosphate aldolase	242	242	1	855	855	855	855	855	0	Listeria_chromosomes	242	G	COG0191; Fba; Fructose/tagatose bisphosphate aldolase [Carbohydrate transport and metabolism]. (8.38e-156)	Carbohydrate transport and metabolism	Metabolism
group_5813		ribosomal-processing cysteine protease Prp;Uncharacterized protein ysxB	242	242	1	318	318	318	318	318	0	Listeria_chromosomes	242	S	COG2868; COG2868; Predicted ribosomal protein [Translation; ribosomal structure and biogenesis]. (2.40e-39)	Function unknown	Poorly described
group_6369	walK	Sensor histidine kinase YycG;cell wall metabolism sensor histidine kinase WalK;Sensor protein kinase WalK	242	245	1.0124	243	1833	1810.76	1833	243;789;840;1008;1827;1830;1833	5	Listeria_chromosomes	242	T	COG5002; VicK; Signal transduction histidine kinase [Signal transduction mechanisms]. (0.0)	Signal transduction mechanisms	Cellular processing and signaling
group_6507	sufB	FeS cluster assembly protein sufB;UPF0051 protein SSP1857;Fe-S cluster assembly protein SufB	242	244	1.00826	606	1395	1383.44	1395	606;774;1395	4	Listeria_chromosomes	242	O	COG0719; SufB; Cysteine desulfurase activator SufB [Posttranslational modification; protein turnover; chaperones]. (0.0)	Posttranslational modification; protein turnover; chaperones	Cellular processing and signaling
group_6528		DHH family phosphoesterase;Uncharacterized protein yybT	242	242	1	1974	1974	1974	1974	1974	0	Listeria_chromosomes	242	T	COG3887; COG3887; Predicted signaling protein consisting of a modified GGDEF domain and a DHH domain [Signal transduction mechanisms]. (0.0)	Signal transduction mechanisms	Cellular processing and signaling
group_6529	dnaB	Replicative DNA helicase;replicative DNA helicase	242	243	1.00413	582	1368	1362.3	1353	582;768;1353;1368	2	Listeria_chromosomes	242	L	COG0305; DnaB; Replicative DNA helicase [DNA replication; recombination; and repair]. (0.0)	Replication; recombination and repair	Information storage and processing
group_6530		Adenylosuccinate synthetase;adenylosuccinate synthase	242	244	1.00826	357	1293	1282.23	1293	357;912;915;1293	4	Listeria_chromosomes	242	F	COG0104; PurA; Adenylosuccinate synthase [Nucleotide transport and metabolism]. (0.0)	Nucleotide transport and metabolism	Metabolism
group_6758		L-lactate dehydrogenase;L-lactate dehydrogenase 2	242	242	1	936	939	936.012	936	918;936;939	0	Listeria_chromosomes	242	C	COG0039; Mdh; Malate/lactate dehydrogenases [Energy production and conversion]. (1.24e-121)	Energy production and conversion	Metabolism
group_6830		Transcriptional regulatory protein YycF	242	242	1	714	714	714	714	714	0	Listeria_chromosomes	242	TK	COG0745; OmpR; Response regulators consisting of a CheY-like receiver domain and a winged-helix DNA-binding domain [Signal transduction mechanisms / Transcription]. (1.05e-98)	Signal transduction mechanisms; Transcription	Cellular processing and signaling; Information storage and processing
group_7178	fusA	elongation factor G;Elongation factor G	242	242	1	2088	2088	2088	2088	2088	0	Listeria_chromosomes	242	J	COG0480; FusA; Translation elongation factors (GTPases) [Translation; ribosomal structure and biogenesis]. (0.0)	Translation; ribosomal structure and biogenesis	Information storage and processing
group_7184		ABC transporter ATP-binding protein;Oligopeptide transport ATP-binding protein OppD	242	242	1	1077	1080	1077.04	1077	1077;1080	0	Listeria_chromosomes	242	EP	COG0444; DppD; ABC-type dipeptide/oligopeptide/nickel transport system; ATPase component [Amino acid transport and metabolism / Inorganic ion transport and metabolism]. (0.0)	Amino acid transport and metabolism; Inorganic ion transport and metabolism	Metabolism; Metabolism
group_7339	yidC	membrane protein insertase YidC;Membrane protein insertase YidC 2	242	242	1	816	864	863.802	864	816;864	0	Listeria_chromosomes	242	M	COG0706; YidC; Preprotein translocase subunit YidC [Intracellular trafficking and secretion]. (1.55e-75)	Cell wall/membrane/envelope biogenesis	Cellular processing and signaling
group_7448	fabF	beta-ketoacyl-ACP synthase II;3-oxoacyl-[acyl-carrier-protein] synthase 2	242	242	1	1242	1242	1242	1242	1242	0	Listeria_chromosomes	242	IQ	COG0304; FabB; 3-oxoacyl-(acyl-carrier-protein) synthase [Lipid metabolism / Secondary metabolites biosynthesis; transport; and catabolism]. (0.0)	Lipid transport and metabolism; Secondary metabolites biosynthesis; transport and catabolism	Metabolism; Metabolism
group_7471		DEAD/DEAH box helicase;DEAD-box ATP-dependent RNA helicase CshB	242	242	1	1308	1308	1308	1308	1308	0	Listeria_chromosomes	242	L	COG0513; SrmB; Superfamily II DNA and RNA helicases [DNA replication; recombination; and repair / Transcription / Translation; ribosomal structure and biogenesis]. (2.57e-134)	Replication; recombination and repair	Information storage and processing
group_7488		deoxyribonuclease IV;Probable endonuclease 4	242	242	1	894	894	894	894	894	0	Listeria_chromosomes	242	L	COG0648; Nfo; Endonuclease IV [DNA replication; recombination; and repair]. (7.65e-118)	Replication; recombination and repair	Information storage and processing
group_7528	sufD	Fe-S cluster assembly protein SufD;FeS cluster assembly protein sufD	242	244	1.00826	489	1302	1290.37	1302	468;489;690;696;1302	4	Listeria_chromosomes	242	O	COG0719; SufB; Cysteine desulfurase activator SufB [Posttranslational modification; protein turnover; chaperones]. (1.64e-137)	Posttranslational modification; protein turnover; chaperones	Cellular processing and signaling
group_7781		response regulator transcription factor;Transcriptional regulatory protein DegU	242	242	1	687	687	687	687	687	0	Listeria_chromosomes	242	TK	COG2197; CitB; Response regulator containing a CheY-like receiver domain and an HTH DNA-binding domain [Signal transduction mechanisms / Transcription]. (1.60e-78)	Signal transduction mechanisms; Transcription	Cellular processing and signaling; Information storage and processing
group_7815	tuf	elongation factor Tu;Elongation factor Tu	242	242	1	1188	1188	1188	1188	1188	0	Listeria_chromosomes	242	J	COG0050; TufB; GTPases - translation elongation factors [Translation; ribosomal structure and biogenesis]. (0.0)	Translation; ribosomal structure and biogenesis	Information storage and processing
group_7864		hypothetical protein;membrane protein;UPF0118 membrane protein TP_0553	242	242	1	780	792	791.95	792	780;792	0	Listeria_chromosomes	242	-	-	COG not assigned	COG not assigned
group_7866	mreB	rod shape-determining protein MreB;MreB/Mrl family cell shape determining protein;MreB-like protein	242	242	1	996	999	996.012	996	996;999	0	Listeria_chromosomes	242	DZ	COG1077; MreB; Actin-like ATPase involved in cell morphogenesis [Cell division and chromosome partitioning]. (2.78e-153)	Cell cycle control; cell division; chromosome partitioning; Cytoskeleton	Cellular processing and signaling; Cellular processing and signaling
group_7888		protein jag;Protein jag	242	242	1	621	624	621.012	621	621;624	0	Listeria_chromosomes	242	R	COG1847; Jag; Predicted RNA-binding protein [General function prediction only]. (8.46e-81)	General function prediction only	Poorly described
group_7903		ribbon-helix-helix protein CopG family;CopG family transcriptional regulator;Antitoxin EndoAI	242	242	1	198	279	278.665	279	198;279	1	Listeria_chromosomes	242	K	COG0864; NikR; Predicted transcriptional regulators containing the CopG/Arc/MetJ DNA-binding domain and a metal-binding domain [Transcription]. (8.83e-18)	Transcription	Information storage and processing
group_7921		F0F1 ATP synthase subunit delta;ATP synthase subunit delta	242	243	1.00413	114	543	540.519	540	114;402;537;540;543	2	Listeria_chromosomes	242	C	COG0712; AtpH; F0F1-type ATP synthase; delta subunit (mitochondrial oligomycin sensitivity protein) [Energy production and conversion]. (1.73e-52)	Energy production and conversion	Metabolism
group_7992	sufC	Fe-S cluster assembly ATPase SufC;Vegetative protein 296	242	242	1	786	792	786.025	786	786;792	0	Listeria_chromosomes	242	O	COG0396; sufC; Cysteine desulfurase activator ATPase [Posttranslational modification; protein turnover; chaperones]. (4.37e-149)	Posttranslational modification; protein turnover; chaperones	Cellular processing and signaling
group_8056		kinase/pyrophosphorylase;phosphate dikinase regulatory protein 1	242	242	1	825	825	825	825	825	0	Listeria_chromosomes	242	T	COG1806; COG1806; Uncharacterized protein conserved in bacteria [Function unknown]. (1.34e-121)	Signal transduction mechanisms	Cellular processing and signaling
group_8532		FMN-binding protein;15 kDa lipoprotein	242	242	1	900	900	900	900	900	0	Listeria_chromosomes	242	S	COG4939; COG4939; Major membrane immunogen; membrane-anchored lipoprotein [Function unknown]. (1.62e-52)	Function unknown	Poorly described
group_8631		NAD(P)H-dependent glycerol-3-phosphate dehydrogenase;Glycerol-3-phosphate dehydrogenase [NAD(P)+]	242	242	1	1017	1020	1017.01	1017	1014;1017;1020	0	Listeria_chromosomes	242	C	COG0240; GpsA; Glycerol-3-phosphate dehydrogenase [Energy production and conversion]. (3.39e-175)	Energy production and conversion	Metabolism
group_8653		ribosome biogenesis GTPase Der;GTPase Der	242	242	1	1179	1311	1309.91	1311	1179;1311	2	Listeria_chromosomes	242	J	COG1160; COG1160; Predicted GTPases [General function prediction only]. (0.0)	Translation; ribosomal structure and biogenesis	Information storage and processing
group_8712		aminotransferase class I/II-fold pyridoxal phosphate-dependent enzyme;Putative N-acetyl-LL-diaminopimelate aminotransferase	242	242	1	1146	1152	1146.02	1146	1146;1152	0	Listeria_chromosomes	242	E	COG0436; COG0436; Aspartate/tyrosine/aromatic aminotransferase [Amino acid transport and metabolism]. (3.36e-144)	Amino acid transport and metabolism	Metabolism
group_8730	prfA	peptide chain release factor 1;Peptide chain release factor 1	242	246	1.01653	159	1077	1059.51	1077	153;159;327;333;588;1077	6	Listeria_chromosomes	242	J	COG0216; PrfA; Protein chain release factor A [Translation; ribosomal structure and biogenesis]. (0.0)	Translation; ribosomal structure and biogenesis	Information storage and processing
group_8740		demethylmenaquinone methyltransferase;Demethylmenaquinone methyltransferase	242	242	1	714	714	714	714	711;714	0	Listeria_chromosomes	242	H	COG2226; UbiE; Methylase involved in ubiquinone/menaquinone biosynthesis [Coenzyme metabolism]. (2.21e-102)	Coenzyme transport and metabolism	Metabolism
group_8787	recF	DNA replication/repair protein RecF	242	242	1	1113	1119	1118.98	1113	1113;1119	0	Listeria_chromosomes	242	L	COG1195; RecF; Recombinational DNA repair ATPase (RecF pathway) [DNA replication; recombination; and repair]. (7.94e-176)	Replication; recombination and repair	Information storage and processing
group_8791	guaA	GMP synthase [glutamine-hydrolyzing];glutamine-hydrolyzing GMP synthase	242	242	1	477	1557	1548.07	1557	477;1557	2	Listeria_chromosomes	242	F	COG0519; GuaA; GMP synthase; PP-ATPase domain/subunit [Nucleotide transport and metabolism]. (0.0)	Nucleotide transport and metabolism	Metabolism
group_8804		RNA polymerase sigma-H factor;RNA polymerase factor sigma-70;RNA polymerase sporulation sigma factor SigH	242	242	1	573	666	605.975	606	564;573;606;666	2	Listeria_chromosomes	242	K	COG1595; RpoE; DNA-directed RNA polymerase specialized sigma subunit; sigma24 homolog [Transcription]. (5.29e-21)	Transcription	Information storage and processing
group_8805	rpoB	DNA-directed RNA polymerase subunit beta	242	242	1	306	3555	3528.04	3555	306;3552;3554;3555	2	Listeria_chromosomes	242	K	COG0085; RpoB; DNA-directed RNA polymerase; beta subunit/140 kD subunit [Transcription]. (0.0)	Transcription	Information storage and processing
group_8814	rpoC	DNA-directed RNA polymerase subunit beta'	242	244	1.00826	1692	3606	3575.68	3606	1689;1692;1821;3606	4	Listeria_chromosomes	242	K	COG0086; RpoC; DNA-directed RNA polymerase; beta' subunit/160 kD subunit [Transcription]. (0.0)	Transcription	Information storage and processing
group_8835	trpS	tryptophan--tRNA ligase;Tryptophan--tRNA ligase	242	242	1	993	996	995.975	996	993;996	0	Listeria_chromosomes	242	J	COG0180; TrpS; Tryptophanyl-tRNA synthetase [Translation; ribosomal structure and biogenesis]. (5.97e-159)	Translation; ribosomal structure and biogenesis	Information storage and processing
group_8838		cysteine--tRNA ligase;Cysteine--tRNA ligase	242	244	1.00826	312	1416	1404.25	1416	312;1086;1416	4	Listeria_chromosomes	242	J	COG0215; CysS; Cysteinyl-tRNA synthetase [Translation; ribosomal structure and biogenesis]. (0.0)	Translation; ribosomal structure and biogenesis	Information storage and processing
group_8863		deoxyguanosinetriphosphate triphosphohydrolase;Deoxyguanosinetriphosphate triphosphohydrolase-like protein	242	242	1	1230	1404	1402.53	1398	1230;1397;1398;1404	2	Listeria_chromosomes	242	F	COG0232; Dgt; dGTP triphosphohydrolase [Nucleotide transport and metabolism]. (1.73e-139)	Nucleotide transport and metabolism	Metabolism
group_8883		TlyA family RNA methyltransferase;Putative rRNA methyltransferase YqxC	242	242	1	825	831	825.025	825	825;831	0	Listeria_chromosomes	242	J	COG1189; COG1189; Predicted rRNA methylase [Translation; ribosomal structure and biogenesis]. (3.01e-131)	Translation; ribosomal structure and biogenesis	Information storage and processing
group_8885	prmA	50S ribosomal protein L11 methyltransferase;Ribosomal protein L11 methyltransferase	242	243	1.00413	183	945	941.025	945	183;744;912;942;945	2	Listeria_chromosomes	242	J	COG2264; PrmA; Ribosomal protein L11 methylase [Translation; ribosomal structure and biogenesis]. (1.85e-129)	Translation; ribosomal structure and biogenesis	Information storage and processing
group_8903		(d)CMP kinase;Cytidylate kinase	242	242	1	675	675	675	675	672;675	0	Listeria_chromosomes	242	F	COG0283; Cmk; Cytidylate kinase [Nucleotide transport and metabolism]. (2.84e-111)	Nucleotide transport and metabolism	Metabolism
group_8909	minC	septum site-determining protein MinC;Probable septum site-determining protein MinC	242	242	1	678	678	678	678	678	0	Listeria_chromosomes	242	D	COG0850; MinC; Septum formation inhibitor [Cell division and chromosome partitioning]. (1.27e-39)	Cell cycle control; cell division; chromosome partitioning	Cellular processing and signaling
group_8914	gyrB	DNA topoisomerase (ATP-hydrolyzing) subunit B;DNA gyrase subunit B	242	242	1	1941	1941	1941	1941	1941	0	Listeria_chromosomes	242	L	COG0187; GyrB; Type IIA topoisomerase (DNA gyrase/topo II; topoisomerase IV); B subunit [DNA replication; recombination; and repair]. (0.0)	Replication; recombination and repair	Information storage and processing
group_8915	gyrA	DNA gyrase subunit A	242	242	1	2514	2529	2528.94	2529	2514;2526;2529	0	Listeria_chromosomes	242	L	COG0188; GyrA; Type IIA topoisomerase (DNA gyrase/topo II; topoisomerase IV); A subunit [DNA replication; recombination; and repair]. (0.0)	Replication; recombination and repair	Information storage and processing
group_8933		glutamate--tRNA ligase;Glutamate--tRNA ligase	242	244	1.00826	474	1476	1463.52	1476	474;957;1455;1473;1476	4	Listeria_chromosomes	242	J	COG0008; GlnS; Glutamyl- and glutaminyl-tRNA synthetases [Translation; ribosomal structure and biogenesis]. (0.0)	Translation; ribosomal structure and biogenesis	Information storage and processing
group_8971	ruvB	Holliday junction branch migration DNA helicase RuvB;Holliday junction ATP-dependent DNA helicase RuvB	242	242	1	279	1008	987.545	1008	276;279;723;1002;1008	8	Listeria_chromosomes	242	L	COG2255; RuvB; Holliday junction resolvasome; helicase subunit [DNA replication; recombination; and repair]. (0.0)	Replication; recombination and repair	Information storage and processing
group_8972	ruvA	Holliday junction branch migration protein RuvA;Holliday junction ATP-dependent DNA helicase RuvA	242	242	1	261	606	598.86	606	261;597;603;606	5	Listeria_chromosomes	242	L	COG0632; RuvA; Holliday junction resolvasome; DNA-binding subunit [DNA replication; recombination; and repair]. (2.34e-77)	Replication; recombination and repair	Information storage and processing
group_8980	folD	bifunctional methylenetetrahydrofolate dehydrogenase/methenyltetrahydrofolate cyclohydrolase FolD;Methenyltetrahydrofolate cyclohydrolase	242	242	1	855	858	855.012	855	855;858	0	Listeria_chromosomes	242	H	COG0190; FolD; 5;10-methylene-tetrahydrofolate dehydrogenase/Methenyl tetrahydrofolate cyclohydrolase [Coenzyme metabolism]. (2.24e-148)	Coenzyme transport and metabolism	Metabolism
group_8996		DUF503 family protein;DUF503 domain-containing protein;Uncharacterized protein ylxP	242	242	1	279	279	279	279	279	0	Listeria_chromosomes	242	S	COG1550; COG1550; Uncharacterized protein conserved in bacteria [Function unknown]. (8.97e-34)	Function unknown	Poorly described
group_8998	aroC	chorismate synthase;Chorismate synthase	242	242	1	984	1167	1166.24	1167	984;1167	1	Listeria_chromosomes	242	E	COG0082; AroC; Chorismate synthase [Amino acid transport and metabolism]. (7.20e-159)	Amino acid transport and metabolism	Metabolism
group_9000		asparaginase;L-asparaginase	242	242	1	963	963	963	963	963	0	Listeria_chromosomes	242	JE	COG0252; AnsB; L-asparaginase/archaeal Glu-tRNAGln amidotransferase subunit D [Amino acid transport and metabolism / Translation; ribosomal structure and biogenesis]. (1.61e-101)	Translation; ribosomal structure and biogenesis; Amino acid transport and metabolism	Information storage and processing; Metabolism
group_9001		3-dehydroquinate synthase	242	245	1.0124	174	1098	1084.25	1098	174;189;372;462;930;1092;1098	5	Listeria_chromosomes	242	E	COG0337; AroB; 3-dehydroquinate synthetase [Amino acid transport and metabolism]. (1.30e-147)	Amino acid transport and metabolism	Metabolism
group_9003		diacylglycerol kinase family protein;diacylglycerol kinase	242	242	1	384	396	395.95	396	384;390;395;396	0	Listeria_chromosomes	242	I	COG0818; DgkA; Diacylglycerol kinase [Cell envelope biogenesis; outer membrane]. (1.78e-38)	Lipid transport and metabolism	Metabolism
group_9005	queA	tRNA preQ1(34) S-adenosylmethionine ribosyltransferase-isomerase QueA;S-adenosylmethionine:tRNA ribosyltransferase-isomerase	242	242	1	1029	1032	1029.01	1029	1029;1032	0	Listeria_chromosomes	242	J	COG0809; QueA; S-adenosylmethionine:tRNA-ribosyltransferase-isomerase (queuine synthetase) [Translation; ribosomal structure and biogenesis]. (0.0)	Translation; ribosomal structure and biogenesis	Information storage and processing
group_9006		cytidine deaminase;Cytidine deaminase	242	242	1	396	399	396.012	396	396;399	0	Listeria_chromosomes	242	F	COG0295; Cdd; Cytidine deaminase [Nucleotide transport and metabolism]. (9.66e-74)	Nucleotide transport and metabolism	Metabolism
group_9011		ketoacyl-ACP synthase III;3-oxoacyl-[acyl-carrier-protein] synthase 3	242	242	1	939	939	939	939	939	0	Listeria_chromosomes	242	I	COG0332; FabH; 3-oxoacyl-[acyl-carrier-protein]. (4.04e-167)	Lipid transport and metabolism	Metabolism
group_9043	tgt	tRNA guanosine(34) transglycosylase Tgt	242	242	1	1140	1140	1140	1140	1137;1140	0	Listeria_chromosomes	242	J	COG0343; Tgt; Queuine/archaeosine tRNA-ribosyltransferase [Translation; ribosomal structure and biogenesis]. (0.0)	Translation; ribosomal structure and biogenesis	Information storage and processing
group_9055		type B 50S ribosomal protein L31;50S ribosomal protein L31 type B	242	242	1	246	264	246.149	246	246;264	0	Listeria_chromosomes	242	J	COG0254; RpmE; Ribosomal protein L31 [Translation; ribosomal structure and biogenesis]. (2.91e-31)	Translation; ribosomal structure and biogenesis	Information storage and processing
group_9062		PIN/TRAM domain-containing protein;Uncharacterized PIN and TRAM-domain containing protein Lmo0234	242	242	1	1062	1074	1073.95	1074	1062;1073;1074	0	Listeria_chromosomes	242	R	COG4956; COG4956; Integral membrane protein (PIN domain superfamily) [General function prediction only]. (0.0)	General function prediction only	Poorly described
group_9070	radC	JAB domain-containing protein;DNA repair protein RadC;UPF0758 protein lmo1549	242	242	1	141	675	663.955	675	141;672;675	5	Listeria_chromosomes	242	L	COG2003; RadC; DNA repair proteins [DNA replication; recombination; and repair]. (5.41e-104)	Replication; recombination and repair	Information storage and processing
group_9077	accC	acetyl-CoA carboxylase biotin carboxylase subunit;Biotin carboxylase 1	242	242	1	1365	1368	1365.01	1365	1365;1368	0	Listeria_chromosomes	242	I	COG0439; AccC; Biotin carboxylase [Lipid metabolism]. (0.0)	Lipid transport and metabolism	Metabolism
group_9079	sigB	RNA polymerase sigma factor SigB;RNA polymerase sigma-B factor	242	242	1	780	780	780	780	768;780	0	Listeria_chromosomes	242	K	COG1191; FliA; DNA-directed RNA polymerase specialized sigma subunit [Transcription]. (1.18e-78)	Transcription	Information storage and processing
group_9082		RNA-binding transcriptional accessory protein;Uncharacterized protein ydcI;S1 RNA-binding domain-containing protein	242	244	1.00826	456	2178	2159.9	2178	456;1716;2130;2178	4	Listeria_chromosomes	242	K	COG2183; Tex; Transcriptional accessory protein [Transcription]. (0.0)	Transcription	Information storage and processing
group_9085	radA	DNA repair protein RadA;DNA repair protein RadA homolog	242	242	1	1374	1374	1374	1374	1374	0	Listeria_chromosomes	242	L	COG1066; Sms; Predicted ATP-dependent serine protease [Posttranslational modification; protein turnover; chaperones]. (0.0)	Replication; recombination and repair	Information storage and processing
group_9097	glyQ	glycine--tRNA ligase subunit alpha;Glycine--tRNA ligase alpha subunit	242	244	1.00826	267	891	882.602	891	267;357;399;492;891	4	Listeria_chromosomes	242	J	COG0752; GlyQ; Glycyl-tRNA synthetase; alpha subunit [Translation; ribosomal structure and biogenesis]. (0.0)	Translation; ribosomal structure and biogenesis	Information storage and processing
group_9108		aminopeptidase P family protein;Uncharacterized peptidase yqhT	242	242	1	1062	1062	1062	1062	1062	0	Listeria_chromosomes	242	E	COG0006; PepP; Xaa-Pro aminopeptidase [Amino acid transport and metabolism]. (2.35e-125)	Amino acid transport and metabolism	Metabolism
group_9115		putative DNA-binding protein;UPF0122 protein lmo1802	242	242	1	333	333	333	333	333	0	Listeria_chromosomes	242	K	COG2739; COG2739; Uncharacterized protein conserved in bacteria [Function unknown]. (2.32e-31)	Transcription	Information storage and processing
group_9120		rhodanese-like domain-containing protein;Uncharacterized protein yqhL	242	242	1	381	381	381	381	381	0	Listeria_chromosomes	242	P	COG0607; PspE; Rhodanese-related sulfurtransferase [Inorganic ion transport and metabolism]. (1.15e-24)	Inorganic ion transport and metabolism	Metabolism
group_9124		gamma-glutamyl-gamma-aminobutyrate hydrolase family protein;Putative glutamine amidotransferase-like protein yvdE	242	242	1	630	735	734.12	735	630;732;735	2	Listeria_chromosomes	242	E	COG2071; COG2071; Predicted glutamine amidotransferases [General function prediction only]. (1.19e-112)	Amino acid transport and metabolism	Metabolism
group_9134		DedA family protein;Protein dedA	242	242	1	660	663	660.012	660	660;663	0	Listeria_chromosomes	242	M	COG0586; DedA; Uncharacterized membrane-associated protein [Function unknown]. (3.23e-56)	Cell wall/membrane/envelope biogenesis	Cellular processing and signaling
group_9135		DUF4064 domain-containing protein;Undefined function	242	242	1	336	339	338.988	339	336;339	0	Listeria_chromosomes	242	-	-	COG not assigned	COG not assigned
group_9137	gpmA	23-diphosphoglycerate-dependent phosphoglycerate mutase;3-bisphosphoglycerate-dependent phosphoglycerate mutase	242	242	1	690	693	690.012	690	690;693	0	Listeria_chromosomes	242	G	COG0588; GpmA; Phosphoglycerate mutase 1 [Carbohydrate transport and metabolism]. (5.68e-150)	Carbohydrate transport and metabolism	Metabolism
group_9140	secDF	protein translocase subunit SecDF;Protein translocase subunit SecDF	242	242	1	2262	2265	2264.99	2265	2262;2265	0	Listeria_chromosomes	242	U	COG0342; SecD; Preprotein translocase subunit SecD [Intracellular trafficking and secretion]. (2.29e-122)	Intracellular trafficking; secretion; and vesicular transport	Cellular processing and signaling
group_9155	rpoD	RNA polymerase sigma factor RpoD;RNA polymerase sigma factor rpoD	242	242	1	1116	1125	1124.96	1125	1116;1125	0	Listeria_chromosomes	242	K	COG0568; RpoD; DNA-directed RNA polymerase; sigma subunit (sigma70/sigma32) [Transcription]. (6.58e-146)	Transcription	Information storage and processing
group_9181		LCP family protein;Uncharacterized protein SAOUHSC_00997	242	242	1	1050	1059	1058.91	1059	1050;1056;1059	0	Listeria_chromosomes	242	M	COG1316; LytR; Transcriptional regulator [Transcription]. (1.33e-87)	Cell wall/membrane/envelope biogenesis	Cellular processing and signaling
group_9190		arginine--tRNA ligase;Arginine--tRNA ligase	242	242	1	1671	1671	1671	1671	1671	0	Listeria_chromosomes	242	J	COG0018; ArgS; Arginyl-tRNA synthetase [Translation; ribosomal structure and biogenesis]. (0.0)	Translation; ribosomal structure and biogenesis	Information storage and processing
group_9207		MBL fold metallo-hydrolase;Putative metallo-hydrolase yycJ	242	242	1	831	834	831.012	831	831;834	0	Listeria_chromosomes	242	P	COG1235; PhnP; Metal-dependent hydrolases of the beta-lactamase superfamily I [General function prediction only]. (4.86e-71)	Inorganic ion transport and metabolism	Metabolism
group_9213	galU	UTP--glucose-1-phosphate uridylyltransferase GalU;UTP--glucose-1-phosphate uridylyltransferase	242	242	1	873	894	880.921	873	873;888;894	0	Listeria_chromosomes	242	M	COG1210; GalU; UDP-glucose pyrophosphorylase [Cell envelope biogenesis; outer membrane]. (0.0)	Cell wall/membrane/envelope biogenesis	Cellular processing and signaling
group_9233		thiamine pyrophosphate-dependent dehydrogenase E1 component subunit alpha;Undefined function	242	242	1	96	996	988.55	996	93;96;993;996	2	Listeria_chromosomes	242	C	COG1071; AcoA; Pyruvate/2-oxoglutarate dehydrogenase complex; dehydrogenase (E1) component; eukaryotic type; alpha subunit [Energy production and conversion]. (1.00e-148)	Energy production and conversion	Metabolism
group_9264		prephenate dehydrogenase;Prephenate dehydrogenase	242	243	1.00413	432	1104	1099.53	1104	432;693;1101;1104	2	Listeria_chromosomes	242	E	COG0287; TyrA; Prephenate dehydrogenase [Amino acid transport and metabolism]. (7.88e-104)	Amino acid transport and metabolism	Metabolism
group_9269		valine--tRNA ligase;Valine--tRNA ligase	242	242	1	2649	2652	2651.98	2652	2649;2652	0	Listeria_chromosomes	242	J	COG0525; ValS; Valyl-tRNA synthetase [Translation; ribosomal structure and biogenesis]. (0.0)	Translation; ribosomal structure and biogenesis	Information storage and processing
group_9271		undecaprenyl/decaprenyl-phosphate alpha-N-acetylglucosaminyl 1-phosphate transferase	242	242	1	1050	1053	1052.99	1053	1008;1050;1053	0	Listeria_chromosomes	242	M	COG0472; Rfe; UDP-N-acetylmuramyl pentapeptide phosphotransferase/UDP-N- acetylglucosamine-1-phosphate transferase [Cell envelope biogenesis; outer membrane]. (8.05e-64)	Cell wall/membrane/envelope biogenesis	Cellular processing and signaling
group_9276		2-C-methyl-D-erythritol 4-phosphate cytidylyltransferase;D-ribitol-5-phosphate cytidylyltransferase;Putative 2-C-methyl-D-erythritol 4-phosphate cytidylyltransferase 2	242	242	1	711	714	712.202	711	711;714	0	Listeria_chromosomes	242	I	COG1211; IspD; 4-diphosphocytidyl-2-methyl-D-erithritol synthase [Lipid metabolism]. (1.98e-91)	Lipid transport and metabolism	Metabolism
group_9292		thiamine diphosphokinase;Thiamine pyrophosphokinase	242	242	1	636	645	644.963	645	636;645	0	Listeria_chromosomes	242	H	COG1564; THI80; Thiamine pyrophosphokinase [Coenzyme metabolism]. (1.03e-86)	Coenzyme transport and metabolism	Metabolism
group_9294		2-oxo acid dehydrogenase subunit E2;Lipoamide acyltransferase component of branched-chain alpha-keto acid dehydrogenase complex	242	243	1.00413	276	1254	1248.28	1251	276;933;1245;1248;1251;1254	2	Listeria_chromosomes	242	C	COG0508; AceF; Pyruvate/2-oxoglutarate dehydrogenase complex; dihydrolipoamide acyltransferase (E2) component; and related enzymes [Energy production and conversion]. (1.89e-150)	Energy production and conversion	Metabolism
group_9297		DUF1797 family protein	242	242	1	225	234	233.963	234	225;234	0	Listeria_chromosomes	242	S	COG4703; COG4703; Uncharacterized protein conserved in bacteria [Function unknown]. (3.26e-36)	Function unknown	Poorly described
group_9300	hemL	glutamate-1-semialdehyde 21-aminomutase;1-aminomutase 1	242	242	1	1290	1293	1290.12	1290	1290;1293	0	Listeria_chromosomes	242	H	COG0001; HemL; Glutamate-1-semialdehyde aminotransferase [Coenzyme metabolism]. (0.0)	Coenzyme transport and metabolism	Metabolism
group_9302	nadE	ammonia-dependent NAD(+) synthetase;NH(3)-dependent NAD(+) synthetase	242	242	1	825	828	825.012	825	825;828	0	Listeria_chromosomes	242	H	COG0171; NadE; NAD synthase [Coenzyme metabolism]. (1.07e-103)	Coenzyme transport and metabolism	Metabolism
group_9310	pyc	pyruvate carboxylase;Pyruvate carboxylase	242	242	1	3441	3444	3441.01	3441	3441;3444	0	Listeria_chromosomes	242	C	COG1038; PycA; Pyruvate carboxylase [Energy production and conversion]. (0.0)	Energy production and conversion	Metabolism
group_9318		CBS domain-containing protein;CBS domain-containing protein ykuL	242	242	1	435	453	452.926	453	435;453	0	Listeria_chromosomes	242	K	COG3620; COG3620; Predicted transcriptional regulator with C-terminal CBS domains [Transcription]. (2.57e-10)	Transcription	Information storage and processing
group_9319		LysR family transcriptional regulator;Uncharacterized HTH-type transcriptional regulator YkuM	242	242	1	879	879	879	879	879	0	Listeria_chromosomes	242	K	COG0583; LysR; Transcriptional regulator [Transcription]. (6.41e-44)	Transcription	Information storage and processing
group_9320	dapD	2345-tetrahydropyridine-26-dicarboxylate N-acetyltransferase;6-dicarboxylate N-acetyltransferase	242	242	1	711	711	711	711	711	0	Listeria_chromosomes	242	E	COG2171; DapD; Tetrahydrodipicolinate N-succinyltransferase [Amino acid transport and metabolism]. (4.52e-84)	Amino acid transport and metabolism	Metabolism
group_9322		alcohol dehydrogenase catalytic domain-containing protein;Putative ribitol-5-phosphate dehydrogenase	242	242	1	1026	1026	1026	1026	1026	0	Listeria_chromosomes	242	ER	COG1063; Tdh; Threonine dehydrogenase and related Zn-dependent dehydrogenases [Amino acid transport and metabolism / General function prediction only]. (3.92e-54)	Amino acid transport and metabolism; General function prediction only	Metabolism; Poorly described
group_9323	hemB	porphobilinogen synthase;Delta-aminolevulinic acid dehydratase	242	242	1	972	975	974.988	975	972;974;975	0	Listeria_chromosomes	242	H	COG0113; HemB; Delta-aminolevulinic acid dehydratase [Coenzyme metabolism]. (0.0)	Coenzyme transport and metabolism	Metabolism
group_9325		nicotinate phosphoribosyltransferase;Nicotinate phosphoribosyltransferase	242	246	1.01653	267	1491	1467.22	1491	267;303;447;537;756;789;1488;1491	6	Listeria_chromosomes	242	H	COG1488; PncB; Nicotinic acid phosphoribosyltransferase [Coenzyme metabolism]. (3.51e-152)	Coenzyme transport and metabolism	Metabolism
group_9329		PTS glucose transporter subunit IIA;PTS transporter subunit EIIC;Beta-glucoside-specific phosphotransferase enzyme IIA component	242	242	1	1902	1908	1904.94	1905	1902;1905;1908	0	Listeria_chromosomes	242	G	COG1263; PtsG; Phosphotransferase system IIC components; glucose/maltose/N-acetylglucosamine-specific [Carbohydrate transport and metabolism]. (3.88e-89)	Carbohydrate transport and metabolism	Metabolism
group_9337	mreC	rod shape-determining protein MreC;Cell shape-determining protein MreC	242	242	1	864	891	887.913	888	864;888;891	0	Listeria_chromosomes	242	DZ	COG1792; MreC; Cell shape-determining protein [Cell envelope biogenesis; outer membrane]. (1.85e-89)	Cell cycle control; cell division; chromosome partitioning; Cytoskeleton	Cellular processing and signaling; Cellular processing and signaling
group_9345		ribulose-phosphate 3-epimerase;Ribulose-phosphate 3-epimerase	242	242	1	657	657	657	657	657	0	Listeria_chromosomes	242	G	COG0036; Rpe; Pentose-5-phosphate-3-epimerase [Carbohydrate transport and metabolism]. (3.87e-126)	Carbohydrate transport and metabolism	Metabolism
group_9346	rsgA	ribosome small subunit-dependent GTPase A;Putative ribosome biogenesis GTPase RsgA 2	242	242	1	876	888	876.05	876	873;876;888	0	Listeria_chromosomes	242	J	COG1162; COG1162; Predicted GTPases [General function prediction only]. (3.73e-133)	Translation; ribosomal structure and biogenesis	Information storage and processing
group_9347	dnaK	molecular chaperone DnaK;Chaperone protein DnaK	242	242	1	1833	1845	1841.98	1842	1818;1833;1842;1845	0	Listeria_chromosomes	242	O	COG0443; DnaK; Molecular chaperone [Posttranslational modification; protein turnover; chaperones]. (0.0)	Posttranslational modification; protein turnover; chaperones	Cellular processing and signaling
group_9349	gndA	NADP-dependent phosphogluconate dehydrogenase;decarboxylating	242	242	1	1119	1419	1416.52	1419	1119;1419	2	Listeria_chromosomes	242	G	COG0362; Gnd; 6-phosphogluconate dehydrogenase [Carbohydrate transport and metabolism]. (0.0)	Carbohydrate transport and metabolism	Metabolism
group_9353		N-acetyldiaminopimelate deacetylase	242	242	1	1116	1122	1116.15	1116	1116;1119;1122	0	Listeria_chromosomes	242	R	COG1473; AbgB; Metal-dependent amidase/aminoacylase/carboxypeptidase [General function prediction only]. (1.04e-150)	General function prediction only	Poorly described
group_9356		manganese-dependent inorganic pyrophosphatase;Probable manganese-dependent inorganic pyrophosphatase	242	246	1.01653	198	927	911.537	927	198;321;360;927	6	Listeria_chromosomes	242	C	COG1227; PPX1; Inorganic pyrophosphatase/exopolyphosphatase [Energy production and conversion]. (2.72e-133)	Energy production and conversion	Metabolism
group_9357		YlaN family protein;UPF0358 protein LMOf2365_1087	242	242	1	279	282	281.988	282	279;282	0	Listeria_chromosomes	242	S	COG4838; COG4838; Uncharacterized protein conserved in bacteria [Function unknown]. (2.05e-47)	Function unknown	Poorly described
group_9358		response regulator transcription factor;Response regulator ArlR	242	242	1	681	681	681	681	681	0	Listeria_chromosomes	242	TK	COG0745; OmpR; Response regulators consisting of a CheY-like receiver domain and a winged-helix DNA-binding domain [Signal transduction mechanisms / Transcription]. (2.73e-77)	Signal transduction mechanisms; Transcription	Cellular processing and signaling; Information storage and processing
group_9360	ascB	6-phospho-beta-glucosidase;Aryl-phospho-beta-D-glucosidase BglH	242	242	1	1434	1440	1434.02	1434	1434;1440	0	Listeria_chromosomes	242	G	COG2723; BglB; Beta-glucosidase/6-phospho-beta-glucosidase/beta-galactosidase [Carbohydrate transport and metabolism]. (0.0)	Carbohydrate transport and metabolism	Metabolism
group_9369		hypothetical protein;Uncharacterized protein ylqD;YlqD family protein	242	244	1.00826	153	387	383.716	387	153;213;222;386;387	4	Listeria_chromosomes	242	-	-	COG not assigned	COG not assigned
group_9371		Stp1/IreP family PP2C-type Ser/Thr phosphatase;Serine/threonine phosphatase stp	242	243	1.00413	294	759	755.591	759	294;399;758;759	2	Listeria_chromosomes	242	T	COG0631; PTC1; Serine/threonine protein phosphatase [Signal transduction mechanisms]. (7.88e-93)	Signal transduction mechanisms	Cellular processing and signaling
group_9374		methionyl-tRNA formyltransferase;Methionyl-tRNA formyltransferase	242	244	1.00826	246	951	941.557	939	246;588;591;939;945;951	4	Listeria_chromosomes	242	J	COG0223; Fmt; Methionyl-tRNA formyltransferase [Translation; ribosomal structure and biogenesis]. (1.55e-146)	Translation; ribosomal structure and biogenesis	Information storage and processing
group_9378	yidC	membrane protein insertase YidC;Membrane protein insertase YidC 1;YidC/Oxa1 family membrane protein insertase;Membrane protein insertase YidC 2	242	243	1.00413	309	828	817.037	828	309;351;483;495;822;825;828	7	Listeria_chromosomes	242	M	COG0706; YidC; Preprotein translocase subunit YidC [Intracellular trafficking and secretion]. (1.90e-53)	Cell wall/membrane/envelope biogenesis	Cellular processing and signaling
group_9380	qoxC	cytochrome aa3 quinol oxidase subunit III;Quinol oxidase subunit 3	242	242	1	609	612	611.988	612	609;612	0	Listeria_chromosomes	242	C	COG1845; CyoC; Heme/copper-type cytochrome/quinol oxidase; subunit 3 [Energy production and conversion]. (3.53e-71)	Energy production and conversion	Metabolism
group_9381	qoxB	cytochrome aa3 quinol oxidase subunit I;Quinol oxidase subunit 1	242	242	1	1977	1980	1979.99	1980	1977;1980	0	Listeria_chromosomes	242	C	COG0843; CyoB; Heme/copper-type cytochrome/quinol oxidases; subunit 1 [Energy production and conversion]. (0.0)	Energy production and conversion	Metabolism
group_9386	qoxA	cytochrome aa3 quinol oxidase subunit II;Quinol oxidase subunit 2;Probable quinol oxidase subunit 2	242	244	1.00826	240	1107	1096.81	1107	240;735;1098;1107	4	Listeria_chromosomes	242	C	COG1622; CyoA; Heme/copper-type cytochrome/quinol oxidases; subunit 2 [Energy production and conversion]. (9.39e-97)	Energy production and conversion	Metabolism
group_9388		rhodanese-related sulfurtransferase;UPF0176 protein Lmo1384	242	242	1	948	996	993.905	960	948;960;969;996	0	Listeria_chromosomes	242	J	COG1054; COG1054; Predicted sulfurtransferase [General function prediction only]. (4.25e-165)	Translation; ribosomal structure and biogenesis	Information storage and processing
group_9389	coaBC	bifunctional phosphopantothenoylcysteine decarboxylase/phosphopantothenate--cysteine ligase CoaBC;Phosphopantothenate--cysteine ligase	242	244	1.00826	498	1203	1189.8	1200	498;543;633;1200;1203	4	Listeria_chromosomes	242	H	COG0452; Dfp; Phosphopantothenoylcysteine synthetase/decarboxylase [Coenzyme metabolism]. (6.36e-169)	Coenzyme transport and metabolism	Metabolism
group_9392		YitT family protein;UPF0750 membrane protein yqfU	242	242	1	888	927	926.838	927	888;926;927	0	Listeria_chromosomes	242	S	COG1284; COG1284; Uncharacterized conserved protein [Function unknown]. (7.29e-83)	Function unknown	Poorly described
group_9397		DNA translocase FtsK	242	242	1	2259	2289	2274.68	2274	2259;2262;2274;2280;2283;2289	0	Listeria_chromosomes	242	D	COG1674; FtsK; DNA segregation ATPase FtsK/SpoIIIE and related proteins [Cell division and chromosome partitioning]. (0.0)	Cell cycle control; cell division; chromosome partitioning	Cellular processing and signaling
group_9398		BMP family protein;CD4+ T-cell-stimulating antigen	242	242	1	1065	1074	1073.96	1074	1065;1074	0	Listeria_chromosomes	242	T	COG1744; Med; Uncharacterized ABC-type transport system; periplasmic component/surface lipoprotein [General function prediction only]. (1.70e-106)	Signal transduction mechanisms	Cellular processing and signaling
group_9399		superoxide dismutase;Superoxide dismutase [Mn]	242	242	1	609	609	609	609	609	0	Listeria_chromosomes	242	P	COG0605; SodA; Superoxide dismutase [Inorganic ion transport and metabolism]. (4.67e-107)	Inorganic ion transport and metabolism	Metabolism
group_9401		ABC transporter ATP-binding protein;Uncharacterized ABC transporter ATP-binding protein YufO	242	242	1	1536	1542	1541.98	1542	1536;1542;1543	0	Listeria_chromosomes	242	F	COG3845; COG3845; ABC-type uncharacterized transport systems; ATPase components [General function prediction only]. (5.34e-105)	Nucleotide transport and metabolism	Metabolism
group_9402		ABC transporter permease;Uncharacterized ABC transporter permease protein yufP	242	242	1	1053	1053	1053	1053	1053	0	Listeria_chromosomes	242	F	COG4603; COG4603; ABC-type uncharacterized transport system; permease component [General function prediction only]. (1.37e-114)	Nucleotide transport and metabolism	Metabolism
group_9403		ABC transporter permease;Uncharacterized ABC transporter permease protein yufQ	242	242	1	951	957	951.025	951	951;957	0	Listeria_chromosomes	242	F	COG1079; COG1079; Uncharacterized ABC-type transport system; permease component [General function prediction only]. (2.02e-105)	Nucleotide transport and metabolism	Metabolism
group_9404		insulinase family protein;Uncharacterized zinc protease ymfH	242	242	1	1284	1290	1286.89	1287	1284;1287;1290	0	Listeria_chromosomes	242	R	COG0612; PqqL; Predicted Zn-dependent peptidases [General function prediction only]. (7.24e-93)	General function prediction only	Poorly described
group_9405	pgsA	CDP-diacylglycerol--glycerol-3-phosphate 3-phosphatidyltransferase	242	242	1	579	579	579	579	579	0	Listeria_chromosomes	242	I	COG0558; PgsA; Phosphatidylglycerophosphate synthase [Lipid metabolism]. (5.24e-37)	Lipid transport and metabolism	Metabolism
group_9406	recA	recombinase RecA;Protein RecA	242	242	1	1044	1047	1046.99	1047	1044;1047	0	Listeria_chromosomes	242	L	COG0468; RecA; RecA/RadA recombinase [DNA replication; recombination; and repair]. (5.93e-126)	Replication; recombination and repair	Information storage and processing
group_9407	rny	ribonuclease Y;Ribonuclease Y	242	242	1	1563	1569	1563.02	1563	1563;1569	0	Listeria_chromosomes	242	JR	COG1418; COG1418; Predicted HD superfamily hydrolase [General function prediction only]. (1.68e-67)	Translation; ribosomal structure and biogenesis; General function prediction only	Information storage and processing; Poorly described
group_9408		TIGR00282 family metallophosphoesterase;Uncharacterized protein ymdB	242	242	1	804	804	804	804	804	0	Listeria_chromosomes	242	T	COG1692; COG1692; Calcineurin-like phosphoesterase [General function prediction only]. (1.11e-159)	Signal transduction mechanisms	Cellular processing and signaling
group_9409	mutS	DNA mismatch repair protein MutS	242	242	1	474	2583	2574.16	2583	474;2571;2582;2583	1	Listeria_chromosomes	242	L	COG0249; MutS; Mismatch repair ATPase (MutS family) [DNA replication; recombination; and repair]. (0.0)	Replication; recombination and repair	Information storage and processing
group_9411	pflB	formate C-acetyltransferase;Formate acetyltransferase	242	242	1	2232	2232	2232	2232	2227;2232	0	Listeria_chromosomes	242	C	COG1882; PflD; Pyruvate-formate lyase [Energy production and conversion]. (0.0)	Energy production and conversion	Metabolism
group_9412	pflA	pyruvate formate lyase-activating protein;Pyruvate formate-lyase-activating enzyme	242	242	1	708	747	746.814	747	708;741;747	0	Listeria_chromosomes	242	O	COG1180; PflA; Pyruvate-formate lyase-activating enzyme [Posttranslational modification; protein turnover; chaperones]. (3.75e-81)	Posttranslational modification; protein turnover; chaperones	Cellular processing and signaling
group_9417		PTS glucose transporter subunit IIA;Putative phosphotransferase enzyme IIA component ypqE	242	242	1	492	492	492	492	492	0	Listeria_chromosomes	242	G	COG2190; NagE; Phosphotransferase system IIA components [Carbohydrate transport and metabolism]. (1.47e-64)	Carbohydrate transport and metabolism	Metabolism
group_9427		S1 RNA-binding domain-containing protein;Uncharacterized protein yitL;DNA-binding protein	242	244	1.00826	213	897	863.889	873	213;300;519;873;897	4	Listeria_chromosomes	242	R	COG2996; COG2996; Predicted RNA-bindining protein (contains S1 and HTH domains) [General function prediction only]. (5.57e-130)	General function prediction only	Poorly described
group_9428		cell wall-active antibiotics response protein;Protein LiaF	242	242	1	714	714	714	714	714	0	Listeria_chromosomes	242	T	COG4758; COG4758; Predicted membrane protein [Function unknown]. (7.01e-69)	Signal transduction mechanisms	Cellular processing and signaling
group_9431		sensor histidine kinase;Sensor histidine kinase LiaS	242	242	1	1056	1059	1058.99	1059	1056;1059	0	Listeria_chromosomes	242	T	COG4585; COG4585; Signal transduction histidine kinase [Signal transduction mechanisms]. (1.37e-77)	Signal transduction mechanisms	Cellular processing and signaling
group_9433		response regulator transcription factor;Transcriptional regulatory protein LiaR	242	242	1	639	639	639	639	639	0	Listeria_chromosomes	242	TK	COG2197; CitB; Response regulator containing a CheY-like receiver domain and an HTH DNA-binding domain [Signal transduction mechanisms / Transcription]. (2.16e-87)	Signal transduction mechanisms; Transcription	Cellular processing and signaling; Information storage and processing
group_9434		TrkA family potassium uptake protein;potassium transporter Trk	242	242	1	660	681	680.913	660	660;681	0	Listeria_chromosomes	242	PT	COG0569; TrkA; K+ transport systems; NAD-binding component [Inorganic ion transport and metabolism]. (7.28e-79)	Inorganic ion transport and metabolism; Signal transduction mechanisms	Metabolism; Cellular processing and signaling
group_9473		Transcriptional regulator CtsR;CtsR family transcriptional regulator	242	243	1.00413	459	459	459	459	459	0	Listeria_chromosomes	242	K	COG4463; CtsR; Transcriptional repressor of class III stress genes [Transcription]. (5.37e-78)	Transcription	Information storage and processing
ndk	ndk	nucleoside-diphosphate kinase;Nucleoside diphosphate kinase	242	242	1	444	444	444	444	444;445	0	Listeria_chromosomes	242	F	COG0105; Ndk; Nucleoside diphosphate kinase [Nucleotide transport and metabolism]. (6.15e-36)	Nucleotide transport and metabolism	Metabolism
nusB	nusB	transcription antitermination factor NusB;N utilization substance protein B homolog	242	242	1	387	393	387.025	387	387;393	0	Listeria_chromosomes	242	K	COG0781; NusB; Transcription termination factor [Transcription]. (9.20e-45)	Transcription	Information storage and processing
nusG	nusG	Transcription antitermination protein NusG;transcription termination/antitermination protein NusG	242	242	1	324	555	553.004	534	324;531;534;555	2	Listeria_chromosomes	242	K	COG0250; NusG; Transcription antiterminator [Transcription]. (1.02e-71)	Transcription	Information storage and processing
prli42	prli42	stressosome-associated protein Prli42;hypothetical protein;Undefined function	242	242	1	63	96	95.8631	96	63;96	1	Listeria_chromosomes	242	-	-	COG not assigned	COG not assigned
qoxD	qoxD	cytochrome aa3 quinol oxidase subunit IV;Probable quinol oxidase subunit 4	242	242	1	330	333	332.988	333	330;333	0	Listeria_chromosomes	242	C	COG3125; CyoD; Heme/copper-type cytochrome/quinol oxidase; subunit 4 [Energy production and conversion]. (9.31e-33)	Energy production and conversion	Metabolism
rho	rho	transcription termination factor Rho;Transcription termination factor Rho	242	242	1	1272	1272	1272	1272	1271;1272;1273	0	Listeria_chromosomes	242	K	COG1158; Rho; Transcription termination factor [Transcription]. (1.27e-22)	Transcription	Information storage and processing
rimM	rimM	ribosome maturation factor RimM;Ribosome maturation factor RimM	242	242	1	516	519	518.988	519	516;519	0	Listeria_chromosomes	242	J	COG0806; RimM; RimM protein; required for 16S rRNA processing [Translation; ribosomal structure and biogenesis]. (8.13e-63)	Translation; ribosomal structure and biogenesis	Information storage and processing
rnpA	rnpA	ribonuclease P protein component	242	242	1	354	366	360.57	360	354;360;363;366	0	Listeria_chromosomes	242	J	COG0594; RnpA; RNase P protein component [Translation; ribosomal structure and biogenesis]. (2.91e-32)	Translation; ribosomal structure and biogenesis	Information storage and processing
rplI	rplI	50S ribosomal protein L9	242	242	1	447	447	447	447	447	0	Listeria_chromosomes	242	J	COG0359; RplI; Ribosomal protein L9 [Translation; ribosomal structure and biogenesis]. (2.21e-46)	Translation; ribosomal structure and biogenesis	Information storage and processing
rpmG	rpmG	50S ribosomal protein L33	242	242	1	150	150	150	150	150	0	Listeria_chromosomes	242	J	COG0267; RpmG; Ribosomal protein L33 [Translation; ribosomal structure and biogenesis]. (3.56e-14)	Translation; ribosomal structure and biogenesis	Information storage and processing
rpsG	rpsG	30S ribosomal protein S7	242	242	1	471	471	471	471	471	0	Listeria_chromosomes	242	J	COG0049; RpsG; Ribosomal protein S7 [Translation; ribosomal structure and biogenesis]. (1.06e-84)	Translation; ribosomal structure and biogenesis	Information storage and processing
rsbW	rsbW	anti-sigma B factor RsbW;Serine-protein kinase rsbW	242	242	1	474	474	474	474	474	0	Listeria_chromosomes	242	T	COG2172; RsbW; Anti-sigma regulatory factor (Ser/Thr protein kinase) [Signal transduction mechanisms]. (3.55e-39)	Signal transduction mechanisms	Cellular processing and signaling
secE	secE	preprotein translocase subunit SecE;Preprotein translocase subunit SecE	242	242	1	180	192	180.05	180	180;192	0	Listeria_chromosomes	242	U	COG0690; SecE; Preprotein translocase subunit SecE [Intracellular trafficking and secretion]. (1.62e-08)	Intracellular trafficking; secretion; and vesicular transport	Cellular processing and signaling
sufS	sufS	cysteine desulfurase;Probable cysteine desulfurase;aminotransferase class V-fold PLP-dependent enzyme;SufS family cysteine desulfurase	242	244	1.00826	120	1227	1208.48	1227	120;306;456;627;723;1116;1227	6	Listeria_chromosomes	242	E	COG0520; csdA; Selenocysteine lyase/Cysteine desulfurase [Posttranslational modification; protein turnover; chaperones]. (0.0)	Amino acid transport and metabolism	Metabolism
tagD	tagD	glycerol-3-phosphate cytidylyltransferase;Glycerol-3-phosphate cytidylyltransferase	242	242	1	384	384	384	384	384	0	Listeria_chromosomes	242	M	COG0615; TagD; Cytidylyltransferase [Cell envelope biogenesis; outer membrane / Lipid metabolism]. (2.51e-48)	Cell wall/membrane/envelope biogenesis	Cellular processing and signaling
xseB	xseB	exodeoxyribonuclease VII small subunit;Exodeoxyribonuclease 7 small subunit	242	242	1	228	228	228	228	228	0	Listeria_chromosomes	242	L	COG1722; XseB; Exonuclease VII small subunit [DNA replication; recombination; and repair]. (2.84e-16)	Replication; recombination and repair	Information storage and processing
yaaA	yaaA	S4 domain-containing protein YaaA;Uncharacterized protein yaaA	242	242	1	219	288	222.533	222	219;222;288	240	Listeria_chromosomes	242	J	COG2501; COG2501; S4-like RNA binding protein [Replication; recombination; and repair]. (6.05e-29)	Translation; ribosomal structure and biogenesis	Information storage and processing
zurR	zurR	transcriptional repressor;transcriptional regulator ZurR	242	242	1	426	429	428.988	426	426;429	0	Listeria_chromosomes	242	P	COG0735; Fur; Fe2+/Zn2+ uptake regulation proteins [Inorganic ion transport and metabolism]. (2.59e-40)	Inorganic ion transport and metabolism	Metabolism
accB	accB	acetyl-CoA carboxylase biotin carboxyl carrier protein;Biotin carboxyl carrier protein of acetyl-CoA carboxylase	241	241	1	468	480	473.577	468	465;468;471;480	0	Listeria_chromosomes	241	I	COG0511; AccB; Biotin carboxyl carrier protein [Lipid metabolism]. (2.29e-33)	Lipid transport and metabolism	Metabolism
addB~~~addA	addB; addA	helicase-exonuclease AddAB subunit AddB;helicase-exonuclease AddAB subunit AddA;ATP-dependent helicase/nuclease subunit A;ATP-dependent helicase/deoxyribonuclease subunit B	241	480	1.9917	3474	7182	3608.65	3705	3465;3474;3486;3705;3708;3711;3726;7182	478	Listeria_chromosomes	241	L	COG3857; AddB; ATP-dependent nuclease; subunit B [DNA replication; recombination; and repair]. (0.0)	Replication; recombination and repair	Information storage and processing
alsS	alsS	acetolactate synthase AlsS	241	241	1	1704	1704	1704	1698	1695;1698;1704	0	Listeria_chromosomes	241	EH	COG0028; IlvB; Thiamine pyrophosphate-requiring enzymes [acetolactate synthase; pyruvate dehydrogenase (cytochrome); glyoxylate carboligase; phosphonopyruvate decarboxylase] [Amino acid transport and metabolism / Coenzyme metabolism]. (0.0)	Amino acid transport and metabolism; Coenzyme transport and metabolism	Metabolism; Metabolism
aroE	aroE	shikimate dehydrogenase	241	241	1	870	870	870	870	852;870	0	Listeria_chromosomes	241	E	COG0169; AroE; Shikimate 5-dehydrogenase [Amino acid transport and metabolism]. (6.37e-117)	Amino acid transport and metabolism	Metabolism
aroH	aroH	chorismate mutase;Chorismate mutase AroH	241	241	1	375	375	375	375	375	0	Listeria_chromosomes	241	E	COG4401; AroH; Chorismate mutase [Amino acid transport and metabolism]. (1.95e-61)	Amino acid transport and metabolism	Metabolism
cbiG	cbiG	Protein CbiG;cobalt-precorrin 5A hydrolase	241	242	1.00415	393	1032	1027.25	1032	393;522;1023;1032	2	Listeria_chromosomes	241	H	COG2073; CbiG; Cobalamin biosynthesis protein CbiG [Coenzyme metabolism]. (1.18e-67)	Coenzyme transport and metabolism	Metabolism
coaD	coaD	pantetheine-phosphate adenylyltransferase;Phosphopantetheine adenylyltransferase	241	241	1	483	486	483.174	483	483;486	0	Listeria_chromosomes	241	H	COG0669; CoaD; Phosphopantetheine adenylyltransferase [Coenzyme metabolism]. (3.81e-96)	Coenzyme transport and metabolism	Metabolism
cobC	cobC	alpha-ribazole phosphatase;Alpha-ribazole phosphatase	241	241	1	576	576	576	576	576	0	Listeria_chromosomes	241	G	COG0406; phoE; Broad specificity phosphatase PhoE and related phosphatases [General function prediction only]. (1.11e-48)	Carbohydrate transport and metabolism	Metabolism
cobJ	cobJ	Cobalt-precorrin-3B C(17)-methyltransferase;precorrin-3B C(17)-methyltransferase	241	242	1.00415	186	726	721.562	726	186;390;528;726	3	Listeria_chromosomes	241	H	COG1010; CobJ; Precorrin-3B methylase [Coenzyme metabolism]. (1.92e-139)	Coenzyme transport and metabolism	Metabolism
cobS	cobS	adenosylcobinamide-GDP ribazoletransferase	241	241	1	747	747	747	747	729;741;747	0	Listeria_chromosomes	241	H	COG0368; CobS; Cobalamin-5-phosphate synthase [Coenzyme metabolism]. (1.56e-56)	Coenzyme transport and metabolism	Metabolism
cobU	cobU	bifunctional adenosylcobinamide kinase/adenosylcobinamide-phosphate guanylyltransferase;Bifunctional adenosylcobalamin biosynthesis protein CobU	241	241	1	558	558	558	558	558	0	Listeria_chromosomes	241	H	COG2087; CobU; Adenosyl cobinamide kinase/adenosyl cobinamide phosphate guanylyltransferase [Coenzyme metabolism]. (4.19e-77)	Coenzyme transport and metabolism	Metabolism
crcB	crcB	fluoride efflux transporter CrcB	241	241	1	357	357	357	357	356;357;358	0	Listeria_chromosomes	241	DP	COG0239; CrcB; Integral membrane protein possibly involved in chromosome condensation [Cell division and chromosome partitioning]. (1.79e-17)	Cell cycle control; cell division; chromosome partitioning; Inorganic ion transport and metabolism	Cellular processing and signaling; Metabolism
cshA	cshA	ATP-dependent RNA helicase CshA	241	241	1	1575	1575	1575	1563	1551;1554;1557;1560;1563;1569;1575	0	Listeria_chromosomes	241	L	COG0513; SrmB; Superfamily II DNA and RNA helicases [DNA replication; recombination; and repair / Transcription / Translation; ribosomal structure and biogenesis]. (5.63e-177)	Replication; recombination and repair	Information storage and processing
cysE	cysE	Serine acetyltransferase;serine O-acetyltransferase	241	241	1	528	615	614.315	615	528;537;615	2	Listeria_chromosomes	241	E	COG1045; CysE; Serine acetyltransferase [Amino acid transport and metabolism]. (3.58e-82)	Amino acid transport and metabolism	Metabolism
dapA	dapA	4-hydroxy-tetrahydrodipicolinate synthase;Dihydrodipicolinate synthase	241	241	1	882	882	882	882	882	0	Listeria_chromosomes	241	EM	COG0329; DapA; Dihydrodipicolinate synthase/N-acetylneuraminate lyase [Amino acid transport and metabolism / Cell envelope biogenesis; outer membrane]. (2.59e-124)	Amino acid transport and metabolism; Cell wall/membrane/envelope biogenesis	Metabolism; Cellular processing and signaling
dltC	dltC	D-alanine--poly(phosphoribitol) ligase subunit DltC;D-alanine--poly(phosphoribitol) ligase subunit 2	241	241	1	237	237	237	237	237	0	Listeria_chromosomes	241	I	COG0236; AcpP; Acyl carrier protein [Lipid metabolism / Secondary metabolites biosynthesis; transport; and catabolism]. (5.17e-06)	Lipid transport and metabolism	Metabolism
dltX	dltX	teichoic acid D-Ala incorporation-associated protein DltX;Uncharacterized membrane protein ywzH	241	241	1	147	147	147	147	147	0	Listeria_chromosomes	241	-	-	COG not assigned	COG not assigned
dxs	dxs	1-deoxy-D-xylulose-5-phosphate synthase	241	241	1	1416	1920	1830.7	1830	1416;1782;1830;1884;1905;1920	5	Listeria_chromosomes	241	HI	COG1154; Dxs; Deoxyxylulose-5-phosphate synthase [Coenzyme metabolism / Lipid metabolism]. (0.0)	Coenzyme transport and metabolism; Lipid transport and metabolism	Metabolism; Metabolism
eetA	eetA	flavin-based extracellular electron transfer system protein EetA;Ribosome maturation factor RimM	241	241	1	435	435	435	435	434;435	0	Listeria_chromosomes	241	S	COG5341; COG5341; Uncharacterized protein conserved in bacteria [Function unknown]. (5.62e-55)	Function unknown	Poorly described
eutA	eutA	ethanolamine ammonia-lyase reactivating factor EutA;Ethanolamine utilization protein eutA	241	241	1	1320	1422	1421.58	1422	1320;1421;1422	0	Listeria_chromosomes	241	E	COG4819; EutA; Ethanolamine utilization protein; possible chaperonin protecting lyase from inhibition [Amino acid transport and metabolism]. (0.0)	Amino acid transport and metabolism	Metabolism
eutC	eutC	ethanolamine ammonia-lyase subunit EutC	241	241	1	885	885	885	882	882;885	0	Listeria_chromosomes	241	E	COG4302; EutC; Ethanolamine ammonia-lyase; small subunit [Amino acid transport and metabolism]. (6.56e-178)	Amino acid transport and metabolism	Metabolism
eutJ	eutJ	ethanolamine utilization protein EutJ;Ethanolamine utilization protein eutJ	241	243	1.0083	216	840	830.407	840	216;276;321;837;840	4	Listeria_chromosomes	241	E	COG4820; EutJ; Ethanolamine utilization protein; possible chaperonin [Amino acid transport and metabolism]. (2.79e-165)	Amino acid transport and metabolism	Metabolism
eutP	eutP	EutP/PduV family microcompartment system protein;Propanediol utilization protein pduV	241	241	1	432	432	432	432	432	0	Listeria_chromosomes	241	E	COG4917; EutP; Ethanolamine utilization protein [Amino acid transport and metabolism]. (1.16e-72)	Amino acid transport and metabolism	Metabolism
ezrA	ezrA	septation ring formation regulator EzrA;Septation ring formation regulator EzrA	241	241	1	1716	1716	1716	1716	1715;1716	0	Listeria_chromosomes	241	D	COG4477; EzrA; Negative regulator of septation ring formation [Cell division and chromosome partitioning]. (0.0)	Cell cycle control; cell division; chromosome partitioning	Cellular processing and signaling
fbpA	fbpA	Rqc2 family fibronectin-binding protein FbpA;Uncharacterized protein yloA	241	241	1	1713	1713	1713	1713	1713	0	Listeria_chromosomes	241	JO	COG1293; COG1293; Predicted RNA-binding protein homologous to eukaryotic snRNP [Transcription]. (0.0)	Translation; ribosomal structure and biogenesis; Posttranslational modification; protein turnover; chaperones	Information storage and processing; Cellular processing and signaling
fepA	fepA	multidrug efflux MATE transporter FepA;Multidrug export protein mepA	241	241	1	1332	1332	1332	1332	1332	0	Listeria_chromosomes	241	V	COG0534; NorM; Na+-driven multidrug efflux pump [Defense mechanisms]. (2.66e-71)	Defense mechanisms	Cellular processing and signaling
flgB	flgB	flagellar basal body rod protein FlgB;Flagellar basal body rod protein FlgB	241	241	1	402	402	402	402	402	0	Listeria_chromosomes	241	N	COG1815; FlgB; Flagellar basal body protein [Cell motility and secretion]. (3.51e-32)	Cell motility	Cellular processing and signaling
flgG	flgG	flagellar basal-body rod protein FlgG;Flagellar hook protein flgE	241	243	1.0083	228	780	773.679	780	228;348;471;552;777;780	4	Listeria_chromosomes	241	N	COG4786; FlgG; Flagellar basal body rod protein [Cell motility and secretion]. (8.32e-67)	Cell motility	Cellular processing and signaling
fliE	fliE	flagellar hook-basal body complex protein FliE;Flagellar hook-basal body complex protein FliE	241	241	1	297	297	297	297	297	0	Listeria_chromosomes	241	N	COG1677; FliE; Flagellar hook-basal body protein [Cell motility and secretion / Intracellular trafficking and secretion]. (5.80e-20)	Cell motility	Cellular processing and signaling
fliR	fliR	Flagellar biosynthetic protein fliR;flagellar type III secretion system protein FliR	241	241	1	642	762	761.004	762	642;762	2	Listeria_chromosomes	241	N	COG1684; FliR; Flagellar biosynthesis pathway; component FliR [Cell motility and secretion / Intracellular trafficking and secretion]. (6.81e-56)	Cell motility	Cellular processing and signaling
folB	folB	dihydroneopterin aldolase;Dihydroneopterin aldolase	241	241	1	375	375	375	375	375	0	Listeria_chromosomes	241	H	COG1539; FolB; Dihydroneopterin aldolase [Coenzyme metabolism]. (7.50e-51)	Coenzyme transport and metabolism	Metabolism
folK	folK	2-amino-4-hydroxy-6- hydroxymethyldihydropteridine diphosphokinase;2-amino-4-hydroxy-6- hydroxymethyldihydropteridinepyrophosphokinase	241	241	1	240	480	478	480	240;479;480	2	Listeria_chromosomes	241	H	COG0801; FolK; 7;8-dihydro-6-hydroxymethylpterin-pyrophosphokinase [Coenzyme metabolism]. (8.46e-71)	Coenzyme transport and metabolism	Metabolism
folP	folP	dihydropteroate synthase	241	241	1	816	816	816	816	786;816	0	Listeria_chromosomes	241	H	COG0294; FolP; Dihydropteroate synthase and related enzymes [Coenzyme metabolism]. (8.11e-106)	Coenzyme transport and metabolism	Metabolism
ftsA	ftsA	cell division protein FtsA	241	241	1	1302	1302	1302	1281	1272;1275;1281;1302	0	Listeria_chromosomes	241	D	COG0849; ftsA; Cell division ATPase FtsA [Cell division and chromosome partitioning]. (1.19e-149)	Cell cycle control; cell division; chromosome partitioning	Cellular processing and signaling
ftsL	ftsL	cell division protein FtsL;Cell division protein FtsL	241	241	1	363	363	363	363	363	0	Listeria_chromosomes	241	D	COG4839; FtsL; Protein required for the initiation of cell division [Cell division and chromosome partitioning]. (4.33e-38)	Cell cycle control; cell division; chromosome partitioning	Cellular processing and signaling
ftsZ	ftsZ	cell division protein FtsZ	241	241	1	1179	1179	1179	1176	1176;1179	0	Listeria_chromosomes	241	D	COG0206; FtsZ; Cell division GTPase [Cell division and chromosome partitioning]. (3.07e-126)	Cell cycle control; cell division; chromosome partitioning	Cellular processing and signaling
fur	fur	ferric iron uptake transcriptional regulator	241	241	1	465	465	465	453	447;453;459;465	0	Listeria_chromosomes	241	P	COG0735; Fur; Fe2+/Zn2+ uptake regulation proteins [Inorganic ion transport and metabolism]. (3.74e-53)	Inorganic ion transport and metabolism	Metabolism
fxsA	fxsA	membrane protein FxsA;UPF0716 protein ytzA	241	241	1	378	378	378	378	378	0	Listeria_chromosomes	241	R	COG3030; FxsA; Protein affecting phage T7 exclusion by the F plasmid [General function prediction only]. (3.88e-36)	General function prediction only	Poorly described
gcvH	gcvH	glycine cleavage system protein GcvH;Glycine cleavage system H protein	241	241	1	378	378	378	378	378	0	Listeria_chromosomes	241	E	COG0509; GcvH; Glycine cleavage system H protein (lipoate-binding) [Amino acid transport and metabolism]. (9.15e-61)	Amino acid transport and metabolism	Metabolism
gpsB	gpsB	cell division regulator GpsB	241	241	1	342	342	342	342	342	0	Listeria_chromosomes	241	D	COG3599; DivIVA; Cell division initiation protein [Cell division and chromosome partitioning]. (2.11e-26)	Cell cycle control; cell division; chromosome partitioning	Cellular processing and signaling
group_10010		Uncharacterized protein yqeG	241	241	1	522	522	522	522	522	0	Listeria_chromosomes	241	R	COG2179; COG2179; Predicted hydrolase of the HAD superfamily [General function prediction only]. (2.45e-85)	General function prediction only	Poorly described
group_10044		Spermidine N(1)-acetyltransferase	241	241	1	519	519	519	519	519	0	Listeria_chromosomes	241	JO	COG1670; RimL; Acetyltransferases; including N-acetylases of ribosomal proteins [Translation; ribosomal structure and biogenesis]. (5.11e-35)	Translation; ribosomal structure and biogenesis; Posttranslational modification; protein turnover; chaperones	Information storage and processing; Cellular processing and signaling
group_10045		Uncharacterized acyl-CoA thioester hydrolase YkhA	241	241	1	519	519	519	519	519	0	Listeria_chromosomes	241	I	COG1607; COG1607; Acyl-CoA hydrolase [Lipid metabolism]. (4.11e-67)	Lipid transport and metabolism	Metabolism
group_10180		Uncharacterized protein yutG	241	241	1	501	501	501	501	501	0	Listeria_chromosomes	241	I	COG1267; PgpA; Phosphatidylglycerophosphatase A and related proteins [Lipid metabolism]. (1.40e-50)	Lipid transport and metabolism	Metabolism
group_10181		Probable NAD-dependent malic enzyme 3;NAD-dependent malic enzyme	241	242	1.00415	1644	1644	1644	1644	1643;1644	0	Listeria_chromosomes	241	C	COG0281; SfcA; Malic enzyme [Energy production and conversion]. (1.07e-149)	Energy production and conversion	Metabolism
group_10204		Probable thiol peroxidase	241	241	1	498	498	498	498	498	0	Listeria_chromosomes	241	O	COG2077; Tpx; Peroxiredoxin [Posttranslational modification; protein turnover; chaperones]. (1.05e-92)	Posttranslational modification; protein turnover; chaperones	Cellular processing and signaling
group_1026		dihydrolipoyllysine-residue acetyltransferase	241	241	1	1635	1635	1635	1635	1611;1623;1632;1635	0	Listeria_chromosomes	241	C	COG0508; AceF; Pyruvate/2-oxoglutarate dehydrogenase complex; dihydrolipoamide acyltransferase (E2) component; and related enzymes [Energy production and conversion]. (1.02e-161)	Energy production and conversion	Metabolism
group_10318		Mannose-specific phosphotransferase enzyme IIB component	241	241	1	486	486	486	486	486	0	Listeria_chromosomes	241	G	COG3444; COG3444; Phosphotransferase system; mannose/fructose/N-acetylgalactosamine-specific component IIB [Carbohydrate transport and metabolism]. (1.95e-79)	Carbohydrate transport and metabolism	Metabolism
group_10343		Transcription elongation factor GreA	241	241	1	483	483	483	483	483	0	Listeria_chromosomes	241	K	COG0782; COG0782; Uncharacterized conserved protein; YhbC family [Function unknown]. (1.79e-61)	Transcription	Information storage and processing
group_1038		60 kDa chaperonin	241	241	1	1629	1629	1629	1629	1628;1629	0	Listeria_chromosomes	241	O	COG0459; GroL; Chaperonin GroEL (HSP60 family) [Posttranslational modification; protein turnover; chaperones]. (0.0)	Posttranslational modification; protein turnover; chaperones	Cellular processing and signaling
group_10382		Na(+)/H(+) antiporter subunit E	241	241	1	480	480	480	480	480	0	Listeria_chromosomes	241	P	COG1863; MnhE; Multisubunit Na+/H+ antiporter; MnhE subunit [Inorganic ion transport and metabolism]. (1.34e-53)	Inorganic ion transport and metabolism	Metabolism
group_10448		Putative HTH-type transcriptional regulator YwgB	241	241	1	474	474	474	471	471;474	0	Listeria_chromosomes	241	K	COG1959; COG1959; Predicted transcriptional regulator [Transcription]. (2.54e-39)	Transcription	Information storage and processing
group_10484		DNA protection during starvation protein	241	241	1	471	471	471	471	471	0	Listeria_chromosomes	241	PV	COG0783; Dps; DNA-binding ferritin-like protein (oxidative damage protectant) [Inorganic ion transport and metabolism]. (1.61e-59)	Inorganic ion transport and metabolism; Defense mechanisms	Metabolism; Cellular processing and signaling
group_10485		Putative universal stress protein SAOUHSC_01819	241	241	1	471	471	471	471	471	0	Listeria_chromosomes	241	T	COG0589; UspA; Universal stress protein UspA and related nucleotide-binding proteins [Signal transduction mechanisms]. (1.66e-32)	Signal transduction mechanisms	Cellular processing and signaling
group_10513		PTS sugar transporter subunit IIA	241	241	1	468	468	468	465	465;468	0	Listeria_chromosomes	241	GT	COG1762; PtsN; Phosphotransferase system mannitol/fructose-specific IIA domain (Ntr-type) [Carbohydrate transport and metabolism / Signal transduction mechanisms]. (8.95e-34)	Carbohydrate transport and metabolism; Signal transduction mechanisms	Metabolism; Cellular processing and signaling
group_10539		Putative universal stress protein SH1215	241	241	1	465	465	465	465	456;459;465	0	Listeria_chromosomes	241	T	COG0589; UspA; Universal stress protein UspA and related nucleotide-binding proteins [Signal transduction mechanisms]. (2.42e-35)	Signal transduction mechanisms	Cellular processing and signaling
group_10540		Lipoprotein signal peptidase	241	241	1	465	465	465	465	465	0	Listeria_chromosomes	241	MU	COG0597; LspA; Lipoprotein signal peptidase [Cell envelope biogenesis; outer membrane / Intracellular trafficking and secretion]. (8.68e-50)	Cell wall/membrane/envelope biogenesis; Intracellular trafficking; secretion; and vesicular transport	Cellular processing and signaling; Cellular processing and signaling
group_10541		SsrA-binding protein	241	241	1	465	465	465	465	465	0	Listeria_chromosomes	241	O	COG0691; SmpB; tmRNA-binding protein [Posttranslational modification; protein turnover; chaperones]. (5.99e-85)	Posttranslational modification; protein turnover; chaperones	Cellular processing and signaling
group_10613		Cell division protein SepF	241	241	1	459	459	459	459	459	0	Listeria_chromosomes	241	D	COG1799; COG1799; Uncharacterized protein conserved in bacteria [Function unknown]. (1.59e-48)	Cell cycle control; cell division; chromosome partitioning	Cellular processing and signaling
group_10652		UPF0478 protein SAOUHSC_01855	241	241	1	456	456	456	456	456	0	Listeria_chromosomes	241	S	COG4768; COG4768; Uncharacterized protein containing a divergent version of the methyl-accepting chemotaxis-like domain [General function prediction only]. (2.11e-36)	Function unknown	Poorly described
group_1073		ATP-binding cassette domain-containing protein	241	241	1	1602	1602	1602	1602	1601;1602	0	Listeria_chromosomes	241	R	COG0488; Uup; ATPase components of ABC transporters with duplicated ATPase domains [General function prediction only]. (0.0)	General function prediction only	Poorly described
group_10732		Uncharacterized beta-barrel protein ywiB	241	241	1	450	450	450	450	450	0	Listeria_chromosomes	241	S	COG4506; COG4506; Uncharacterized protein conserved in bacteria [Function unknown]. (4.52e-61)	Function unknown	Poorly described
group_10830		Ribose-5-phosphate isomerase B	241	241	1	441	441	441	441	441	0	Listeria_chromosomes	241	G	COG0698; RpiB; Ribose 5-phosphate isomerase RpiB [Carbohydrate transport and metabolism]. (5.80e-75)	Carbohydrate transport and metabolism	Metabolism
group_10913		Protein MraZ	241	241	1	432	432	432	432	432	0	Listeria_chromosomes	241	J	COG2001; COG2001; Uncharacterized protein conserved in bacteria [Function unknown]. (2.67e-75)	Translation; ribosomal structure and biogenesis	Information storage and processing
group_10943		Uncharacterized protein yabR	241	241	1	429	429	429	429	429	0	Listeria_chromosomes	241	R	COG1098; VacB; Predicted RNA binding protein (contains ribosomal protein S1 domain) [Translation; ribosomal structure and biogenesis]. (3.73e-63)	General function prediction only	Poorly described
group_10976		Na(+)/H(+) antiporter subunit B	241	241	1	426	426	426	426	426	0	Listeria_chromosomes	241	P	COG2111; MnhB; Multisubunit Na+/H+ antiporter; MnhB subunit [Inorganic ion transport and metabolism]. (1.02e-21)	Inorganic ion transport and metabolism	Metabolism
group_11000		FlaA locus uncharacterized protein ylxG	241	241	1	423	423	423	423	423	0	Listeria_chromosomes	241	N	COG1843; FlgD; Flagellar hook capping protein [Cell motility and secretion]. (2.86e-34)	Cell motility	Cellular processing and signaling
group_1108		peptide chain release factor 3	241	241	1	1569	1569	1569	1569	1494;1569	0	Listeria_chromosomes	241	J	COG4108; PrfC; Peptide chain release factor RF-3 [Translation; ribosomal structure and biogenesis]. (0.0)	Translation; ribosomal structure and biogenesis	Information storage and processing
group_11086		Protein psiE homolog	241	241	1	414	414	414	414	411;414;415	0	Listeria_chromosomes	241	R	COG3223; COG3223; Predicted membrane protein [Function unknown]. (1.75e-39)	General function prediction only	Poorly described
group_11119		Flagellar basal-body rod protein flgC	241	241	1	411	411	411	411	411	0	Listeria_chromosomes	241	N	COG1558; FlgC; Flagellar basal body rod protein [Cell motility and secretion]. (3.49e-62)	Cell motility	Cellular processing and signaling
group_11142		Uncharacterized protein YqhY	241	241	1	408	408	408	408	402;408	0	Listeria_chromosomes	241	S	COG1302; COG1302; Uncharacterized protein conserved in bacteria [Function unknown]. (3.75e-43)	Function unknown	Poorly described
group_11283		DUF956 family protein	241	241	1	393	393	393	390	390;393	0	Listeria_chromosomes	241	S	COG4687; COG4687; Uncharacterized protein conserved in bacteria [Function unknown]. (4.50e-60)	Function unknown	Poorly described
group_11297		OsmC family protein	241	241	1	393	393	393	381	381;393	0	Listeria_chromosomes	241	R	COG1765; COG1765; Predicted redox protein; regulator of disulfide bond formation [Posttranslational modification; protein turnover; chaperones]. (2.40e-22)	General function prediction only	Poorly described
group_11330		Flagellar protein fliS	241	241	1	387	387	387	387	387	0	Listeria_chromosomes	241	NU	COG1516; FliS; Flagellin-specific chaperone FliS [Cell motility and secretion / Intracellular trafficking and secretion / Posttranslational modification; protein turnover; chaperones]. (3.94e-45)	Cell motility; Intracellular trafficking; secretion; and vesicular transport	Cellular processing and signaling; Cellular processing and signaling
group_11535		HTH-type transcriptional regulator GlnR	241	241	1	369	369	369	369	369	0	Listeria_chromosomes	241	K	COG0789; SoxR; Predicted transcriptional regulators [Transcription]. (7.60e-20)	Transcription	Information storage and processing
group_11579		Nitrogen regulatory PII-like protein	241	241	1	366	366	366	366	366	0	Listeria_chromosomes	241	TE	COG0347; GlnK; Nitrogen regulatory protein PII [Amino acid transport and metabolism]. (2.50e-41)	Signal transduction mechanisms; Amino acid transport and metabolism	Cellular processing and signaling; Metabolism
group_11615		Uncharacterized membrane protein yhaH	241	241	1	363	363	363	363	363	0	Listeria_chromosomes	241	R	COG4980; GvpP; Gas vesicle protein [General function prediction only]. (2.35e-23)	General function prediction only	Poorly described
group_11650		Chemotaxis protein CheY	241	241	1	360	360	360	360	360	0	Listeria_chromosomes	241	T	COG2204; AtoC; Response regulator containing CheY-like receiver; AAA-type ATPase; and DNA-binding domains [Signal transduction mechanisms]. (2.20e-30)	Signal transduction mechanisms	Cellular processing and signaling
group_11745		Propanediol utilization protein PduU	241	241	1	351	351	351	351	351	0	Listeria_chromosomes	241	E	COG4810; EutS; Ethanolamine utilization protein [Amino acid transport and metabolism]. (3.94e-69)	Amino acid transport and metabolism	Metabolism
group_11774		Uncharacterized HTH-type transcriptional regulator YobD	241	241	1	348	348	348	348	348	0	Listeria_chromosomes	241	K	COG1396; HipB; Predicted transcriptional regulators [Transcription]. (1.35e-10)	Transcription	Information storage and processing
group_11863		Uncharacterized protein yaaQ	241	241	1	339	339	339	330	330;339	0	Listeria_chromosomes	241	T	COG3870; COG3870; Uncharacterized protein conserved in bacteria [Function unknown]. (1.25e-66)	Signal transduction mechanisms	Cellular processing and signaling
group_12030		HTH-type transcriptional regulator YodB	241	241	1	324	324	324	324	324	0	Listeria_chromosomes	241	K	COG1733; COG1733; Predicted transcriptional regulators [Transcription]. (4.08e-39)	Transcription	Information storage and processing
group_12099		UPF0133 protein LMHCC_2831	241	241	1	318	318	318	318	318	0	Listeria_chromosomes	241	K	COG0718; COG0718; Uncharacterized protein conserved in bacteria [Function unknown]. (6.18e-30)	Transcription	Information storage and processing
group_12156		Thioredoxin	241	241	1	312	312	312	312	312	0	Listeria_chromosomes	241	O	COG3118; COG3118; Thioredoxin domain-containing protein [Posttranslational modification; protein turnover; chaperones]. (1.48e-25)	Posttranslational modification; protein turnover; chaperones	Cellular processing and signaling
group_12158		Uncharacterized protein ytzB	241	241	1	312	312	312	312	312	0	Listeria_chromosomes	241	S	COG5584; COG5584; Predicted small secreted protein [Function unknown]. (2.84e-47)	Function unknown	Poorly described
group_12196		MIP18 family protein yitW	241	241	1	309	309	309	309	309	0	Listeria_chromosomes	241	O	COG2151; PaaD; Predicted metal-sulfur cluster biosynthetic enzyme [General function prediction only]. (6.43e-48)	Posttranslational modification; protein turnover; chaperones	Cellular processing and signaling
group_12264		Lichenan-specific phosphotransferase enzyme IIA component	241	241	1	303	303	303	303	303	0	Listeria_chromosomes	241	G	COG1447; CelC; Phosphotransferase system cellobiose-specific component IIA [Carbohydrate transport and metabolism]. (1.86e-45)	Carbohydrate transport and metabolism	Metabolism
group_1230		Lysine--tRNA ligase	241	241	1	1497	1497	1497	1497	1497	0	Listeria_chromosomes	241	J	COG1190; LysU; Lysyl-tRNA synthetase (class II) [Translation; ribosomal structure and biogenesis]. (0.0)	Translation; ribosomal structure and biogenesis	Information storage and processing
group_12347		Copper-sensing transcriptional repressor CsoR	241	241	1	294	294	294	294	294	0	Listeria_chromosomes	241	K	COG1937; COG1937; Uncharacterized protein conserved in bacteria [Function unknown]. (5.11e-32)	Transcription	Information storage and processing
group_12421		Propanediol utilization protein PduA	241	241	1	288	288	288	288	288	0	Listeria_chromosomes	241	QC	COG4577; CcmK; Carbon dioxide concentrating mechanism/carboxysome shell protein [Secondary metabolites biosynthesis; transport; and catabolism / Energy production and conversion]. (1.33e-38)	Secondary metabolites biosynthesis; transport and catabolism; Energy production and conversion	Metabolism; Metabolism
group_12422		Na(+)/H(+) antiporter subunit F	241	241	1	288	288	288	288	288	0	Listeria_chromosomes	241	P	COG2212; MnhF; Multisubunit Na+/H+ antiporter; MnhF subunit [Inorganic ion transport and metabolism]. (4.06e-22)	Inorganic ion transport and metabolism	Metabolism
group_12445		Ethanolamine utilization protein EutM	241	241	1	285	285	285	285	282;285;286	0	Listeria_chromosomes	241	QC	COG4577; CcmK; Carbon dioxide concentrating mechanism/carboxysome shell protein [Secondary metabolites biosynthesis; transport; and catabolism / Energy production and conversion]. (1.16e-15)	Secondary metabolites biosynthesis; transport and catabolism; Energy production and conversion	Metabolism; Metabolism
group_12446		10 kDa chaperonin	241	241	1	285	285	285	285	285	0	Listeria_chromosomes	241	O	COG0234; GroS; Co-chaperonin GroES (HSP10) [Posttranslational modification; protein turnover; chaperones]. (2.55e-46)	Posttranslational modification; protein turnover; chaperones	Cellular processing and signaling
group_12493		UPF0298 protein LMHCC_0506	241	241	1	282	282	282	282	282	0	Listeria_chromosomes	241	S	COG4471; COG4471; Uncharacterized protein conserved in bacteria [Function unknown]. (3.98e-34)	Function unknown	Poorly described
group_12494		Galactitol-specific phosphotransferase enzyme IIB component	241	241	1	282	282	282	282	282	0	Listeria_chromosomes	241	G	COG3414; SgaB; Phosphotransferase system; galactitol-specific IIB component [Carbohydrate transport and metabolism]. (7.52e-23)	Carbohydrate transport and metabolism	Metabolism
group_12525		Uncharacterized protein Lmo0216	241	241	1	279	279	279	279	279	0	Listeria_chromosomes	241	J	COG1188; COG1188; Ribosome-associated heat shock protein implicated in the recycling of the 50S subunit (S4 paralog) [Translation; ribosomal structure and biogenesis]. (2.01e-31)	Translation; ribosomal structure and biogenesis	Information storage and processing
group_12559		Propanediol utilization protein PduA	241	241	1	276	276	276	276	276	0	Listeria_chromosomes	241	QC	COG4577; CcmK; Carbon dioxide concentrating mechanism/carboxysome shell protein [Secondary metabolites biosynthesis; transport; and catabolism / Energy production and conversion]. (3.02e-39)	Secondary metabolites biosynthesis; transport and catabolism; Energy production and conversion	Metabolism; Metabolism
group_12561		Uncharacterized protein yutD	241	241	1	276	276	276	276	276	0	Listeria_chromosomes	241	S	COG4470; COG4470; Uncharacterized protein conserved in bacteria [Function unknown]. (2.48e-51)	Function unknown	Poorly described
group_12594		Flagellar biosynthetic protein FliQ	241	241	1	273	273	273	273	273	0	Listeria_chromosomes	241	N	COG1987; FliQ; Flagellar biosynthesis pathway; component FliQ [Cell motility and secretion / Intracellular trafficking and secretion]. (4.45e-20)	Cell motility	Cellular processing and signaling
group_12595		UPF0297 protein lin1538	241	241	1	273	273	273	273	273	0	Listeria_chromosomes	241	S	COG4472; COG4472; Uncharacterized protein conserved in bacteria [Function unknown]. (4.20e-50)	Function unknown	Poorly described
group_12715		Veg family protein	241	241	1	261	261	261	258	258;261	0	Listeria_chromosomes	241	S	COG4466; Veg; Uncharacterized protein conserved in bacteria [Function unknown]. (3.32e-39)	Function unknown	Poorly described
group_12762		hypothetical protein	241	241	1	255	255	255	254	254;255	0	Listeria_chromosomes	241	-	-	COG not assigned	COG not assigned
group_12845		ATP synthase subunit c 2	241	241	1	243	243	243	243	243	0	Listeria_chromosomes	241	C	COG0636; AtpE; F0F1-type ATP synthase; subunit c/Archaeal/vacuolar-type H+-ATPase; subunit K [Energy production and conversion]. (1.34e-09)	Energy production and conversion	Metabolism
group_12849		DUF2584 family protein	241	241	1	243	243	243	243	237;243	0	Listeria_chromosomes	241	-	-	COG not assigned	COG not assigned
group_12882		UPF0154 protein lin1344	241	241	1	240	240	240	240	240	0	Listeria_chromosomes	241	S	COG3763; COG3763; Uncharacterized protein conserved in bacteria [Function unknown]. (1.12e-19)	Function unknown	Poorly described
group_12943		Protein hfq	241	241	1	234	234	234	234	234	0	Listeria_chromosomes	241	T	COG1923; Hfq; Uncharacterized host factor I protein [General function prediction only]. (1.23e-36)	Signal transduction mechanisms	Cellular processing and signaling
group_12944		UPF0346 protein LMHCC_0699	241	241	1	234	234	234	234	234	0	Listeria_chromosomes	241	S	COG4479; COG4479; Uncharacterized protein conserved in bacteria [Function unknown]. (1.19e-36)	Function unknown	Poorly described
group_13078		Undefined function	241	241	1	222	222	222	222	222	0	Listeria_chromosomes	241	-	-	COG not assigned	COG not assigned
group_13189		Kynurenine 3-monooxygenase	241	241	1	210	210	210	210	210	0	Listeria_chromosomes	241	-	-	COG not assigned	COG not assigned
group_13190		UPF0356 protein LMHCC_1593	241	241	1	210	210	210	210	210	0	Listeria_chromosomes	241	KV	COG5503; COG5503; Uncharacterized conserved small protein [Function unknown]. (5.71e-31)	Transcription; Defense mechanisms	Information storage and processing; Cellular processing and signaling
group_13226		DNA-directed RNA polymerase subunit omega	241	241	1	207	207	207	204	204;207	0	Listeria_chromosomes	241	K	COG1758; RpoZ; DNA-directed RNA polymerase; subunit K/omega [Transcription]. (1.31e-19)	Transcription	Information storage and processing
group_13227		Uncharacterized protein yyzM	241	241	1	207	207	207	207	201;204;206;207	0	Listeria_chromosomes	241	S	COG4481; COG4481; Uncharacterized protein conserved in bacteria [Function unknown]. (2.13e-30)	Function unknown	Poorly described
group_1326		Aryl-phospho-beta-D-glucosidase BglH	241	241	1	1461	1461	1461	1461	1461	0	Listeria_chromosomes	241	G	COG2723; BglB; Beta-glucosidase/6-phospho-beta-glucosidase/beta-galactosidase [Carbohydrate transport and metabolism]. (0.0)	Carbohydrate transport and metabolism	Metabolism
group_1327		Pyruvate-formate-lyase deactivase	241	241	1	1461	1461	1461	1461	1461	0	Listeria_chromosomes	241	I	COG1012; PutA; NAD-dependent aldehyde dehydrogenases [Energy production and conversion]. (1.29e-68)	Lipid transport and metabolism	Metabolism
group_13299		Cold shock protein CspD	241	241	1	201	201	201	201	201	0	Listeria_chromosomes	241	K	COG1278; CspC; Cold shock proteins [Transcription]. (3.11e-31)	Transcription	Information storage and processing
group_13300		Cold shock-like protein CspLB	241	241	1	201	201	201	201	201	0	Listeria_chromosomes	241	K	COG1278; CspC; Cold shock proteins [Transcription]. (1.01e-32)	Transcription	Information storage and processing
group_13340		hypothetical protein	241	241	1	198	198	198	199	198;199	0	Listeria_chromosomes	241	-	-	COG not assigned	COG not assigned
group_13357		S-layer protein sap	241	241	1	195	195	195	195	195	0	Listeria_chromosomes	241	-	-	COG not assigned	COG not assigned
group_1342		Probable sensor histidine kinase pdtaS	241	241	1	1458	1458	1458	1458	1458;1459	0	Listeria_chromosomes	241	-	-	COG not assigned	COG not assigned
group_13444		UPF0337 protein lin2261	241	241	1	186	186	186	186	186	0	Listeria_chromosomes	241	S	COG3237; COG3237; Uncharacterized protein conserved in bacteria [Function unknown]. (5.38e-08)	Function unknown	Poorly described
group_13551		50S ribosomal protein L32-2	241	241	1	174	174	174	174	174	0	Listeria_chromosomes	241	J	COG0333; RpmF; Ribosomal protein L32 [Translation; ribosomal structure and biogenesis]. (3.27e-25)	Translation; ribosomal structure and biogenesis	Information storage and processing
group_13570		50S ribosomal protein L32 1	241	241	1	171	171	171	171	170;171	0	Listeria_chromosomes	241	J	COG0333; RpmF; Ribosomal protein L32 [Translation; ribosomal structure and biogenesis]. (5.17e-20)	Translation; ribosomal structure and biogenesis	Information storage and processing
group_1367		Cardiolipin synthase	241	241	1	1449	1449	1449	1449	1448;1449	0	Listeria_chromosomes	241	I	COG1502; Cls; Phosphatidylserine/phosphatidylglycerophosphate/cardiolipin synthases and related enzymes [Lipid metabolism]. (6.95e-124)	Lipid transport and metabolism	Metabolism
group_1505		Dihydrolipoyl dehydrogenase	241	241	1	1404	1404	1404	1404	1404;1406	0	Listeria_chromosomes	241	C	COG1249; Lpd; Pyruvate/2-oxoglutarate dehydrogenase complex; dihydrolipoamide dehydrogenase (E3) component; and related enzymes [Energy production and conversion]. (6.97e-76)	Energy production and conversion	Metabolism
group_1622		UDP-N-acetylmuramoylalanine--D-glutamate ligase	241	241	1	1368	1368	1368	1368	1347;1368	0	Listeria_chromosomes	241	M	COG0771; MurD; UDP-N-acetylmuramoylalanine-D-glutamate ligase [Cell envelope biogenesis; outer membrane]. (0.0)	Cell wall/membrane/envelope biogenesis	Cellular processing and signaling
group_1628		UDP-N-acetylglucosamine 1-carboxyvinyltransferase;UDP-N-acetylglucosamine 1-carboxyvinyltransferase 2	241	241	1	1272	1275	1272.01	1272	1272;1275	0	Listeria_chromosomes	241	M	COG0766; MurA; UDP-N-acetylglucosamine enolpyruvyl transferase [Cell envelope biogenesis; outer membrane]. (0.0)	Cell wall/membrane/envelope biogenesis	Cellular processing and signaling
group_163		UvrABC system protein A	241	241	1	2871	2871	2871	2871	2871	0	Listeria_chromosomes	241	L	COG0178; UvrA; Excinuclease ATPase subunit [DNA replication; recombination; and repair]. (0.0)	Replication; recombination and repair	Information storage and processing
group_1640		Ethanolamine ammonia-lyase heavy chain	241	241	1	1365	1365	1365	1365	1365	0	Listeria_chromosomes	241	E	COG4303; EutB; Ethanolamine ammonia-lyase; large subunit [Amino acid transport and metabolism]. (0.0)	Amino acid transport and metabolism	Metabolism
group_1676		UPF0210 protein LMOf2365_0563	241	241	1	1356	1356	1356	1356	1356	0	Listeria_chromosomes	241	D	COG2848; COG2848; Uncharacterized conserved protein [Function unknown]. (0.0)	Cell cycle control; cell division; chromosome partitioning	Cellular processing and signaling
group_169		Putative phosphotransferase EIIA component	241	241	1	2817	2817	2817	2817	2816;2817	0	Listeria_chromosomes	241	K	COG3933; COG3933; Transcriptional antiterminator [Transcription]. (0.0)	Transcription	Information storage and processing
group_1690		Phosphoglucosamine mutase	241	241	1	1353	1353	1353	1353	1353	0	Listeria_chromosomes	241	G	COG1109; {ManB}; Phosphomannomutase [Carbohydrate transport and metabolism]. (2.01e-174)	Carbohydrate transport and metabolism	Metabolism
group_1691		Glucose-6-phosphate isomerase	241	241	1	1353	1353	1353	1353	1353	0	Listeria_chromosomes	241	G	COG0166; Pgi; Glucose-6-phosphate isomerase [Carbohydrate transport and metabolism]. (1.52e-180)	Carbohydrate transport and metabolism	Metabolism
group_1718		Probable manganese transport protein MntH	241	241	1	1347	1347	1347	1347	1344;1347	0	Listeria_chromosomes	241	P	COG1914; MntH; Mn2+ and Fe2+ transporters of the NRAMP family [Inorganic ion transport and metabolism]. (6.66e-134)	Inorganic ion transport and metabolism	Metabolism
group_1781		Lichenan permease IIC component	241	241	1	1335	1335	1335	1335	1335;1339	0	Listeria_chromosomes	241	G	COG1455; CelB; Phosphotransferase system cellobiose-specific component IIC [Carbohydrate transport and metabolism]. (7.71e-140)	Carbohydrate transport and metabolism	Metabolism
group_1782		Glutamine synthetase	241	241	1	1335	1335	1335	1335	1335	0	Listeria_chromosomes	241	E	COG0174; GlnA; Glutamine synthetase [Amino acid transport and metabolism]. (0.0)	Amino acid transport and metabolism	Metabolism
group_1844		purine permease	241	241	1	1314	1314	1314	1308	1278;1308;1314;1315	0	Listeria_chromosomes	241	F	COG2233; UraA; Xanthine/uracil permeases [Nucleotide transport and metabolism]. (4.43e-21)	Nucleotide transport and metabolism	Metabolism
group_1880		UPF0053 protein yhdP	241	241	1	1305	1305	1305	1305	1302;1305	0	Listeria_chromosomes	241	R	COG1253; TlyC; Hemolysins and related proteins containing CBS domains [General function prediction only]. (3.02e-159)	General function prediction only	Poorly described
group_189		Aconitate hydratase	241	241	1	2703	2703	2703	2703	2702;2703	0	Listeria_chromosomes	241	C	COG1048; AcnA; Aconitase A [Energy production and conversion]. (0.0)	Energy production and conversion	Metabolism
group_1942		Guanine/hypoxanthine permease PbuO	241	241	1	1293	1293	1293	1293	1293	0	Listeria_chromosomes	241	F	COG2252; COG2252; Xanthine/uracil/vitamin C permease [Nucleotide transport and metabolism]. (1.45e-142)	Nucleotide transport and metabolism	Metabolism
group_1943		phosphopyruvate hydratase	241	241	1	1293	1293	1293	1293	1293	0	Listeria_chromosomes	241	G	COG0148; Eno; Enolase [Carbohydrate transport and metabolism]. (0.0)	Carbohydrate transport and metabolism	Metabolism
group_1963		Flagellar hook-associated protein 2	241	241	1	1290	1290	1290	1290	1290	0	Listeria_chromosomes	241	N	COG1345; FliD; Flagellar capping protein [Cell motility and secretion]. (2.25e-78)	Cell motility	Cellular processing and signaling
group_1979		Homoserine dehydrogenase	241	241	1	1287	1287	1287	1287	1287	0	Listeria_chromosomes	241	E	COG0460; ThrA; Homoserine dehydrogenase [Amino acid transport and metabolism]. (3.43e-149)	Amino acid transport and metabolism	Metabolism
group_1997		Trigger factor	241	241	1	1284	1284	1284	1284	1284	0	Listeria_chromosomes	241	O	COG0544; Tig; FKBP-type peptidyl-prolyl cis-trans isomerase (trigger factor) [Posttranslational modification; protein turnover; chaperones]. (1.16e-139)	Posttranslational modification; protein turnover; chaperones	Cellular processing and signaling
group_2030		O-acetylhomoserine (thiol)-lyase	241	241	1	1278	1278	1278	1278	1278	0	Listeria_chromosomes	241	E	COG2873; MET17; O-acetylhomoserine sulfhydrylase [Amino acid transport and metabolism]. (0.0)	Amino acid transport and metabolism	Metabolism
group_2057		Galactitol permease IIC component	241	241	1	1272	1272	1272	1272	1269;1272	0	Listeria_chromosomes	241	G	COG3775; GatC; Phosphotransferase system; galactitol-specific IIC component [Carbohydrate transport and metabolism]. (0.0)	Carbohydrate transport and metabolism	Metabolism
group_2096		Isocitrate dehydrogenase [NADP]	241	241	1	1263	1263	1263	1263	1263;1264	0	Listeria_chromosomes	241	C	COG0538; Icd; Isocitrate dehydrogenases [Energy production and conversion]. (6.03e-18)	Energy production and conversion	Metabolism
group_2098		extracellular solute-binding protein	241	241	1	1263	1263	1263	1260	1260;1263	0	Listeria_chromosomes	241	G	COG2182; MalE; Maltose-binding periplasmic proteins/domains [Carbohydrate transport and metabolism]. (6.12e-170)	Carbohydrate transport and metabolism	Metabolism
group_2114		ATP-dependent Clp protease ATP-binding subunit ClpX	241	241	1	1260	1260	1260	1260	1259;1260	0	Listeria_chromosomes	241	O	COG1219; ClpX; ATP-dependent protease Clp; ATPase subunit [Posttranslational modification; protein turnover; chaperones]. (0.0)	Posttranslational modification; protein turnover; chaperones	Cellular processing and signaling
group_2166		Uncharacterized MFS-type transporter yxiO	241	241	1	1245	1245	1245	1245	1245	0	Listeria_chromosomes	241	R	COG2270; COG2270; Permeases of the major facilitator superfamily [General function prediction only]. (3.06e-151)	General function prediction only	Poorly described
group_2228		Uncharacterized protease yrrO	241	241	1	1227	1227	1227	1227	1227	0	Listeria_chromosomes	241	J	COG0826; COG0826; Collagenase and related proteases [Posttranslational modification; protein turnover; chaperones]. (1.96e-159)	Translation; ribosomal structure and biogenesis	Information storage and processing
group_226		Acetaldehyde dehydrogenase	241	241	1	2601	2601	2601	2601	2601	0	Listeria_chromosomes	241	C	COG1454; EutG; Alcohol dehydrogenase; class IV [Energy production and conversion]. (1.45e-173)	Energy production and conversion	Metabolism
group_2270		Aspartokinase 2	241	241	1	1215	1215	1215	1215	1215	0	Listeria_chromosomes	241	E	COG0527; LysC; Aspartokinases [Amino acid transport and metabolism]. (1.99e-156)	Amino acid transport and metabolism	Metabolism
group_2289		NADH dehydrogenase-like protein yumB	241	241	1	1212	1212	1212	1212	1212	0	Listeria_chromosomes	241	C	COG1252; Ndh; NADH dehydrogenase; FAD-containing subunit [Energy production and conversion]. (3.65e-162)	Energy production and conversion	Metabolism
group_2302		Inner membrane transport protein ydiM	241	241	1	1209	1209	1209	1209	1208;1209	0	Listeria_chromosomes	241	-	-	COG not assigned	COG not assigned
group_2313		Ammonium transporter NrgA	241	241	1	1206	1206	1206	1206	1206	0	Listeria_chromosomes	241	P	COG0004; AmtB; Ammonia permease [Inorganic ion transport and metabolism]. (1.28e-166)	Inorganic ion transport and metabolism	Metabolism
group_2331		Uncharacterized protein Lmo1967	241	241	1	1200	1200	1200	1200	1199;1200	0	Listeria_chromosomes	241	V	COG3853; TelA; Uncharacterized protein involved in tellurite resistance [Inorganic ion transport and metabolism]. (4.57e-135)	Defense mechanisms	Cellular processing and signaling
group_2351		Glycine betaine/carnitine transport ATP-binding protein GbuA	241	241	1	1194	1194	1194	1194	1193;1194	0	Listeria_chromosomes	241	E	COG4175; ProV; ABC-type proline/glycine betaine transport system; ATPase component [Amino acid transport and metabolism]. (0.0)	Amino acid transport and metabolism	Metabolism
group_2385		D-3-phosphoglycerate dehydrogenase	241	241	1	1188	1188	1188	1188	1188	0	Listeria_chromosomes	241	H	COG0111; SerA; Phosphoglycerate dehydrogenase and related dehydrogenases [Amino acid transport and metabolism]. (1.71e-84)	Coenzyme transport and metabolism	Metabolism
group_2402		Phosphopentomutase	241	241	1	1185	1185	1185	1185	1185	0	Listeria_chromosomes	241	G	COG1015; DeoB; Phosphopentomutase [Carbohydrate transport and metabolism]. (0.0)	Carbohydrate transport and metabolism	Metabolism
group_2545		Aspartate aminotransferase	241	241	1	1152	1152	1152	1149	1149;1151;1152	0	Listeria_chromosomes	241	E	COG0436; COG0436; Aspartate/tyrosine/aromatic aminotransferase [Amino acid transport and metabolism]. (1.41e-128)	Amino acid transport and metabolism	Metabolism
group_2565		Putative RNA methyltransferase YpsC	241	241	1	1149	1149	1149	1149	1140;1149	0	Listeria_chromosomes	241	J	COG0116; COG0116; Predicted N6-adenine-specific DNA methylase [DNA replication; recombination; and repair]. (0.0)	Translation; ribosomal structure and biogenesis	Information storage and processing
group_2683		Uncharacterized protein yxeR	241	241	1	1122	1122	1122	1122	1121;1122	0	Listeria_chromosomes	241	E	COG3192; EutH; Ethanolamine utilization protein [Amino acid transport and metabolism]. (1.29e-174)	Amino acid transport and metabolism	Metabolism
group_2685		Citrate synthase 2	241	241	1	1122	1122	1122	1122	1122	0	Listeria_chromosomes	241	C	COG0372; GltA; Citrate synthase [Energy production and conversion]. (8.80e-175)	Energy production and conversion	Metabolism
group_2705		Uncharacterized sugar kinase YeiI	241	241	1	1119	1119	1119	1119	1119	0	Listeria_chromosomes	241	G	COG0524; RbsK; Sugar kinases; ribokinase family [Carbohydrate transport and metabolism]. (2.96e-56)	Carbohydrate transport and metabolism	Metabolism
group_2715		Pyruvate dehydrogenase E1 component subunit alpha	241	241	1	1116	1116	1116	1116	1116	0	Listeria_chromosomes	241	C	COG1071; AcoA; Pyruvate/2-oxoglutarate dehydrogenase complex; dehydrogenase (E1) component; eukaryotic type; alpha subunit [Energy production and conversion]. (9.03e-159)	Energy production and conversion	Metabolism
group_2842		Carbamoyl-phosphate synthase small chain	241	241	1	1092	1092	1092	1092	1092	0	Listeria_chromosomes	241	EF	COG0505; CarA; Carbamoylphosphate synthase small subunit [Amino acid transport and metabolism / Nucleotide transport and metabolism]. (0.0)	Amino acid transport and metabolism; Nucleotide transport and metabolism	Metabolism; Metabolism
group_2915		M42 family metallopeptidase	241	241	1	1077	1077	1077	1074	1074;1077	0	Listeria_chromosomes	241	EG	COG1363; FrvX; Cellulase M and related proteins [Carbohydrate transport and metabolism]. (1.41e-171)	Amino acid transport and metabolism; Carbohydrate transport and metabolism	Metabolism; Metabolism
group_3014		Chitinase D	241	241	1	1059	1059	1059	1059	1059	0	Listeria_chromosomes	241	G	COG3469; COG3469; Chitinase [Carbohydrate transport and metabolism]. (0.0)	Carbohydrate transport and metabolism	Metabolism
group_3029		Threonine synthase	241	241	1	1056	1056	1056	1056	1056	0	Listeria_chromosomes	241	E	COG0498; ThrC; Threonine synthase [Amino acid transport and metabolism]. (5.66e-142)	Amino acid transport and metabolism	Metabolism
group_3063		Ribonucleoside-diphosphate reductase subunit beta	241	241	1	1050	1050	1050	1050	1050	0	Listeria_chromosomes	241	F	COG0208; NrdF; Ribonucleotide reductase; beta subunit [Nucleotide transport and metabolism]. (2.04e-126)	Nucleotide transport and metabolism	Metabolism
group_3083		Central glycolytic genes regulator	241	241	1	1047	1047	1047	1047	1047	0	Listeria_chromosomes	241	K	COG2390; DeoR; Transcriptional regulator; contains sigma factor-related N-terminal domain [Transcription]. (5.83e-94)	Transcription	Information storage and processing
group_3157		zinc-binding dehydrogenase	241	241	1	1035	1035	1035	1032	1032;1035	0	Listeria_chromosomes	241	ER	COG1063; Tdh; Threonine dehydrogenase and related Zn-dependent dehydrogenases [Amino acid transport and metabolism / General function prediction only]. (9.84e-106)	Amino acid transport and metabolism; General function prediction only	Metabolism; Poorly described
group_3230		Iron(3+)-hydroxamate import system permease protein fhuG	241	241	1	1023	1023	1023	1023	1022;1023	0	Listeria_chromosomes	241	P	COG0609; FepD; ABC-type Fe3+-siderophore transport system; permease component [Inorganic ion transport and metabolism]. (9.29e-79)	Inorganic ion transport and metabolism	Metabolism
group_3296		Probable siderophore transport system permease protein yfhA	241	241	1	1011	1011	1011	1011	1011	0	Listeria_chromosomes	241	P	COG0609; FepD; ABC-type Fe3+-siderophore transport system; permease component [Inorganic ion transport and metabolism]. (2.65e-86)	Inorganic ion transport and metabolism	Metabolism
group_3297		Glyceraldehyde-3-phosphate dehydrogenase	241	241	1	1011	1011	1011	1011	1011	0	Listeria_chromosomes	241	G	COG0057; GapA; Glyceraldehyde-3-phosphate dehydrogenase/erythrose-4-phosphate dehydrogenase [Carbohydrate transport and metabolism]. (0.0)	Carbohydrate transport and metabolism	Metabolism
group_3384		PduB protein;Propanediol utilization protein PduB	241	241	1	702	804	803.577	804	702;804	1	Listeria_chromosomes	241	E	COG4816; EutL; Ethanolamine utilization protein [Amino acid transport and metabolism]. (2.43e-99)	Amino acid transport and metabolism	Metabolism
group_3412		Probable tRNA-dihydrouridine synthase 1	241	241	1	996	996	996	996	996	0	Listeria_chromosomes	241	J	COG0042; COG0042; tRNA-dihydrouridine synthase [Translation; ribosomal structure and biogenesis]. (4.84e-118)	Translation; ribosomal structure and biogenesis	Information storage and processing
group_3431		Flagellar biosynthesis protein flhA	241	241	1	1938	2076	2075.43	2076	1938;2076	0	Listeria_chromosomes	241	N	COG1298; FlhA; Flagellar biosynthesis pathway; component FlhA [Cell motility and secretion / Intracellular trafficking and secretion]. (0.0)	Cell motility	Cellular processing and signaling
group_3455		Pyruvate dehydrogenase E1 component subunit beta;alpha-ketoacid dehydrogenase subunit beta	241	243	1.0083	399	978	969.778	978	399;435;513;567;978	4	Listeria_chromosomes	241	C	COG0022; AcoB; Pyruvate/2-oxoglutarate dehydrogenase complex; dehydrogenase (E1) component; eukaryotic type; beta subunit [Energy production and conversion]. (0.0)	Energy production and conversion	Metabolism
group_3480		DUF47 domain-containing protein;UPF0111 protein ykaA	241	241	1	573	621	620.801	621	573;621	0	Listeria_chromosomes	241	P	COG1392; COG1392; Phosphate transport regulator (distant homolog of PhoU) [Inorganic ion transport and metabolism]. (1.79e-60)	Inorganic ion transport and metabolism	Metabolism
group_3498		3'-5' exoribonuclease yhaM	241	241	1	987	987	987	942	942;987	0	Listeria_chromosomes	241	J	COG3481; COG3481; Predicted HD-superfamily hydrolase [General function prediction only]. (1.87e-131)	Translation; ribosomal structure and biogenesis	Information storage and processing
group_3514		STAS domain-containing protein;RsbT antagonist protein rsbS	241	241	1	357	387	357.126	357	357;387;390	0	Listeria_chromosomes	241	-	-	COG not assigned	COG not assigned
group_354		ribonucleoside-diphosphate reductase subunit alpha	241	241	1	2295	2295	2295	2292	2292;2295	0	Listeria_chromosomes	241	F	COG0209; NrdA; Ribonucleotide reductase; alpha subunit [Nucleotide transport and metabolism]. (0.0)	Nucleotide transport and metabolism	Metabolism
group_3569		PTS sugar transporter subunit IIC;Oligo-beta-mannoside permease IIC component	241	241	1	972	1287	1277.81	1287	969;972;1286;1287	7	Listeria_chromosomes	241	G	COG1455; CelB; Phosphotransferase system cellobiose-specific component IIC [Carbohydrate transport and metabolism]. (1.65e-165)	Carbohydrate transport and metabolism	Metabolism
group_3588		propanediol/glycerol family dehydratase large subunit;Propanediol dehydratase large subunit	241	241	1	1407	1665	1663.93	1665	1407;1665	1	Listeria_chromosomes	241	Q	COG4909; PduC; Propanediol dehydratase; large subunit [Secondary metabolites biosynthesis; transport; and catabolism]. (0.0)	Secondary metabolites biosynthesis; transport and catabolism	Metabolism
group_3597		Phospho-N-acetylmuramoyl-pentapeptide- transferase	241	241	1	975	975	975	975	975	0	Listeria_chromosomes	241	M	COG0472; Rfe; UDP-N-acetylmuramyl pentapeptide phosphotransferase/UDP-N- acetylglucosamine-1-phosphate transferase [Cell envelope biogenesis; outer membrane]. (4.40e-78)	Cell wall/membrane/envelope biogenesis	Cellular processing and signaling
group_3616		Transcriptional repressor NrdR	241	241	1	426	465	464.838	465	426;465	0	Listeria_chromosomes	241	K	COG1327; COG1327; Predicted transcriptional regulator; consists of a Zn-ribbon and ATP-cone domains [Transcription]. (3.65e-83)	Transcription	Information storage and processing
group_3622		Putative sporulation transcription regulator WhiA	241	241	1	972	972	972	972	972	0	Listeria_chromosomes	241	K	COG1481; COG1481; Uncharacterized protein conserved in bacteria [Function unknown]. (3.89e-147)	Transcription	Information storage and processing
group_3628		Potassium-transporting ATPase B chain	241	242	1.00415	657	2046	2037.12	2046	657;1287;2046	2	Listeria_chromosomes	241	P	COG2216; KdpB; High-affinity K+ transport system; ATPase chain B [Inorganic ion transport and metabolism]. (0.0)	Inorganic ion transport and metabolism	Metabolism
group_3705	pepV	dipeptidase PepV;Putative dipeptidase ytjP	241	241	1	1077	1413	1410.21	1413	1077;1413	2	Listeria_chromosomes	241	E	COG0624; ArgE; Acetylornithine deacetylase/Succinyl-diaminopimelate desuccinylase and related deacylases [Amino acid transport and metabolism]. (6.38e-76)	Amino acid transport and metabolism	Metabolism
group_3719		6-phosphofructokinase	241	241	1	960	960	960	960	960	0	Listeria_chromosomes	241	G	COG0205; PfkA; 6-phosphofructokinase [Carbohydrate transport and metabolism]. (1.03e-155)	Carbohydrate transport and metabolism	Metabolism
group_3722		Thioredoxin reductase	241	241	1	960	960	960	960	960	0	Listeria_chromosomes	241	O	COG0492; TrxB; Thioredoxin reductase [Posttranslational modification; protein turnover; chaperones]. (4.02e-130)	Posttranslational modification; protein turnover; chaperones	Cellular processing and signaling
group_3749		Ribose-phosphate pyrophosphokinase 1	241	241	1	957	957	957	957	957	0	Listeria_chromosomes	241	F	COG0462; PrsA; Phosphoribosylpyrophosphate synthetase [Nucleotide transport and metabolism / Amino acid transport and metabolism]. (3.05e-175)	Nucleotide transport and metabolism	Metabolism
group_3751		acetyl-CoA carboxylase carboxyltransferase subunit alpha	241	241	1	957	957	957	957	936;939;957	0	Listeria_chromosomes	241	I	COG0825; AccA; Acetyl-CoA carboxylase alpha subunit [Lipid metabolism]. (0.0)	Lipid transport and metabolism	Metabolism
group_3764		Uncharacterized ABC transporter ATP-binding protein YadG	241	242	1.00415	414	936	932.194	936	414;537;936	2	Listeria_chromosomes	241	V	COG1131; CcmA; ABC-type multidrug transport system; ATPase component [Defense mechanisms]. (4.47e-108)	Defense mechanisms	Cellular processing and signaling
group_3789		3-bisphosphoglycerate-independent phosphoglycerate mutase	241	242	1.00415	507	1533	1526.62	1533	507;1014;1533	2	Listeria_chromosomes	241	G	COG0696; GpmI; Phosphoglyceromutase [Carbohydrate transport and metabolism]. (0.0)	Carbohydrate transport and metabolism	Metabolism
group_3791		Probable ABC transporter permease protein yqgH	241	241	1	951	951	951	924	924;951	0	Listeria_chromosomes	241	P	COG0573; PstC; ABC-type phosphate transport system; permease component [Inorganic ion transport and metabolism]. (1.21e-103)	Inorganic ion transport and metabolism	Metabolism
group_3820		PTS transporter subunit EIIC;Lichenan permease IIC component	241	241	1	954	1308	1305.03	1308	954;1293;1307;1308	2	Listeria_chromosomes	241	G	COG1455; CelB; Phosphotransferase system cellobiose-specific component IIC [Carbohydrate transport and metabolism]. (9.09e-169)	Carbohydrate transport and metabolism	Metabolism
group_3833		Regulatory protein VanR;Response regulator GtcR;Alkaline phosphatase synthesis transcriptional regulatory protein PhoP;response regulator	241	243	1.0083	225	696	689.492	696	225;342;417;695;696	4	Listeria_chromosomes	241	TK	COG0745; OmpR; Response regulators consisting of a CheY-like receiver domain and a winged-helix DNA-binding domain [Signal transduction mechanisms / Transcription]. (3.32e-86)	Signal transduction mechanisms; Transcription	Cellular processing and signaling; Information storage and processing
group_3840		UPF0365 protein lin0410	241	241	1	945	945	945	945	945	0	Listeria_chromosomes	241	S	COG4864; COG4864; Uncharacterized protein conserved in bacteria [Function unknown]. (1.31e-169)	Function unknown	Poorly described
group_3842		Magnesium transport protein CorA	241	241	1	945	945	945	945	945	0	Listeria_chromosomes	241	P	COG0598; CorA; Mg2+ and Co2+ transporters [Inorganic ion transport and metabolism]. (1.17e-89)	Inorganic ion transport and metabolism	Metabolism
group_3882		Maltodextrin import ATP-binding protein MsmX	241	241	1	1020	1101	1100.66	1101	1020;1101	0	Listeria_chromosomes	241	G	COG3839; MalK; ABC-type sugar transport systems; ATPase components [Carbohydrate transport and metabolism]. (0.0)	Carbohydrate transport and metabolism	Metabolism
group_3918		Ribosomal RNA small subunit methyltransferase H	241	241	1	939	939	939	939	939	0	Listeria_chromosomes	241	J	COG0275; COG0275; Predicted S-adenosylmethionine-dependent methyltransferase involved in cell envelope biogenesis [Cell envelope biogenesis; outer membrane]. (0.0)	Translation; ribosomal structure and biogenesis	Information storage and processing
group_3919		HPr kinase/phosphorylase	241	241	1	939	939	939	939	939	0	Listeria_chromosomes	241	T	COG1493; HprK; Serine kinase of the HPr protein; regulates carbohydrate metabolism [Signal transduction mechanisms]. (5.83e-165)	Signal transduction mechanisms	Cellular processing and signaling
group_3948		Ribose-phosphate pyrophosphokinase 2	241	241	1	936	936	936	936	936	0	Listeria_chromosomes	241	F	COG0462; PrsA; Phosphoribosylpyrophosphate synthetase [Nucleotide transport and metabolism / Amino acid transport and metabolism]. (1.91e-154)	Nucleotide transport and metabolism	Metabolism
group_3959		aminoacyl-tRNA hydrolase;Peptidyl-tRNA hydrolase	241	241	1	555	561	560.751	561	555;561	0	Listeria_chromosomes	241	J	COG0193; Pth; Peptidyl-tRNA hydrolase [Translation; ribosomal structure and biogenesis]. (8.41e-106)	Translation; ribosomal structure and biogenesis	Information storage and processing
group_3960		polysaccharide biosynthesis protein;Uncharacterized membrane protein yabM	241	241	1	1590	1593	1590.16	1590	1590;1593	0	Listeria_chromosomes	241	M	COG2244; RfbX; Membrane protein involved in the export of O-antigen and teichoic acid [General function prediction only]. (1.11e-38)	Cell wall/membrane/envelope biogenesis	Cellular processing and signaling
group_3964	ftsW	FtsW/RodA/SpoVE family cell cycle protein;putative lipid II flippase FtsW;Lipid II flippase FtsW	241	241	1	1203	1209	1208.65	1203	1203;1209	0	Listeria_chromosomes	241	D	COG0772; FtsW; Bacterial cell division membrane protein [Cell division and chromosome partitioning]. (9.86e-114)	Cell cycle control; cell division; chromosome partitioning	Cellular processing and signaling
group_3965		ABC transporter substrate-binding protein;Uncharacterized ABC transporter substrate-binding lipoprotein yvrC	241	241	1	894	900	899.402	900	894;900	0	Listeria_chromosomes	241	P	COG0614; FepB; ABC-type Fe3+-hydroxamate transport system; periplasmic component [Inorganic ion transport and metabolism]. (2.09e-56)	Inorganic ion transport and metabolism	Metabolism
group_3979		DUF1641 domain-containing protein;Uncharacterized protein yrhD	241	241	1	477	477	477	477	477	0	Listeria_chromosomes	241	S	COG2427; COG2427; Uncharacterized conserved protein [Function unknown]. (8.81e-29)	Function unknown	Poorly described
group_3983		DUF4097 domain-containing protein;Uncharacterized protein yvlB	241	241	1	1254	1263	1262.6	1263	1248;1251;1254;1257;1260;1263	0	Listeria_chromosomes	241	S	COG3595; COG3595; Uncharacterized conserved protein [Function unknown]. (3.07e-62)	Function unknown	Poorly described
group_3984		PTS mannose transporter subunit IID;Mannose-specific phosphotransferase enzyme IIB component	241	241	1	435	435	435	435	434;435	0	Listeria_chromosomes	241	G	COG2893; ManX; Phosphotransferase system; mannose/fructose-specific component IIA [Carbohydrate transport and metabolism]. (3.34e-48)	Carbohydrate transport and metabolism	Metabolism
group_4005		Uncharacterized multiple-sugar transport system permease yteP	241	241	1	930	930	930	930	930	0	Listeria_chromosomes	241	G	COG4209; LplB; ABC-type polysaccharide transport system; permease component [Carbohydrate transport and metabolism]. (9.05e-152)	Carbohydrate transport and metabolism	Metabolism
group_4009	trpE	anthranilate synthase component I	241	241	1	1365	1374	1373.48	1365	1365;1374	0	Listeria_chromosomes	241	EH	COG0147; TrpE; Anthranilate/para-aminobenzoate synthases component I [Amino acid transport and metabolism / Coenzyme metabolism]. (0.0)	Amino acid transport and metabolism; Coenzyme transport and metabolism	Metabolism; Metabolism
group_4010		glyoxalase/bleomycin resistance/extradiol dioxygenase family protein;VOC family protein;Protein phnB	241	241	1	423	429	428.95	429	423;429	0	Listeria_chromosomes	241	C	COG2764; PhnB; Uncharacterized protein conserved in bacteria [Function unknown]. (1.41e-40)	Energy production and conversion	Metabolism
group_4017		protein arginine kinase;Putative ATP:guanido phosphotransferase lmo0231	241	241	1	1023	1032	1023.3	1023	1023;1032	0	Listeria_chromosomes	241	O	COG3869; COG3869; Arginine kinase [Amino acid transport and metabolism]. (0.0)	Posttranslational modification; protein turnover; chaperones	Cellular processing and signaling
group_4019		S-ribosylhomocysteine lyase	241	241	1	468	468	468	468	468	0	Listeria_chromosomes	241	T	COG1854; LuxS; LuxS protein involved in autoinducer AI2 synthesis [Signal transduction mechanisms]. (2.99e-88)	Signal transduction mechanisms	Cellular processing and signaling
group_4029		HAMP domain-containing histidine kinase;Sensor histidine kinase YclK	241	241	1	1440	1440	1440	1440	1440	0	Listeria_chromosomes	241	T	COG0642; BaeS; Signal transduction histidine kinase [Signal transduction mechanisms]. (7.80e-63)	Signal transduction mechanisms	Cellular processing and signaling
group_4030		tetratricopeptide repeat protein;TPR repeat-containing protein yrrB	241	241	1	639	669	668.253	639	639;669	0	Listeria_chromosomes	241	MO	COG4783; COG4783; Putative Zn-dependent protease; contains TPR repeats [General function prediction only]. (3.82e-10)	Cell wall/membrane/envelope biogenesis; Posttranslational modification; protein turnover; chaperones	Cellular processing and signaling; Cellular processing and signaling
group_4035		alpha/beta fold hydrolase;Carboxylesterase	241	241	1	747	747	747	747	747	0	Listeria_chromosomes	241	Q	COG1647; COG1647; Esterase/lipase [General function prediction only]. (4.21e-137)	Secondary metabolites biosynthesis; transport and catabolism	Metabolism
group_4041		adenine phosphoribosyltransferase;Adenine phosphoribosyltransferase	241	241	1	486	522	521.851	522	486;522	0	Listeria_chromosomes	241	F	COG0503; Apt; Adenine/guanine phosphoribosyltransferases and related PRPP-binding proteins [Nucleotide transport and metabolism]. (1.05e-69)	Nucleotide transport and metabolism	Metabolism
group_4045		Cysteine synthase	241	241	1	927	927	927	927	927	0	Listeria_chromosomes	241	E	COG0031; CysK; Cysteine synthase [Amino acid transport and metabolism]. (2.84e-154)	Amino acid transport and metabolism	Metabolism
group_4047		AI-2E family transporter;UPF0118 membrane protein yubA	241	241	1	1170	1173	1172.88	1173	1170;1173	0	Listeria_chromosomes	241	R	COG0628; yhhT; Predicted permease; member of the PurR regulon [General function prediction only]. (1.10e-59)	General function prediction only	Poorly described
group_4050		YxeA family protein;Uncharacterized protein yxeA	241	241	1	342	342	342	342	341;342;343	0	Listeria_chromosomes	241	-	-	COG not assigned	COG not assigned
group_4053		NAD(P)/FAD-dependent oxidoreductase;Uncharacterized protein ytfP	241	241	1	1263	1266	1265.88	1266	1263;1266	0	Listeria_chromosomes	241	R	COG2081; COG2081; Predicted flavoproteins [General function prediction only]. (0.0)	General function prediction only	Poorly described
group_4077		SprT family protein;Protein SprT-like	241	241	1	468	468	468	468	468	0	Listeria_chromosomes	241	R	COG3091; SprT; Zn-dependent metalloprotease; SprT family [General function prediction only]. (1.50e-56)	General function prediction only	Poorly described
group_4080	rsgA	ribosome small subunit-dependent GTPase A	241	241	1	1041	1056	1048.47	1041	1008;1020;1041;1056	0	Listeria_chromosomes	241	J	COG1162; COG1162; Predicted GTPases [General function prediction only]. (1.60e-109)	Translation; ribosomal structure and biogenesis	Information storage and processing
group_4085		CocE/NonD family hydrolase;Cocaine esterase	241	241	1	1668	1701	1668.27	1668	1665;1668;1701	0	Listeria_chromosomes	241	R	COG2936; COG2936; Predicted acyl esterases [General function prediction only]. (0.0)	General function prediction only	Poorly described
group_4093		type III pantothenate kinase	241	241	1	780	795	794.375	780	780;795	0	Listeria_chromosomes	241	H	COG1521; COG1521; Pantothenate kinase type III (Bvg accessory factor family protein) [Transcription]. (1.38e-113)	Coenzyme transport and metabolism	Metabolism
group_4097	dprA	DNA-protecting protein DprA;Protein smf	241	241	1	861	867	861.05	861	861;867	0	Listeria_chromosomes	241	L	COG0758; Smf; Predicted Rossmann fold nucleotide-binding protein involved in DNA uptake [DNA replication; recombination; and repair / Intracellular trafficking and secretion]. (9.39e-113)	Replication; recombination and repair	Information storage and processing
group_4099	trmFO	FADH(2)-oxidizing methylenetetrahydrofolate--tRNA-(uracil(54)-C(5))- methyltransferase TrmFO;Methylenetetrahydrofolate--tRNA-(uracil-5-)- methyltransferase TrmFO	241	241	1	1053	1305	1303.95	1305	1053;1304;1305	1	Listeria_chromosomes	241	J	COG1206; Gid; NAD(FAD)-utilizing enzyme possibly involved in translation [Translation; ribosomal structure and biogenesis]. (0.0)	Translation; ribosomal structure and biogenesis	Information storage and processing
group_4101		membrane protein;Valine--tRNA ligase;Elongation factor 1-gamma;Plectin	241	242	1.00415	354	813	809.701	813	354;477;812;813	2	Listeria_chromosomes	241	S	COG4905; COG4905; Predicted membrane protein [Function unknown]. (1.54e-120)	Function unknown	Poorly described
group_4103		PTS sugar transporter subunit IIA;Ascorbate-specific phosphotransferase enzyme IIA component	241	241	1	273	435	434.328	435	273;435	1	Listeria_chromosomes	241	GT	COG1762; PtsN; Phosphotransferase system mannitol/fructose-specific IIA domain (Ntr-type) [Carbohydrate transport and metabolism / Signal transduction mechanisms]. (2.48e-36)	Carbohydrate transport and metabolism; Signal transduction mechanisms	Metabolism; Cellular processing and signaling
group_4105		GTP pyrophosphokinase family protein;GTP pyrophosphokinase ywaC	241	241	1	639	639	639	639	639	0	Listeria_chromosomes	241	FT	COG2357; COG2357; PpGpp synthetase catalytic domain [General function prediction only]. (2.00e-98)	Nucleotide transport and metabolism; Signal transduction mechanisms	Metabolism; Cellular processing and signaling
group_4114		GRP family sugar transporter;glucose transporter GlcU;Putative sugar uptake protein lmo0176	241	241	1	861	864	861.124	861	861;864	0	Listeria_chromosomes	241	G	COG4975; GlcU; Putative glucose uptake permease [Carbohydrate transport and metabolism]. (5.41e-112)	Carbohydrate transport and metabolism	Metabolism
group_4118		FeoB-associated Cys-rich membrane protein	241	241	1	174	183	182.589	183	174;183	0	Listeria_chromosomes	241	-	-	COG not assigned	COG not assigned
group_4121		CsbA family protein;Protein CsbA	241	241	1	240	240	240	240	240	0	Listeria_chromosomes	241	S	COG4897; CsbA; Uncharacterized protein conserved in bacteria [Function unknown]. (1.07e-24)	Function unknown	Poorly described
group_4129		sugar phosphate isomerase/epimerase;Inosose isomerase	241	241	1	855	855	855	855	855	0	Listeria_chromosomes	241	G	COG1082; IolE; Sugar phosphate isomerases/epimerases [Carbohydrate transport and metabolism]. (2.57e-26)	Carbohydrate transport and metabolism	Metabolism
group_4145		Uncharacterized oxidoreductase YcsN	241	241	1	918	918	918	918	918	0	Listeria_chromosomes	241	R	COG4989; COG4989; Predicted oxidoreductase [General function prediction only]. (8.01e-169)	General function prediction only	Poorly described
group_4154		class I SAM-dependent methyltransferase;Putative rRNA methylase ytqB;methyltransferase domain-containing protein	241	241	1	576	579	577.88	576	576;579	0	Listeria_chromosomes	241	-	-	COG not assigned	COG not assigned
group_4160	grpE	nucleotide exchange factor GrpE;Protein grpE	241	241	1	576	576	576	576	576	0	Listeria_chromosomes	241	O	COG0576; GrpE; Molecular chaperone GrpE (heat shock protein) [Posttranslational modification; protein turnover; chaperones]. (1.84e-50)	Posttranslational modification; protein turnover; chaperones	Cellular processing and signaling
group_4162		inositol monophosphatase family protein;Inositol-1-monophosphatase	241	241	1	774	774	774	774	773;774	0	Listeria_chromosomes	241	G	COG0483; SuhB; Archaeal fructose-1;6-bisphosphatase and related enzymes of inositol monophosphatase family [Carbohydrate transport and metabolism]. (1.67e-88)	Carbohydrate transport and metabolism	Metabolism
group_4166		transcriptional regulator;YycH family regulatory protein;putative secreted YycH family protein;Two-component system YycF/YycG regulatory protein YycH	241	241	1	1317	1323	1322.85	1323	1317;1320;1322;1323	0	Listeria_chromosomes	241	T	COG4863; COG4863; Uncharacterized protein conserved in bacteria [Function unknown]. (0.0)	Signal transduction mechanisms	Cellular processing and signaling
group_4200		Mannose permease IID component	241	241	1	912	912	912	912	912	0	Listeria_chromosomes	241	G	COG3716; ManZ; Phosphotransferase system; mannose/fructose/N-acetylgalactosamine-specific component IID [Carbohydrate transport and metabolism]. (6.87e-138)	Carbohydrate transport and metabolism	Metabolism
group_4201	cydD	thiol reductant ABC exporter subunit CydD;ATP-binding/permease protein CydC	241	243	1.0083	402	1731	1716.48	1725	402;1326;1725;1731	4	Listeria_chromosomes	241	CO	COG4988; CydD; ABC-type transport system involved in cytochrome bd biosynthesis; ATPase and permease components [Energy production and conversion / Posttranslational modification; protein turnover; chaperones]. (0.0)	Energy production and conversion; Posttranslational modification; protein turnover; chaperones	Metabolism; Cellular processing and signaling
group_4205		Crp/Fnr family transcriptional regulator;Anaerobic regulatory protein	241	241	1	690	690	690	690	690	0	Listeria_chromosomes	241	T	COG0664; Crp; cAMP-binding proteins - catabolite gene activator and regulatory subunit of cAMP-dependent protein kinases [Signal transduction mechanisms]. (3.52e-34)	Signal transduction mechanisms	Cellular processing and signaling
group_4206		winged helix-turn-helix transcriptional regulator;MarR family transcriptional regulator;Uncharacterized HTH-type transcriptional regulator YkoM	241	241	1	462	483	481.954	462	462;483	0	Listeria_chromosomes	241	K	COG1846; MarR; Transcriptional regulators [Transcription]. (2.52e-17)	Transcription	Information storage and processing
group_4207		mitochondrial;ABC transporter ATP-binding protein;Uncharacterized ABC transporter ATP-binding protein TM_0288	241	243	1.0083	402	1794	1776.4	1773	402;1152;1773;1794	4	Listeria_chromosomes	241	V	COG1132; MdlB; ABC-type multidrug transport system; ATPase and permease components [Defense mechanisms]. (1.55e-171)	Defense mechanisms	Cellular processing and signaling
group_4208		YdcF family protein;Unconventional myosin-Vb	241	241	1	1035	1035	1035	1035	1035	0	Listeria_chromosomes	241	M	COG1434; COG1434; Uncharacterized conserved protein [Function unknown]. (1.18e-14)	Cell wall/membrane/envelope biogenesis	Cellular processing and signaling
group_4210		extracellular solute-binding protein	241	241	1	1458	1461	1460.88	1458	1458;1461	0	Listeria_chromosomes	241	G	COG1653; UgpB; ABC-type sugar transport system; periplasmic component [Carbohydrate transport and metabolism]. (4.44e-34)	Carbohydrate transport and metabolism	Metabolism
group_4211		aldo/keto reductase	241	241	1	654	996	986.066	996	642;654;996	7	Listeria_chromosomes	241	HR	COG0667; Tas; Predicted oxidoreductases (related to aryl-alcohol dehydrogenases) [Energy production and conversion]. (2.30e-123)	Coenzyme transport and metabolism; General function prediction only	Metabolism; Poorly described
group_4213		GNAT family N-acetyltransferase;Uncharacterized N-acetyltransferase YjdG	241	241	1	528	528	528	528	528	0	Listeria_chromosomes	241	JO	COG1670; RimL; Acetyltransferases; including N-acetylases of ribosomal proteins [Translation; ribosomal structure and biogenesis]. (1.68e-12)	Translation; ribosomal structure and biogenesis; Posttranslational modification; protein turnover; chaperones	Information storage and processing; Cellular processing and signaling
group_4216		potassium-transporting ATPase subunit F;Undefined function	241	241	1	90	90	90	90	90	0	Listeria_chromosomes	241	-	-	COG not assigned	COG not assigned
group_4220		glycerophosphodiester phosphodiesterase;Uncharacterized protein yqiK	241	241	1	696	708	699.423	699	696;699;708	0	Listeria_chromosomes	241	I	COG0584; UgpQ; Glycerophosphoryl diester phosphodiesterase [Energy production and conversion]. (4.20e-53)	Lipid transport and metabolism	Metabolism
group_4221	miaA	tRNA (adenosine(37)-N6)-dimethylallyltransferase MiaA;tRNA dimethylallyltransferase	241	241	1	918	918	918	918	918	0	Listeria_chromosomes	241	J	COG0324; MiaA; tRNA delta(2)-isopentenylpyrophosphate transferase [Translation; ribosomal structure and biogenesis]. (4.61e-145)	Translation; ribosomal structure and biogenesis	Information storage and processing
group_4223		LCP family protein;Transcriptional regulator lytR	241	241	1	966	966	966	966	966	0	Listeria_chromosomes	241	M	COG1316; LytR; Transcriptional regulator [Transcription]. (1.55e-81)	Cell wall/membrane/envelope biogenesis	Cellular processing and signaling
group_4226		DUF3899 domain-containing protein;Uncharacterized protein TP_0788	241	241	1	342	345	344.826	345	342;345	0	Listeria_chromosomes	241	-	-	COG not assigned	COG not assigned
group_4263		Glutathione transport system permease protein gsiC;ABC transporter permease subunit	241	241	1	558	951	947.739	951	558;951	2	Listeria_chromosomes	241	EP	COG0601; DppB; ABC-type dipeptide/oligopeptide/nickel transport systems; permease components [Amino acid transport and metabolism / Inorganic ion transport and metabolism]. (1.53e-125)	Amino acid transport and metabolism; Inorganic ion transport and metabolism	Metabolism; Metabolism
group_4265		phospho-sugar mutase;Phosphoglucomutase;phosphomannomutase	241	241	1	1476	1674	1672.33	1674	1476;1674;1675	2	Listeria_chromosomes	241	G	COG1109; {ManB}; Phosphomannomutase [Carbohydrate transport and metabolism]. (7.24e-111)	Carbohydrate transport and metabolism	Metabolism
group_4271		Transcriptional activatory protein BadR;MarR family transcriptional regulator	241	241	1	345	426	425.427	426	345;369;426	2	Listeria_chromosomes	241	K	COG1846; MarR; Transcriptional regulators [Transcription]. (3.71e-13)	Transcription	Information storage and processing
group_4275		N-acetyltransferase;GNAT family N-acetyltransferase;Putative phosphinothricin acetyltransferase YwnH	241	241	1	498	498	498	498	498	0	Listeria_chromosomes	241	E	COG1247; COG1247; Sortase and related acyltransferases [Cell envelope biogenesis; outer membrane]. (7.52e-60)	Amino acid transport and metabolism	Metabolism
group_4279		Protoheme IX farnesyltransferase	241	241	1	906	906	906	906	906	0	Listeria_chromosomes	241	HI	COG0109; CyoE; Polyprenyltransferase (cytochrome oxidase assembly factor) [Posttranslational modification; protein turnover; chaperones]. (1.95e-115)	Coenzyme transport and metabolism; Lipid transport and metabolism	Metabolism; Metabolism
group_4290		flagellar hook-associated protein 3;Flagellar hook-associated protein 3	241	241	1	876	876	876	876	876	0	Listeria_chromosomes	241	N	COG1344; FlgL; Flagellin and related hook-associated proteins [Cell motility and secretion]. (8.13e-38)	Cell motility	Cellular processing and signaling
group_4319		Na(+)/H(+) antiporter subunit C	241	241	1	219	348	346.929	348	210;219;348	2	Listeria_chromosomes	241	P	COG1006; MnhC; Multisubunit Na+/H+ antiporter; MnhC subunit [Inorganic ion transport and metabolism]. (3.61e-41)	Inorganic ion transport and metabolism	Metabolism
group_4322		UPF0750 membrane protein yitT	241	241	1	903	903	903	903	903	0	Listeria_chromosomes	241	S	COG1284; COG1284; Uncharacterized conserved protein [Function unknown]. (3.77e-73)	Function unknown	Poorly described
group_4325		TetR/AcrR family transcriptional regulator;Uncharacterized HTH-type transcriptional regulator YerO	241	241	1	888	888	888	888	888	0	Listeria_chromosomes	241	K	COG1309; AcrR; Transcriptional regulator [Transcription]. (5.61e-18)	Transcription	Information storage and processing
group_4327		DUF1694 domain-containing protein;Uncharacterized protein yueI	241	241	1	432	435	432.124	432	432;435	0	Listeria_chromosomes	241	S	COG5506; COG5506; Uncharacterized conserved protein [Function unknown]. (2.27e-56)	Function unknown	Poorly described
group_4328	rnz	ribonuclease Z;Ribonuclease Z	241	241	1	921	921	921	921	921	0	Listeria_chromosomes	241	J	COG1234; ElaC; Metal-dependent hydrolases of the beta-lactamase superfamily III [General function prediction only]. (2.09e-117)	Translation; ribosomal structure and biogenesis	Information storage and processing
group_4330		formate/nitrite transporter family protein;Uncharacterized transporter yrhG	241	241	1	432	813	808.257	813	432;813	3	Listeria_chromosomes	241	P	COG2116; FocA; Formate/nitrite family of transporters [Inorganic ion transport and metabolism]. (2.24e-96)	Inorganic ion transport and metabolism	Metabolism
group_4332		HTH-type transcriptional regulator GmuR;UTRA domain-containing protein	241	241	1	489	729	727.008	729	489;729	2	Listeria_chromosomes	241	K	COG2188; PhnF; Transcriptional regulators [Transcription]. (1.14e-76)	Transcription	Information storage and processing
group_4335		Haloacid dehalogenase-like hydrolase domain-containing protein 3;HAD family hydrolase;HAD hydrolase-like protein	241	241	1	459	549	545.614	546	459;510;546;549	1	Listeria_chromosomes	241	H	COG1011; COG1011; Predicted hydrolase (HAD superfamily) [General function prediction only]. (1.16e-25)	Coenzyme transport and metabolism	Metabolism
group_4340		BMC domain-containing protein;Carbon dioxide-concentrating mechanism protein CcmK	241	241	1	489	522	520.656	522	489;492;498;501;516;522	0	Listeria_chromosomes	241	QC	COG4577; CcmK; Carbon dioxide concentrating mechanism/carboxysome shell protein [Secondary metabolites biosynthesis; transport; and catabolism / Energy production and conversion]. (5.68e-42)	Secondary metabolites biosynthesis; transport and catabolism; Energy production and conversion	Metabolism; Metabolism
group_4342		blue-light photoreceptor;Blue-light photoreceptor	241	241	1	762	762	762	762	762	0	Listeria_chromosomes	241	T	COG1366; SpoIIAA; Anti-anti-sigma regulatory factor (antagonist of anti-sigma factor) [Signal transduction mechanisms]. (1.50e-22)	Signal transduction mechanisms	Cellular processing and signaling
group_4343		winged helix-turn-helix transcriptional regulator;Uncharacterized HTH-type transcriptional regulator YdgJ	241	241	1	462	462	462	462	462	0	Listeria_chromosomes	241	K	COG1846; MarR; Transcriptional regulators [Transcription]. (4.83e-11)	Transcription	Information storage and processing
group_4344		inorganic phosphate transporter;Probable low-affinity inorganic phosphate transporter	241	241	1	999	999	999	999	999	0	Listeria_chromosomes	241	P	COG0306; PitA; Phosphate/sulphate permeases [Inorganic ion transport and metabolism]. (1.64e-96)	Inorganic ion transport and metabolism	Metabolism
group_4345		amino acid ABC transporter ATP-binding protein;Arginine transport ATP-binding protein ArtM	241	241	1	726	726	726	726	726	0	Listeria_chromosomes	241	E	COG1126; GlnQ; ABC-type polar amino acid transport system; ATPase component [Amino acid transport and metabolism]. (1.91e-170)	Amino acid transport and metabolism	Metabolism
group_4347		Probable transcriptional regulatory protein pdtaR;response regulator	241	241	1	582	633	582.423	582	582;633	0	Listeria_chromosomes	241	TK	COG3707; AmiR; Response regulator with putative antiterminator output domain [Signal transduction mechanisms]. (1.44e-83)	Signal transduction mechanisms; Transcription	Cellular processing and signaling; Information storage and processing
group_4354		serine protease;Cell division topological determinant MinJ	241	241	1	1176	1176	1176	1176	1176	0	Listeria_chromosomes	241	O	COG0265; DegQ; Trypsin-like serine proteases; typically periplasmic; contain C-terminal PDZ domain [Posttranslational modification; protein turnover; chaperones]. (9.91e-08)	Posttranslational modification; protein turnover; chaperones	Cellular processing and signaling
group_4355		peptidoglycan DD-metalloendopeptidase family protein;Peptidoglycan DL-endopeptidase CwlO	241	241	1	1092	1326	1309.83	1311	1092;1305;1311;1314;1323;1326	2	Listeria_chromosomes	241	S	COG3883; COG3883; Uncharacterized protein conserved in bacteria [Function unknown]. (9.37e-50)	Function unknown	Poorly described
group_4367		GntR family transcriptional regulator;HTH-type transcriptional regulator GmuR	241	241	1	714	714	714	714	714	0	Listeria_chromosomes	241	K	COG2188; PhnF; Transcriptional regulators [Transcription]. (3.69e-75)	Transcription	Information storage and processing
group_4374		butyrate kinase;Probable butyrate kinase	241	241	1	1068	1068	1068	1068	1068;1069	0	Listeria_chromosomes	241	C	COG3426; COG3426; Butyrate kinase [Energy production and conversion]. (0.0)	Energy production and conversion	Metabolism
group_4376		M20/M25/M40 family metallo-hydrolase	241	241	1	1095	1098	1097.66	1098	1095;1098	0	Listeria_chromosomes	241	E	COG2195; PepD; Di- and tripeptidases [Amino acid transport and metabolism]. (7.22e-71)	Amino acid transport and metabolism	Metabolism
group_4387		HslU--HslV peptidase proteolytic subunit;ATP-dependent protease subunit HslV	241	241	1	135	540	534.938	540	135;539;540	3	Listeria_chromosomes	241	O	COG5405; HslV; ATP-dependent protease HslVU (ClpYQ); peptidase subunit [Posttranslational modification; protein turnover; chaperones]. (4.63e-102)	Posttranslational modification; protein turnover; chaperones	Cellular processing and signaling
group_4389		Homeobox protein knotted-1-like 9;hypothetical protein	241	241	1	312	441	313.071	312	312;441	239	Listeria_chromosomes	241	-	-	COG not assigned	COG not assigned
group_4392		GNAT family N-acetyltransferase;N-acetyltransferase ats1	241	241	1	480	507	480.237	480	465;480;495;507	0	Listeria_chromosomes	241	-	-	COG not assigned	COG not assigned
group_4402		DUF72 domain-containing protein;UPF0759 protein yunF	241	241	1	843	843	843	843	843	0	Listeria_chromosomes	241	R	COG1801; COG1801; Uncharacterized conserved protein [Function unknown]. (3.27e-88)	General function prediction only	Poorly described
group_4414	leuD	3-isopropylmalate dehydratase small subunit	241	241	1	582	582	582	582	582	0	Listeria_chromosomes	241	E	COG0066; LeuD; 3-isopropylmalate dehydratase small subunit [Amino acid transport and metabolism]. (3.46e-95)	Amino acid transport and metabolism	Metabolism
group_4430	murG	undecaprenyldiphospho-muramoylpentapeptide beta-N-acetylglucosaminyltransferase;UDP-N-acetylglucosamine--N-acetylmuramyl- (pentapeptide) pyrophosphoryl-undecaprenol N-acetylglucosamine transferase	241	241	1	1092	1092	1092	1092	1090;1091;1092	0	Listeria_chromosomes	241	M	COG0707; MurG; UDP-N-acetylglucosamine:LPS N-acetylglucosamine transferase [Cell envelope biogenesis; outer membrane]. (2.95e-138)	Cell wall/membrane/envelope biogenesis	Cellular processing and signaling
group_4435		Uncharacterized protein CcmO;BMC domain-containing protein	241	241	1	489	555	554.452	555	489;555	2	Listeria_chromosomes	241	QC	COG4577; CcmK; Carbon dioxide concentrating mechanism/carboxysome shell protein [Secondary metabolites biosynthesis; transport; and catabolism / Energy production and conversion]. (3.04e-38)	Secondary metabolites biosynthesis; transport and catabolism; Energy production and conversion	Metabolism; Metabolism
group_4441		PTS sugar transporter subunit IIB;Lichenan-specific phosphotransferase enzyme IIB component	241	241	1	315	315	315	315	312;315	0	Listeria_chromosomes	241	G	COG1440; CelA; Phosphotransferase system cellobiose-specific component IIB [Carbohydrate transport and metabolism]. (1.71e-50)	Carbohydrate transport and metabolism	Metabolism
group_4450		ACT domain-containing protein;UPF0237 protein LMOf2365_0562	241	241	1	270	270	270	270	267;270	0	Listeria_chromosomes	241	T	COG3830; COG3830; ACT domain-containing protein [Signal transduction mechanisms]. (4.53e-38)	Signal transduction mechanisms	Cellular processing and signaling
group_4451		Catabolite control protein B;LacI family DNA-binding transcriptional regulator;substrate-binding domain-containing protein	241	241	1	711	969	967.556	969	711;879;969	1	Listeria_chromosomes	241	K	COG1609; PurR; Transcriptional regulators [Transcription]. (1.21e-98)	Transcription	Information storage and processing
group_4452		tyrosine-protein phosphatase;Putative tyrosine-protein phosphatase H16_A0669	241	241	1	897	897	897	897	880;882;891;896;897	0	Listeria_chromosomes	241	T	COG2365; COG2365; Protein tyrosine/serine phosphatase [Signal transduction mechanisms]. (2.38e-70)	Signal transduction mechanisms	Cellular processing and signaling
group_4454		hypothetical protein;YbbR-like domain-containing protein;YbbR-like domain-containing protein ybbR	241	241	1	1356	1362	1361.9	1359	1353;1356;1359;1362	0	Listeria_chromosomes	241	T	COG4856; COG4856; Uncharacterized protein conserved in bacteria [Function unknown]. (2.18e-126)	Signal transduction mechanisms	Cellular processing and signaling
group_4455		NUDIX hydrolase;Nucleoside diphosphate-linked moiety X motif 18	241	241	1	408	408	408	408	407;408	0	Listeria_chromosomes	241	F	COG1051; COG1051; ADP-ribose pyrophosphatase [Nucleotide transport and metabolism]. (6.46e-23)	Nucleotide transport and metabolism	Metabolism
group_4460		PTS sugar transporter subunit IIB;Putative phosphotransferase enzyme IIB component sgcB	241	241	1	276	276	276	276	276	0	Listeria_chromosomes	241	G	COG3414; SgaB; Phosphotransferase system; galactitol-specific IIB component [Carbohydrate transport and metabolism]. (3.69e-19)	Carbohydrate transport and metabolism	Metabolism
group_4461		hypothetical protein;Exostosin-3	241	241	1	831	831	831	831	831	0	Listeria_chromosomes	241	-	-	COG not assigned	COG not assigned
group_4465		hypothetical protein;DUF4870 domain-containing protein;Uncharacterized protein yvlA	241	241	1	345	345	345	345	344;345	0	Listeria_chromosomes	241	-	-	COG not assigned	COG not assigned
group_4470		PTS sugar transporter subunit IIB;Cellobiose-specific phosphotransferase enzyme IIB component	241	241	1	303	303	303	303	303	0	Listeria_chromosomes	241	G	COG1440; CelA; Phosphotransferase system cellobiose-specific component IIB [Carbohydrate transport and metabolism]. (5.20e-46)	Carbohydrate transport and metabolism	Metabolism
group_4489		bifunctional oligoribonuclease/PAP phosphatase NrnA;Bifunctional oligoribonuclease and PAP phosphatase nrnA	241	241	1	123	936	932.627	936	123;936	1	Listeria_chromosomes	241	FT	COG0618; COG0618; Exopolyphosphatase-related proteins [General function prediction only]. (1.60e-98)	Nucleotide transport and metabolism; Signal transduction mechanisms	Metabolism; Cellular processing and signaling
group_4490		xanthine phosphoribosyltransferase;Xanthine phosphoribosyltransferase	241	241	1	579	579	579	579	579	0	Listeria_chromosomes	241	F	COG0503; Apt; Adenine/guanine phosphoribosyltransferases and related PRPP-binding proteins [Nucleotide transport and metabolism]. (4.51e-53)	Nucleotide transport and metabolism	Metabolism
group_4492		segregation/condensation protein A	241	241	1	750	756	755.95	750	750;756	0	Listeria_chromosomes	241	L	COG1354; scpA; Rec8/ScpA/Scc1-like protein (kleisin family) [Replication; recombination; and repair]. (1.16e-67)	Replication; recombination and repair	Information storage and processing
group_4494		Nif3-like dinuclear metal center hexameric protein;UPF0135 protein lmo1452	241	241	1	1122	1122	1122	1122	1121;1122	0	Listeria_chromosomes	241	H	COG0327; COG0327; Uncharacterized conserved protein [Function unknown]. (3.18e-75)	Coenzyme transport and metabolism	Metabolism
group_4499		cation transporter;Uncharacterized transporter yeaB	241	241	1	870	870	870	870	870	0	Listeria_chromosomes	241	P	COG0053; MMT1; Predicted Co/Zn/Cd cation transporters [Inorganic ion transport and metabolism]. (3.92e-99)	Inorganic ion transport and metabolism	Metabolism
group_4500		LysR family transcriptional regulator;Uncharacterized HTH-type transcriptional regulator YybE	241	241	1	879	879	879	879	879	0	Listeria_chromosomes	241	K	COG0583; LysR; Transcriptional regulator [Transcription]. (4.96e-59)	Transcription	Information storage and processing
group_4502		lytic transglycosylase domain-containing protein;transglycosylase SLT domain-containing protein;Putative murein lytic transglycosylase yjbJ	241	241	1	663	684	669	669	663;669;672;675;684	0	Listeria_chromosomes	241	M	COG0741; MltE; Soluble lytic murein transglycosylase and related regulatory proteins (some contain LysM/invasin domains) [Cell envelope biogenesis; outer membrane]. (1.60e-25)	Cell wall/membrane/envelope biogenesis	Cellular processing and signaling
group_4503		flagellar assembly protein FliH;fliH family protein;Immunoglobulin G-binding protein H	241	241	1	693	693	693	693	693	0	Listeria_chromosomes	241	-	-	COG not assigned	COG not assigned
group_4507		phosphotriesterase;Phosphotriesterase homology protein	241	241	1	993	993	993	993	993	0	Listeria_chromosomes	241	R	COG1735; Php; Predicted metal-dependent hydrolase with the TIM-barrel fold [General function prediction only]. (1.31e-142)	General function prediction only	Poorly described
group_4509		PTS sugar transporter subunit IIB;PTS ascorbate transporter subunit IIB	241	241	1	273	273	273	273	270;273	0	Listeria_chromosomes	241	G	COG3414; SgaB; Phosphotransferase system; galactitol-specific IIB component [Carbohydrate transport and metabolism]. (5.85e-28)	Carbohydrate transport and metabolism	Metabolism
group_4516		HAD family hydrolase;Uncharacterized protein YhcW	241	241	1	630	630	630	630	629;630	0	Listeria_chromosomes	241	G	COG0637; COG0637; Predicted phosphatase/phosphohexomutase [General function prediction only]. (1.16e-45)	Carbohydrate transport and metabolism	Metabolism
group_4517		hypothetical protein;Undefined function	241	241	1	267	267	267	267	267	0	Listeria_chromosomes	241	-	-	COG not assigned	COG not assigned
group_4518		DnaD domain-containing protein;DNA replication protein dnaD	241	241	1	720	720	720	720	720	0	Listeria_chromosomes	241	L	COG3935; DnaD; Putative primosome component and related proteins [DNA replication; recombination; and repair]. (6.93e-68)	Replication; recombination and repair	Information storage and processing
group_4520		hypothetical protein	241	241	1	174	174	174	174	168;174	0	Listeria_chromosomes	241	-	-	COG not assigned	COG not assigned
group_4534		TfoX/Sxy family protein;Protein sxy	241	241	1	252	252	252	252	252	0	Listeria_chromosomes	241	K	COG3070; TfoX; Regulator of competence-specific genes [Transcription]. (1.54e-09)	Transcription	Information storage and processing
group_4536		hypothetical protein;TPR repeat-containing protein ysoA	241	246	1.02075	303	939	914.171	939	303;327;354;360;912;939	10	Listeria_chromosomes	241	-	-	COG not assigned	COG not assigned
group_4543	metX	homoserine O-acetyltransferase;Homoserine O-acetyltransferase	241	241	1	1107	1107	1107	1107	1107	0	Listeria_chromosomes	241	E	COG2021; MET2; Homoserine acetyltransferase [Amino acid transport and metabolism]. (7.62e-178)	Amino acid transport and metabolism	Metabolism
group_4546		HdeD family acid-resistance protein;Uncharacterized protein ypfB	241	241	1	528	528	528	528	528	0	Listeria_chromosomes	241	R	COG3247; HdeD; Uncharacterized conserved protein [Function unknown]. (4.77e-22)	General function prediction only	Poorly described
group_4547		Elongation factor Ts	241	241	1	885	885	885	885	885	0	Listeria_chromosomes	241	J	COG0264; Tsf; Translation elongation factor Ts [Translation; ribosomal structure and biogenesis]. (1.48e-150)	Translation; ribosomal structure and biogenesis	Information storage and processing
group_4550		Cell division protein FtsX	241	241	1	885	885	885	885	885	0	Listeria_chromosomes	241	D	COG2177; FtsX; Cell division protein [Cell division and chromosome partitioning]. (8.47e-114)	Cell cycle control; cell division; chromosome partitioning	Cellular processing and signaling
group_4554	polA	DNA polymerase I	241	241	1	795	2628	2613.05	2628	795;858;2628	2	Listeria_chromosomes	241	L	COG0749; PolA; DNA polymerase I - 3'-5' exonuclease and polymerase domains [DNA replication; recombination; and repair]. (0.0)	Replication; recombination and repair	Information storage and processing
group_4556		alpha-glycosidase;Intracellular maltogenic amylase	241	241	1	1776	1776	1776	1776	1776	0	Listeria_chromosomes	241	G	COG0366; AmyA; Glycosidases [Carbohydrate transport and metabolism]. (4.36e-92)	Carbohydrate transport and metabolism	Metabolism
group_4571		VanZ family protein;Uncharacterized transporter C18H10.16	241	241	1	600	600	600	600	600	0	Listeria_chromosomes	241	V	COG4767; VanZ; Glycopeptide antibiotics resistance protein [Defense mechanisms]. (6.52e-19)	Defense mechanisms	Cellular processing and signaling
group_4577		low molecular weight protein arginine phosphatase;Low molecular weight protein-tyrosine-phosphatase ptpB	241	241	1	408	408	408	408	408	0	Listeria_chromosomes	241	T	COG0394; Wzb; Protein-tyrosine-phosphatase [Signal transduction mechanisms]. (1.55e-45)	Signal transduction mechanisms	Cellular processing and signaling
group_4579		MarR family transcriptional regulator;Organic hydroperoxide resistance transcriptional regulator	241	241	1	453	456	455.826	453	453;456	0	Listeria_chromosomes	241	K	COG1846; MarR; Transcriptional regulators [Transcription]. (4.67e-20)	Transcription	Information storage and processing
group_4583		flagellar motor switch protein FliN;Flagellar motor switch protein FliN	241	241	1	237	237	237	237	237	0	Listeria_chromosomes	241	NU	COG1886; FliN; Flagellar motor switch/type III secretory pathway protein [Cell motility and secretion / Intracellular trafficking and secretion]. (5.28e-23)	Cell motility; Intracellular trafficking; secretion; and vesicular transport	Cellular processing and signaling; Cellular processing and signaling
group_4591		U32 family peptidase;Uncharacterized protease yrrN	241	241	1	909	909	909	909	909	0	Listeria_chromosomes	241	J	COG0826; COG0826; Collagenase and related proteases [Posttranslational modification; protein turnover; chaperones]. (1.87e-91)	Translation; ribosomal structure and biogenesis	Information storage and processing
group_4601		YslB family protein;DUF2507 domain-containing protein	241	241	1	495	495	495	495	486;495	0	Listeria_chromosomes	241	R	COG1719; COG1719; Predicted hydrocarbon binding protein (contains V4R domain) [General function prediction only]. (8.07e-06)	General function prediction only	Poorly described
group_4603	argH	argininosuccinate lyase;Argininosuccinate lyase	241	241	1	1371	1371	1371	1371	1371	0	Listeria_chromosomes	241	E	COG0165; ArgH; Argininosuccinate lyase [Amino acid transport and metabolism]. (0.0)	Amino acid transport and metabolism	Metabolism
group_4604		NAD(P)/FAD-dependent oxidoreductase;Ferredoxin--NADP reductase 2	241	241	1	996	996	996	996	996	0	Listeria_chromosomes	241	O	COG0492; TrxB; Thioredoxin reductase [Posttranslational modification; protein turnover; chaperones]. (1.62e-94)	Posttranslational modification; protein turnover; chaperones	Cellular processing and signaling
group_4605		DUF1963 domain-containing protein;Uncharacterized protein ywqG	241	241	1	819	822	819.025	819	819;822	0	Listeria_chromosomes	241	S	COG3878; COG3878; Uncharacterized protein conserved in bacteria [Function unknown]. (8.65e-104)	Function unknown	Poorly described
group_4606		cysteine desulfurase;NifS/IcsS protein homolog	241	241	1	987	1140	1137.26	1140	987;1134;1140	4	Listeria_chromosomes	241	E	COG1104; NifS; Cysteine sulfinate desulfinase/cysteine desulfurase and related enzymes [Amino acid transport and metabolism]. (4.91e-175)	Amino acid transport and metabolism	Metabolism
group_4607		MFS transporter;Inner membrane transport protein ydiM	241	241	1	1191	1194	1191.17	1191	1191;1194	0	Listeria_chromosomes	241	-	-	COG not assigned	COG not assigned
group_4608		hypothetical protein;Myosin-1	241	241	1	348	348	348	348	348	0	Listeria_chromosomes	241	-	-	COG not assigned	COG not assigned
group_4609		hypothetical protein;Mitomycin resistance protein mcrB	241	241	1	249	291	290.178	291	249;279;282;291	2	Listeria_chromosomes	241	-	-	COG not assigned	COG not assigned
group_4616		tryptophan synthase subunit alpha;Tryptophan synthase alpha chain	241	241	1	774	777	774.124	774	774;777	0	Listeria_chromosomes	241	E	COG0159; TrpA; Tryptophan synthase alpha chain [Amino acid transport and metabolism]. (2.77e-93)	Amino acid transport and metabolism	Metabolism
group_4617		phosphoribosylanthranilate isomerase;N-(5'-phosphoribosyl)anthranilate isomerase	241	241	1	609	615	609.224	609	609;612;615	0	Listeria_chromosomes	241	E	COG0135; TrpF; Phosphoribosylanthranilate isomerase [Amino acid transport and metabolism]. (6.51e-71)	Amino acid transport and metabolism	Metabolism
group_4620	dinB	DNA polymerase IV	241	241	1	1071	1071	1071	1071	1071	0	Listeria_chromosomes	241	L	COG0389; DinP; Nucleotidyltransferase/DNA polymerase involved in DNA repair [DNA replication; recombination; and repair]. (6.35e-143)	Replication; recombination and repair	Information storage and processing
group_4621		5-bromo-4-chloroindolyl phosphate hydrolysis family protein;Protein xpaC;5-bromo-4-chloroindolyl phosphate hydrolysis protein	241	241	1	567	660	659.614	660	567;639;660	1	Listeria_chromosomes	241	QR	COG4915; XpaC; 5-bromo-4-chloroindolyl phosphate hydrolysis protein [General function prediction only]. (5.73e-86)	Secondary metabolites biosynthesis; transport and catabolism; General function prediction only	Metabolism; Poorly described
group_4627		6-diphosphate aldolase;tagatose 16-diphosphate aldolase	241	241	1	999	1257	1017.92	1017	999;1017;1257	240	Listeria_chromosomes	241	GP	COG3684; LacD; Tagatose-1;6-bisphosphate aldolase [Carbohydrate transport and metabolism]. (1.54e-131)	Carbohydrate transport and metabolism; Inorganic ion transport and metabolism	Metabolism; Metabolism
group_4628		Mannose permease IID component	241	241	1	879	879	879	879	879	0	Listeria_chromosomes	241	G	COG3716; ManZ; Phosphotransferase system; mannose/fructose/N-acetylgalactosamine-specific component IID [Carbohydrate transport and metabolism]. (6.87e-151)	Carbohydrate transport and metabolism	Metabolism
group_4629		mechanosensitive ion channel family protein;Uncharacterized MscS family protein YkuT	241	241	1	846	882	880.2	846	846;881;882	0	Listeria_chromosomes	241	M	COG0668; MscS; Small-conductance mechanosensitive channel [Cell envelope biogenesis; outer membrane]. (4.32e-49)	Cell wall/membrane/envelope biogenesis	Cellular processing and signaling
group_4632		Cysteine--tRNA ligase;Undefined function;DUF1015 domain-containing protein;DUF1015 family protein	241	242	1.00415	129	1242	1228.43	1242	129;183;1242	3	Listeria_chromosomes	241	S	COG4198; COG4198; Uncharacterized conserved protein [Function unknown]. (0.0)	Function unknown	Poorly described
group_4633	serC	3-phosphoserine/phosphohydroxythreonine transaminase;Phosphoserine aminotransferase	241	242	1.00415	285	1092	1087.23	1092	285;744;1092	2	Listeria_chromosomes	241	HE	COG1932; SerC; Phosphoserine aminotransferase [Coenzyme metabolism / Amino acid transport and metabolism]. (0.0)	Coenzyme transport and metabolism; Amino acid transport and metabolism	Metabolism; Metabolism
group_4636	xerD	site-specific tyrosine recombinase XerD;Tyrosine recombinase XerD	241	241	1	894	894	894	894	894	0	Listeria_chromosomes	241	L	COG4974; XerD; Site-specific recombinase XerD [DNA replication; recombination; and repair]. (1.96e-161)	Replication; recombination and repair	Information storage and processing
group_4665		UPF0042 nucleotide-binding protein LMOf2365_2447	241	241	1	876	876	876	876	876	0	Listeria_chromosomes	241	T	COG1660; COG1660; Predicted P-loop-containing kinase [General function prediction only]. (1.23e-175)	Signal transduction mechanisms	Cellular processing and signaling
group_4668		propanediol utilization kinase PduX;hypothetical protein;propanediol utilization protein PduX;propanediol utilization protein;4-diphosphocytidyl-2-C-methyl-D-erythritol kinase	241	241	1	876	876	876	876	876	0	Listeria_chromosomes	241	Q	COG4542; PduX; Protein involved in propanediol utilization; and related proteins (includes coumermycin biosynthetic protein); possible kinase [Secondary metabolites biosynthesis; transport; and catabolism]. (1.89e-143)	Secondary metabolites biosynthesis; transport and catabolism	Metabolism
group_4670		tRNA (adenine-N(1))-methyltransferase;tRNA (adenine(22)-N(1))-methyltransferase	241	241	1	705	705	705	705	705	0	Listeria_chromosomes	241	J	COG2384; COG2384; Predicted SAM-dependent methyltransferase [General function prediction only]. (9.40e-101)	Translation; ribosomal structure and biogenesis	Information storage and processing
group_4671		DNA primase	241	241	1	1662	1884	1881.98	1881	1662;1881;1884	2	Listeria_chromosomes	241	L	COG0358; DnaG; DNA primase (bacterial type) [DNA replication; recombination; and repair]. (3.02e-174)	Replication; recombination and repair	Information storage and processing
group_4672		BMC domain-containing protein;Uncharacterized protein CcmO	241	241	1	546	546	546	546	546	0	Listeria_chromosomes	241	QC	COG4577; CcmK; Carbon dioxide concentrating mechanism/carboxysome shell protein [Secondary metabolites biosynthesis; transport; and catabolism / Energy production and conversion]. (1.30e-44)	Secondary metabolites biosynthesis; transport and catabolism; Energy production and conversion	Metabolism; Metabolism
group_4673		DUF861 domain-containing protein	241	241	1	444	447	446.963	444	444;447	0	Listeria_chromosomes	241	E	COG4766; EutQ; Ethanolamine utilization protein [Amino acid transport and metabolism]. (2.47e-70)	Amino acid transport and metabolism	Metabolism
group_4674		DUF441 domain-containing protein;UPF0756 membrane protein lmo1568	241	241	1	462	462	462	462	462	0	Listeria_chromosomes	241	S	COG2707; COG2707; Predicted membrane protein [Function unknown]. (4.33e-35)	Function unknown	Poorly described
group_4675		cobalt-precorrin-8 methylmutase;Cobalt-precorrin-8X methylmutase	241	241	1	633	633	633	633	633	0	Listeria_chromosomes	241	H	COG2082; CobH; Precorrin isomerase [Coenzyme metabolism]. (7.24e-81)	Coenzyme transport and metabolism	Metabolism
group_4676		Probable glycerol uptake facilitator protein;Glycerol uptake facilitator protein;MIP family channel protein	241	243	1.0083	246	705	699.198	705	246;459;705	4	Listeria_chromosomes	241	G	COG0580; GlpF; Glycerol uptake facilitator and related permeases (Major Intrinsic Protein Family) [Carbohydrate transport and metabolism]. (2.96e-83)	Carbohydrate transport and metabolism	Metabolism
group_4677		Uncharacterized RNA pseudouridine synthase YtzG;rRNA pseudouridine synthase;pseudouridine synthase	241	241	1	123	702	697.195	702	123;702	2	Listeria_chromosomes	241	J	COG1187; RsuA; 16S rRNA uridine-516 pseudouridylate synthase and related pseudouridylate synthases [Translation; ribosomal structure and biogenesis]. (3.64e-99)	Translation; ribosomal structure and biogenesis	Information storage and processing
group_4678		Pseudouridine-5'-phosphate glycosidase	241	242	1.00415	171	912	907.587	912	171;585;912	2	Listeria_chromosomes	241	F	COG2313; IndA; Uncharacterized enzyme involved in pigment biosynthesis [Secondary metabolites biosynthesis; transport; and catabolism]. (0.0)	Nucleotide transport and metabolism	Metabolism
group_4694	aroE	shikimate dehydrogenase;Shikimate dehydrogenase	241	241	1	822	822	822	822	822	0	Listeria_chromosomes	241	E	COG0169; AroE; Shikimate 5-dehydrogenase [Amino acid transport and metabolism]. (1.52e-113)	Amino acid transport and metabolism	Metabolism
group_4713		YtxH domain-containing protein	241	241	1	525	531	530.5	525	513;525;529;531	0	Listeria_chromosomes	241	R	COG4980; GvpP; Gas vesicle protein [General function prediction only]. (1.26e-20)	General function prediction only	Poorly described
group_4716		glucosaminidase domain-containing protein;Exo-glucosaminidase lytG	241	241	1	987	1014	1012.43	987	987;1014	0	Listeria_chromosomes	241	MN	COG1705; FlgJ; Muramidase (flagellum-specific) [Cell motility and secretion / Intracellular trafficking and secretion]. (1.88e-82)	Cell wall/membrane/envelope biogenesis; Cell motility	Cellular processing and signaling; Cellular processing and signaling
group_4738		Homoserine kinase;homoserine kinase	241	241	1	867	1320	870.759	867	867;1314;1320	239	Listeria_chromosomes	241	E	COG0083; ThrB; Homoserine kinase [Amino acid transport and metabolism]. (4.26e-114)	Amino acid transport and metabolism	Metabolism
group_4749	menC	o-succinylbenzoate synthase	241	241	1	1125	1125	1125	1125	1124;1125	0	Listeria_chromosomes	241	MR	COG4948; COG4948; L-alanine-DL-glutamate epimerase and related enzymes of enolase superfamily [Cell envelope biogenesis; outer membrane / General function prediction only]. (9.86e-78)	Cell wall/membrane/envelope biogenesis; General function prediction only	Cellular processing and signaling; Poorly described
group_4751		flavodoxin;Flavodoxin	241	241	1	438	438	438	438	438	0	Listeria_chromosomes	241	C	COG0716; FldA; Flavodoxins [Energy production and conversion]. (1.36e-32)	Energy production and conversion	Metabolism
group_4766		tyrosine-protein phosphatase;Putative tyrosine-protein phosphatase H16_A0669	241	241	1	981	981	981	981	981	0	Listeria_chromosomes	241	T	COG2365; COG2365; Protein tyrosine/serine phosphatase [Signal transduction mechanisms]. (1.31e-59)	Signal transduction mechanisms	Cellular processing and signaling
group_4767		MetQ/NlpA family ABC transporter substrate-binding protein;D-methionine-binding lipoprotein metQ	241	241	1	822	822	822	822	822	0	Listeria_chromosomes	241	P	COG1464; NlpA; ABC-type metal ion transport system; periplasmic component/surface antigen [Inorganic ion transport and metabolism]. (2.35e-122)	Inorganic ion transport and metabolism	Metabolism
group_4771		Cytochrome d ubiquinol oxidase subunit 1;cytochrome ubiquinol oxidase subunit I	241	243	1.0083	489	1407	1395.4	1407	489;915;1407	4	Listeria_chromosomes	241	C	COG1271; CydA; Cytochrome bd-type quinol oxidase; subunit 1 [Energy production and conversion]. (0.0)	Energy production and conversion	Metabolism
group_4774		ABC transporter substrate-binding protein;High-affinity heme uptake system protein isdE	241	241	1	972	972	972	972	972	0	Listeria_chromosomes	241	P	COG0614; FepB; ABC-type Fe3+-hydroxamate transport system; periplasmic component [Inorganic ion transport and metabolism]. (1.84e-58)	Inorganic ion transport and metabolism	Metabolism
group_4775		ABC transporter ATP-binding protein;Iron(3+)-hydroxamate import ATP-binding protein FhuC;ATP-binding cassette domain-containing protein	241	242	1.00415	336	792	788.814	792	336;489;780;792	2	Listeria_chromosomes	241	PH	COG1120; FepC; ABC-type cobalamin/Fe3+-siderophores transport systems; ATPase components [Inorganic ion transport and metabolism / Coenzyme metabolism]. (1.45e-115)	Inorganic ion transport and metabolism; Coenzyme transport and metabolism	Metabolism; Metabolism
group_4778		hypothetical protein;Undefined function	241	241	1	399	420	400.544	399	387;399;405;411;414;417;420	0	Listeria_chromosomes	241	-	-	COG not assigned	COG not assigned
group_4782		LysR family transcriptional regulator;HTH-type transcriptional regulator CysL	241	241	1	855	861	855.199	855	855;861	0	Listeria_chromosomes	241	K	COG0583; LysR; Transcriptional regulator [Transcription]. (7.90e-51)	Transcription	Information storage and processing
group_4799		DedA family protein;Alkaline phosphatase-like protein	241	241	1	624	624	624	624	624	0	Listeria_chromosomes	241	M	COG0586; DedA; Uncharacterized membrane-associated protein [Function unknown]. (2.69e-45)	Cell wall/membrane/envelope biogenesis	Cellular processing and signaling
group_4805		peptidylprolyl isomerase;foldase;Foldase protein prsA 2	241	241	1	876	888	882.149	882	876;882;888	0	Listeria_chromosomes	241	O	COG0760; SurA; Parvulin-like peptidyl-prolyl isomerase [Posttranslational modification; protein turnover; chaperones]. (4.84e-28)	Posttranslational modification; protein turnover; chaperones	Cellular processing and signaling
group_4806		AAA family ATPase;Uncharacterized protein yhaN	241	241	1	2724	2727	2724.02	2724	2724;2727	0	Listeria_chromosomes	241	S	COG4717; COG4717; Uncharacterized conserved protein [Function unknown]. (0.0)	Function unknown	Poorly described
group_4827		ferrous iron transport protein A;Cytospin-A	241	241	1	228	228	228	228	227;228	0	Listeria_chromosomes	241	P	COG1918; FeoA; Fe2+ transport system protein A [Inorganic ion transport and metabolism]. (5.47e-22)	Inorganic ion transport and metabolism	Metabolism
group_4833		Flagellin	241	241	1	864	864	864	864	864	0	Listeria_chromosomes	241	N	COG1344; FlgL; Flagellin and related hook-associated proteins [Cell motility and secretion]. (1.05e-52)	Cell motility	Cellular processing and signaling
group_4838		YvcK family protein;UPF0052 protein lmo2473	241	241	1	969	969	969	969	966;969	0	Listeria_chromosomes	241	GH	COG0391; COG0391; Uncharacterized conserved protein [Function unknown]. (1.74e-116)	Carbohydrate transport and metabolism; Coenzyme transport and metabolism	Metabolism; Metabolism
group_4845		CPBP family intramembrane metalloprotease;Undefined function	241	241	1	414	639	635.203	636	414;636;639	1	Listeria_chromosomes	241	O	COG1266; COG1266; Predicted metal-dependent membrane protease [General function prediction only]. (5.33e-06)	Posttranslational modification; protein turnover; chaperones	Cellular processing and signaling
group_4856		HD family phosphohydrolase;Uncharacterized protein yqfF	241	241	1	2157	2157	2157	2157	2137;2156;2157	0	Listeria_chromosomes	241	T	COG1480; COG1480; Predicted membrane-associated HD superfamily hydrolase [General function prediction only]. (0.0)	Signal transduction mechanisms	Cellular processing and signaling
group_4857	galE	UDP-glucose 4-epimerase GalE;UDP-glucose 4-epimerase	241	241	1	984	987	984.025	984	984;987	0	Listeria_chromosomes	241	M	COG1087; GalE; UDP-glucose 4-epimerase [Cell envelope biogenesis; outer membrane]. (0.0)	Cell wall/membrane/envelope biogenesis	Cellular processing and signaling
group_4860		hypothetical protein;TPR repeat-containing protein yvcD	241	241	1	1476	1476	1476	1476	1476	0	Listeria_chromosomes	241	-	-	COG not assigned	COG not assigned
group_4861	glmU	bifunctional UDP-N-acetylglucosamine diphosphorylase/glucosamine-1-phosphate N-acetyltransferase GlmU;Glucosamine-1-phosphate N-acetyltransferase	241	241	1	1374	1374	1374	1374	1374	0	Listeria_chromosomes	241	M	COG1207; GlmU; N-acetylglucosamine-1-phosphate uridyltransferase (contains nucleotidyltransferase and I-patch acetyltransferase domains) [Cell envelope biogenesis; outer membrane]. (0.0)	Cell wall/membrane/envelope biogenesis	Cellular processing and signaling
group_4866		UPF0223 family protein;UPF0223 protein LMOf2365_1079	241	241	1	273	273	273	273	273	0	Listeria_chromosomes	241	S	COG4476; COG4476; Uncharacterized protein conserved in bacteria [Function unknown]. (1.25e-43)	Function unknown	Poorly described
group_4869		insulinase family protein;Probable inactive metalloprotease ymfF	241	241	1	1293	1293	1293	1293	1293	0	Listeria_chromosomes	241	R	COG0612; PqqL; Predicted Zn-dependent peptidases [General function prediction only]. (3.92e-70)	General function prediction only	Poorly described
group_4878		hypothetical protein;E3 ubiquitin-protein ligase sspH2	241	241	1	300	300	300	300	299;300	0	Listeria_chromosomes	241	O	COG1030; NfeD; Membrane-bound serine protease (ClpP class) [Posttranslational modification; protein turnover; chaperones]. (1.92e-06)	Posttranslational modification; protein turnover; chaperones	Cellular processing and signaling
group_4882		YktB family protein;DUF1054 family protein;UPF0637 protein lmo1065	241	241	1	615	615	615	615	615	0	Listeria_chromosomes	241	S	COG4493; COG4493; Uncharacterized protein conserved in bacteria [Function unknown]. (3.68e-108)	Function unknown	Poorly described
group_4888		GW domain-containing glycosaminoglycan-binding protein	241	241	1	1125	1128	1127.88	1128	1104;1125;1128	0	Listeria_chromosomes	241	MN	COG1705; FlgJ; Muramidase (flagellum-specific) [Cell motility and secretion / Intracellular trafficking and secretion]. (7.09e-78)	Cell wall/membrane/envelope biogenesis; Cell motility	Cellular processing and signaling; Cellular processing and signaling
group_4889		prolipoprotein diacylglyceryl transferase;Prolipoprotein diacylglyceryl transferase	241	241	1	834	840	834.199	834	834;840	0	Listeria_chromosomes	241	M	COG0682; Lgt; Prolipoprotein diacylglyceryltransferase [Cell envelope biogenesis; outer membrane]. (3.04e-92)	Cell wall/membrane/envelope biogenesis	Cellular processing and signaling
group_4890		phage holin family protein;Uncharacterized membrane protein yvlD	241	241	1	354	354	354	354	354	0	Listeria_chromosomes	241	S	COG1950; COG1950; Predicted membrane protein [Function unknown]. (1.30e-19)	Function unknown	Poorly described
group_4893		DUF896 domain-containing protein;UPF0291 protein LMOf2365_0526	241	241	1	135	225	224.315	225	135;150;225	2	Listeria_chromosomes	241	S	COG4224; COG4224; Uncharacterized protein conserved in bacteria [Function unknown]. (2.65e-27)	Function unknown	Poorly described
group_4903		carbohydrate ABC transporter permease;Probable ABC transporter permease protein ytcP	241	241	1	972	972	972	972	972	0	Listeria_chromosomes	241	G	COG0395; UgpE; ABC-type sugar transport system; permease component [Carbohydrate transport and metabolism]. (3.06e-74)	Carbohydrate transport and metabolism	Metabolism
group_4913		hypothetical protein;CAP-Gly domain-containing linker protein 1	241	241	1	345	345	345	345	345	0	Listeria_chromosomes	241	-	-	COG not assigned	COG not assigned
group_4926		TIGR03943 family protein;UPF0703 protein ycgQ	241	241	1	840	840	840	840	840	0	Listeria_chromosomes	241	S	COG3689; COG3689; Predicted membrane protein [Function unknown]. (7.33e-128)	Function unknown	Poorly described
group_4930		DUF3267 domain-containing protein;Probable carboxypeptidase S-like 2	241	241	1	204	534	531.3	534	204;216;533;534	2	Listeria_chromosomes	241	-	-	COG not assigned	COG not assigned
group_4932		potassium channel family protein;Voltage-gated potassium channel	241	241	1	738	744	743.925	744	738;744	0	Listeria_chromosomes	241	P	COG1226; Kch; Kef-type K+ transport systems; predicted NAD-binding component [Inorganic ion transport and metabolism]. (7.71e-06)	Inorganic ion transport and metabolism	Metabolism
group_4934		dihydroorotate dehydrogenase electron transfer subunit;electron transfer subunit	241	241	1	765	765	765	765	765	0	Listeria_chromosomes	241	HC	COG0543; UbiB; 2-polyprenylphenol hydroxylase and related flavodoxin oxidoreductases [Coenzyme metabolism / Energy production and conversion]. (2.14e-66)	Coenzyme transport and metabolism; Energy production and conversion	Metabolism; Metabolism
group_4942		type I 3-dehydroquinate dehydratase;3-dehydroquinate dehydratase	241	241	1	759	759	759	759	750;759	0	Listeria_chromosomes	241	E	COG0710; AroD; 3-dehydroquinate dehydratase [Amino acid transport and metabolism]. (9.90e-95)	Amino acid transport and metabolism	Metabolism
group_4945		CAP domain-containing protein;Uncharacterized membrane protein ylbC	241	241	1	1056	1056	1056	1056	1055;1056	0	Listeria_chromosomes	241	DR	COG2340; COG2340; Uncharacterized protein with SCP/PR1 domains [Function unknown]. (2.64e-59)	Cell cycle control; cell division; chromosome partitioning; General function prediction only	Cellular processing and signaling; Poorly described
group_4949		Cof-type HAD-IIB family hydrolase	241	241	1	813	846	844.631	846	813;846	0	Listeria_chromosomes	241	HR	COG0561; Cof; Predicted hydrolases of the HAD superfamily [General function prediction only]. (9.93e-70)	Coenzyme transport and metabolism; General function prediction only	Metabolism; Poorly described
group_4950		YisL family protein;UPF0344 protein LMOf2365_2298	241	241	1	363	363	363	363	363	0	Listeria_chromosomes	241	-	-	COG not assigned	COG not assigned
group_4971	rnmV	ribonuclease M5;Ribonuclease M5	241	241	1	576	576	576	576	576	0	Listeria_chromosomes	241	J	COG1658; COG1658; Small primase-like proteins (Toprim domain) [DNA replication; recombination; and repair]. (8.96e-41)	Translation; ribosomal structure and biogenesis	Information storage and processing
group_4984		Maltodextrin transport system permease protein mdxG	241	241	1	852	852	852	852	852	0	Listeria_chromosomes	241	G	COG3833; MalG; ABC-type maltose transport systems; permease component [Carbohydrate transport and metabolism]. (9.68e-134)	Carbohydrate transport and metabolism	Metabolism
group_4992		DUF986 family protein;YobD family protein;UPF0266 membrane protein LMOf2365_0797	241	241	1	468	468	468	468	468	0	Listeria_chromosomes	241	S	COG4811; COG4811; Predicted membrane protein [Function unknown]. (1.32e-63)	Function unknown	Poorly described
group_4995		D-methionine transport system permease protein metI;Probable D-methionine transport system permease protein metI	241	242	1.00415	246	663	660.36	663	246;441;663	2	Listeria_chromosomes	241	E	COG2011; AbcD; ABC-type metal ion transport system; permease component [Inorganic ion transport and metabolism]. (1.01e-83)	Amino acid transport and metabolism	Metabolism
group_5000		stage 0 sporulation family protein	241	241	1	852	852	852	834	834;852	0	Listeria_chromosomes	241	T	COG1774; COG1774; Uncharacterized homolog of PSP1 [Function unknown]. (3.68e-113)	Signal transduction mechanisms	Cellular processing and signaling
group_5013		Glycine betaine/carnitine transport permease protein GbuB	241	241	1	849	849	849	849	849	0	Listeria_chromosomes	241	E	COG4176; ProW; ABC-type proline/glycine betaine transport system; permease component [Amino acid transport and metabolism]. (6.97e-130)	Amino acid transport and metabolism	Metabolism
group_5018		ribonuclease HII;Ribonuclease HII	241	241	1	786	786	786	786	785;786	0	Listeria_chromosomes	241	L	COG0164; RnhB; Ribonuclease HII [DNA replication; recombination; and repair]. (3.83e-79)	Replication; recombination and repair	Information storage and processing
group_5019		Chemotaxis protein CheV;response regulator	241	243	1.0083	195	909	901.543	909	195;717;909	4	Listeria_chromosomes	241	T	COG0835; CheW; Chemotaxis signal transduction protein [Cell motility and secretion / Signal transduction mechanisms]. (3.17e-49)	Signal transduction mechanisms	Cellular processing and signaling
group_5020		preprotein translocase subunit SecA;Protein translocase subunit SecA 1	241	242	1.00415	627	2514	2493.71	2514	627;1890;1914;2514	6	Listeria_chromosomes	241	U	COG0653; SecA; Preprotein translocase subunit SecA (ATPase; RNA helicase) [Intracellular trafficking and secretion]. (0.0)	Intracellular trafficking; secretion; and vesicular transport	Cellular processing and signaling
group_5025		hypothetical protein;Na(+)/H(+) antiporter nhaA 2	241	241	1	300	309	300.037	300	291;300;309	0	Listeria_chromosomes	241	-	-	COG not assigned	COG not assigned
group_5026		VOC family protein;extradiol dioxygenase;glyoxalase/bleomycin resistance/extradiol dioxygenase family protein;Vacuolar protein sorting-associated protein 41 homolog	241	241	1	408	417	411.05	411	408;411;417	0	Listeria_chromosomes	241	R	COG3607; COG3607; Predicted lactoylglutathione lyase [General function prediction only]. (6.08e-61)	General function prediction only	Poorly described
group_5027		SdpI family protein;hypothetical protein	241	241	1	309	309	309	309	306;309	0	Listeria_chromosomes	241	V	COG5658; COG5658; Predicted integral membrane protein [Function unknown]. (6.35e-07)	Defense mechanisms	Cellular processing and signaling
group_5030		glycosyltransferase family 4 protein;GDP-mannose-dependent alpha-mannosyltransferase	241	241	1	1284	1284	1284	1284	1284	0	Listeria_chromosomes	241	M	COG0438; RfaG; Glycosyltransferase [Cell envelope biogenesis; outer membrane]. (1.36e-56)	Cell wall/membrane/envelope biogenesis	Cellular processing and signaling
group_5031		diacylglycerol kinase family lipid kinase;diacylglycerol kinase;Diacylglycerol kinase	241	241	1	921	921	921	921	921	0	Listeria_chromosomes	241	IR	COG1597; LCB5; Sphingosine kinase and enzymes related to eukaryotic diacylglycerol kinase [Lipid metabolism / General function prediction only]. (2.65e-112)	Lipid transport and metabolism; General function prediction only	Metabolism; Poorly described
group_5039		Maltodextrin transport system permease protein mdxF;ABC transporter permease subunit	241	243	1.0083	285	1308	1297.26	1308	285;1020;1026;1308	4	Listeria_chromosomes	241	G	COG1175; UgpA; ABC-type sugar transport systems; permease components [Carbohydrate transport and metabolism]. (1.10e-70)	Carbohydrate transport and metabolism	Metabolism
group_5040		Maltodextrose utilization protein malA;DUF1189 domain-containing protein	241	243	1.0083	240	837	827.938	834	240;528;834;837	4	Listeria_chromosomes	241	G	COG5521; COG5521; Predicted integral membrane protein [Function unknown]. (3.20e-125)	Carbohydrate transport and metabolism	Metabolism
group_5046	holB	DNA polymerase III subunit delta'	241	241	1	993	993	993	993	993	0	Listeria_chromosomes	241	L	COG2812; DnaX; DNA polymerase III; gamma/tau subunits [DNA replication; recombination; and repair]. (3.02e-32)	Replication; recombination and repair	Information storage and processing
group_5054		metal ABC transporter ATP-binding protein;Manganese transport system ATP-binding protein MntB	241	241	1	717	723	722.801	723	717;723	0	Listeria_chromosomes	241	P	COG1121; ZnuC; ABC-type Mn/Zn transport systems; ATPase component [Inorganic ion transport and metabolism]. (5.90e-118)	Inorganic ion transport and metabolism	Metabolism
group_5055		metal ABC transporter substrate-binding protein;zinc ABC transporter substrate-binding protein;Manganese-binding lipoprotein mntA	241	241	1	930	933	932.876	933	930;933	0	Listeria_chromosomes	241	P	COG0803; LraI; ABC-type metal ion transport system; periplasmic component/surface adhesin [Inorganic ion transport and metabolism]. (2.07e-113)	Inorganic ion transport and metabolism	Metabolism
group_5060		hypothetical protein;Phosphotriesterase-related protein	241	241	1	1077	1080	1077.12	1077	1077;1080	0	Listeria_chromosomes	241	-	-	COG not assigned	COG not assigned
group_5062		two-component system regulatory protein YycI;Two-component system YycFG regulatory protein	241	241	1	840	840	840	840	840	0	Listeria_chromosomes	241	T	COG4853; COG4853; Uncharacterized protein conserved in bacteria [Function unknown]. (5.87e-118)	Signal transduction mechanisms	Cellular processing and signaling
group_5074		iron-hydroxamate ABC transporter substrate-binding protein;Iron(3+)-hydroxamate-binding protein yxeB	241	241	1	942	942	942	942	942	0	Listeria_chromosomes	241	P	COG0614; FepB; ABC-type Fe3+-hydroxamate transport system; periplasmic component [Inorganic ion transport and metabolism]. (1.41e-55)	Inorganic ion transport and metabolism	Metabolism
group_5076		YaiI/YqxD family protein;DUF188 domain-containing protein;UPF0178 protein Lmo1456	241	241	1	441	477	441.299	441	441;477	0	Listeria_chromosomes	241	S	COG1671; COG1671; Uncharacterized protein conserved in bacteria [Function unknown]. (7.58e-71)	Function unknown	Poorly described
group_5079		PTS sugar transporter subunit IIB;PTS system mannose/fructose/N-acetylgalactosamine-transporter subunit IIB;Probable phosphotransferase enzyme IIB component M6_Spy0801	241	241	1	468	468	468	468	453;468	0	Listeria_chromosomes	241	G	COG3444; COG3444; Phosphotransferase system; mannose/fructose/N-acetylgalactosamine-specific component IIB [Carbohydrate transport and metabolism]. (1.37e-59)	Carbohydrate transport and metabolism	Metabolism
group_5082		PTS sugar transporter subunit IIC;PTS mannose/fructose/sorbose/N-acetylgalactosamine transporter subunit IIC	241	241	1	819	825	820.842	819	819;825	0	Listeria_chromosomes	241	G	COG3715; ManY; Phosphotransferase system; mannose/fructose/N-acetylgalactosamine-specific component IIC [Carbohydrate transport and metabolism]. (1.48e-78)	Carbohydrate transport and metabolism	Metabolism
group_5083		SIS domain-containing protein;Glucosamine--fructose-6-phosphate aminotransferase [isomerizing]	241	241	1	1065	1065	1065	1065	1065	0	Listeria_chromosomes	241	M	COG0449; GlmS; Glucosamine 6-phosphate synthetase; contains amidotransferase and phosphosugar isomerase domains [Cell envelope biogenesis; outer membrane]. (9.67e-96)	Cell wall/membrane/envelope biogenesis	Cellular processing and signaling
group_5089		Manganese transport system membrane protein mntC	241	241	1	843	843	843	843	822;843	0	Listeria_chromosomes	241	P	COG1108; ZnuB; ABC-type Mn2+/Zn2+ transport systems; permease components [Inorganic ion transport and metabolism]. (7.36e-73)	Inorganic ion transport and metabolism	Metabolism
group_5091	lysA	Diaminopimelate decarboxylase;diaminopimelate decarboxylase	241	241	1	396	1311	1303.51	1311	396;420;1311	2	Listeria_chromosomes	241	E	COG0019; LysA; Diaminopimelate decarboxylase [Amino acid transport and metabolism]. (1.34e-165)	Amino acid transport and metabolism	Metabolism
group_5092	menE	o-succinylbenzoate--CoA ligase;2-succinylbenzoate--CoA ligase	241	242	1.00415	159	1410	1401.37	1410	159;939;1134;1401;1410	3	Listeria_chromosomes	241	I	COG0318; CaiC; Acyl-CoA synthetases (AMP-forming)/AMP-acid ligases II [Lipid metabolism / Secondary metabolites biosynthesis; transport; and catabolism]. (3.72e-150)	Lipid transport and metabolism	Metabolism
group_5099		universal stress protein;Putative universal stress protein SSP1056	241	241	1	432	435	434.925	432	432;435	0	Listeria_chromosomes	241	T	COG0589; UspA; Universal stress protein UspA and related nucleotide-binding proteins [Signal transduction mechanisms]. (2.39e-28)	Signal transduction mechanisms	Cellular processing and signaling
group_5101		hypothetical protein	241	241	1	180	192	191.498	192	180;192	0	Listeria_chromosomes	241	-	-	COG not assigned	COG not assigned
group_5106	manX	PTS mannose transporter subunit IIAB;Mannose-specific phosphotransferase enzyme IIB component	241	241	1	966	966	966	966	966	0	Listeria_chromosomes	241	G	COG3444; COG3444; Phosphotransferase system; mannose/fructose/N-acetylgalactosamine-specific component IIB [Carbohydrate transport and metabolism]. (7.34e-74)	Carbohydrate transport and metabolism	Metabolism
group_5108		Guanine/hypoxanthine permease pbuG;NCS2 family permease	241	243	1.0083	228	1296	1283.19	1296	228;807;1296	4	Listeria_chromosomes	241	F	COG2252; COG2252; Xanthine/uracil/vitamin C permease [Nucleotide transport and metabolism]. (3.78e-155)	Nucleotide transport and metabolism	Metabolism
group_5117		YlbF family regulator;Uncharacterized protein ymcA	241	241	1	363	363	363	363	363	0	Listeria_chromosomes	241	T	COG4550; COG4550; Predicted membrane protein [Function unknown]. (7.23e-38)	Signal transduction mechanisms	Cellular processing and signaling
group_5119	argF	ornithine carbamoyltransferase;Ornithine carbamoyltransferase	241	241	1	951	951	951	951	951	0	Listeria_chromosomes	241	E	COG0078; ArgF; Ornithine carbamoyltransferase [Amino acid transport and metabolism]. (2.81e-174)	Amino acid transport and metabolism	Metabolism
group_5122		DUF456 domain-containing protein;Leucine aminopeptidase 1	241	241	1	543	543	543	543	543	0	Listeria_chromosomes	241	-	-	COG not assigned	COG not assigned
group_5128		DUF348 domain-containing protein;resuscitation-promoting factor	241	241	1	1218	1239	1235.56	1227	1209;1215;1218;1221;1224;1227;1236;1239	0	Listeria_chromosomes	241	S	COG3583; COG3583; Uncharacterized protein conserved in bacteria [Function unknown]. (2.01e-119)	Function unknown	Poorly described
group_5129		RluA family pseudouridine synthase;Uncharacterized RNA pseudouridine synthase YjbO	241	241	1	891	891	891	891	891	0	Listeria_chromosomes	241	J	COG0564; RluA; Pseudouridylate synthases; 23S RNA-specific [Translation; ribosomal structure and biogenesis]. (3.43e-101)	Translation; ribosomal structure and biogenesis	Information storage and processing
group_5131	dltD	D-alanyl-lipoteichoic acid biosynthesis protein DltD	241	241	1	1275	1317	1312.38	1275	1275;1278;1315;1317	0	Listeria_chromosomes	241	M	COG3966; DltD; Protein involved in D-alanine esterification of lipoteichoic acid and wall teichoic acid (D-alanine transfer protein) [Cell envelope biogenesis; outer membrane]. (0.0)	Cell wall/membrane/envelope biogenesis	Cellular processing and signaling
group_5135		SpoIIE family protein phosphatase;Phosphoserine phosphatase rsbX	241	241	1	600	600	600	600	600	0	Listeria_chromosomes	241	-	-	COG not assigned	COG not assigned
group_5136		hypothetical protein;acyl-CoA thioesterase;Uncharacterized protein YneP	241	241	1	369	420	419.788	420	369;420	1	Listeria_chromosomes	241	I	COG0824; FcbC; Predicted thioesterase [General function prediction only]. (2.17e-45)	Lipid transport and metabolism	Metabolism
group_5149		TerC family protein	241	241	1	768	774	773.751	768	768;771;774	0	Listeria_chromosomes	241	P	COG0861; TerC; Membrane protein TerC; possibly involved in tellurium resistance [Inorganic ion transport and metabolism]. (1.82e-50)	Inorganic ion transport and metabolism	Metabolism
group_5152		hypothetical protein;Undefined function;flagellar motor switch protein FliN	241	241	1	216	315	314.589	315	216;309;312;315	1	Listeria_chromosomes	241	-	-	COG not assigned	COG not assigned
group_5161		alpha/beta hydrolase;Soluble epoxide hydrolase	241	241	1	720	720	720	720	699;720	0	Listeria_chromosomes	241	HR	COG0596; MhpC; Predicted hydrolases or acyltransferases (alpha/beta hydrolase superfamily) [General function prediction only]. (5.05e-20)	Coenzyme transport and metabolism; General function prediction only	Metabolism; Poorly described
group_5170		helix-turn-helix domain-containing protein;Peptidyl-alpha-hydroxyglycine alpha-amidating lyase 1	241	241	1	231	231	231	231	231	0	Listeria_chromosomes	241	-	-	COG not assigned	COG not assigned
group_5171		ABC transporter ATP-binding protein;Bacitracin export ATP-binding protein BceA	241	241	1	768	768	768	768	768	0	Listeria_chromosomes	241	M	COG1136; SalX; ABC-type antimicrobial peptide transport system; ATPase component [Defense mechanisms]. (3.53e-110)	Cell wall/membrane/envelope biogenesis	Cellular processing and signaling
group_5173		UPF0442 protein YE0625;Protein MTH_152;threonine/serine exporter	241	243	1.0083	168	459	454.654	459	168;222;459	4	Listeria_chromosomes	241	S	COG3610; COG3610; Uncharacterized conserved protein [Function unknown]. (2.62e-41)	Function unknown	Poorly described
group_5177		hypothetical protein;Sugar efflux transporter B	241	241	1	348	444	443.203	444	348;444	2	Listeria_chromosomes	241	-	-	COG not assigned	COG not assigned
group_5181		HIT family protein;Protein hit	241	241	1	423	423	423	423	423	0	Listeria_chromosomes	241	FR	COG0537; Hit; Diadenosine tetraphosphate (Ap4A) hydrolase and other HIT family hydrolases [Nucleotide transport and metabolism / Carbohydrate transport and metabolism / General function prediction only]. (3.20e-60)	Nucleotide transport and metabolism; General function prediction only	Metabolism; Poorly described
group_5183		decarboxylating cobalt-precorrin-6B (C(15))-methyltransferase;Probable cobalt-precorrin-6Y C(15)-methyltransferase [decarboxylating]	241	241	1	570	570	570	570	570	0	Listeria_chromosomes	241	H	COG2242; CobL; Precorrin-6B methylase 2 [Coenzyme metabolism]. (1.17e-71)	Coenzyme transport and metabolism	Metabolism
group_5202		MetQ/NlpA family ABC transporter substrate-binding protein	241	241	1	834	834	834	831	831;834	0	Listeria_chromosomes	241	P	COG1464; NlpA; ABC-type metal ion transport system; periplasmic component/surface antigen [Inorganic ion transport and metabolism]. (5.13e-112)	Inorganic ion transport and metabolism	Metabolism
group_5203		PTS lactose/cellobiose transporter subunit IIA;Lichenan-specific phosphotransferase enzyme IIA component	241	241	1	309	309	309	309	309	0	Listeria_chromosomes	241	G	COG1447; CelC; Phosphotransferase system cellobiose-specific component IIA [Carbohydrate transport and metabolism]. (5.94e-40)	Carbohydrate transport and metabolism	Metabolism
group_5206	scpB	SMC-Scp complex subunit ScpB;Segregation and condensation protein B	241	241	1	597	597	597	597	597	0	Listeria_chromosomes	241	K	COG1386; scpB; Chromosome segregation and condensation protein B [DNA replication; recombination and repair]. (7.18e-64)	Transcription	Information storage and processing
group_5214		undecaprenyl/decaprenyl-phosphate alpha-N-acetylglucosaminyl 1-phosphate transferase;Probable undecaprenyl-phosphate N-acetylglucosaminyl 1-phosphate transferase	241	241	1	1056	1056	1056	1056	1056	0	Listeria_chromosomes	241	M	COG0472; Rfe; UDP-N-acetylmuramyl pentapeptide phosphotransferase/UDP-N- acetylglucosamine-1-phosphate transferase [Cell envelope biogenesis; outer membrane]. (6.17e-66)	Cell wall/membrane/envelope biogenesis	Cellular processing and signaling
group_522		Putative phosphotransferase enzyme IIA component	241	241	1	2070	2070	2070	2070	2069;2070	0	Listeria_chromosomes	241	K	COG3711; BglG; Transcriptional antiterminator [Transcription]. (4.82e-90)	Transcription	Information storage and processing
group_5232		heptaprenyl diphosphate synthase component 1;Heptaprenyl diphosphate synthase component 1	241	241	1	768	768	768	768	762;768	0	Listeria_chromosomes	241	-	-	COG not assigned	COG not assigned
group_5241		Cobalt transport protein CbiM;energy-coupling factor ABC transporter permease	241	241	1	651	735	651.697	651	651;735	239	Listeria_chromosomes	241	P	COG0310; CbiM; ABC-type Co2+ transport system; permease component [Inorganic ion transport and metabolism]. (4.66e-61)	Inorganic ion transport and metabolism	Metabolism
group_5263		YjzD family protein;DUF2929 family protein	241	241	1	189	189	189	189	180;189	0	Listeria_chromosomes	241	-	-	COG not assigned	COG not assigned
group_5268		DegV family protein;DegV domain-containing protein lmo2514	241	241	1	852	891	852.324	852	852;891	0	Listeria_chromosomes	241	I	COG1307; DegV; Uncharacterized protein conserved in bacteria [Function unknown]. (2.31e-120)	Lipid transport and metabolism	Metabolism
group_5281		methionine ABC transporter ATP-binding protein;Methionine import ATP-binding protein MetN 2	241	241	1	1023	1023	1023	1023	1022;1023	0	Listeria_chromosomes	241	E	COG1135; AbcC; ABC-type metal ion transport system; ATPase component [Inorganic ion transport and metabolism]. (3.92e-179)	Amino acid transport and metabolism	Metabolism
group_5285		ATP-binding cassette domain-containing protein	241	241	1	663	672	671.701	663	663;672	0	Listeria_chromosomes	241	E	COG3842; PotA; ABC-type spermidine/putrescine transport systems; ATPase components [Amino acid transport and metabolism]. (6.00e-81)	Amino acid transport and metabolism	Metabolism
group_5286		tetratricopeptide repeat protein;Tetratricopeptide repeat protein 24	241	241	1	468	468	468	468	468	0	Listeria_chromosomes	241	-	-	COG not assigned	COG not assigned
group_5290		ABC-F family ATP-binding cassette domain-containing protein;Uncharacterized ABC transporter ATP-binding protein YdiF	241	241	1	1953	1953	1953	1953	1944;1953	0	Listeria_chromosomes	241	R	COG0488; Uup; ATPase components of ABC transporters with duplicated ATPase domains [General function prediction only]. (0.0)	General function prediction only	Poorly described
group_5291		hypothetical protein;YdiK family protein;DUF4305 domain-containing protein;Undefined function	241	241	1	198	204	201.137	204	198;201;204	0	Listeria_chromosomes	241	-	-	COG not assigned	COG not assigned
group_5293		diol dehydratase small subunit;Propanediol dehydratase small subunit	241	241	1	513	516	515.851	513	513;516	0	Listeria_chromosomes	241	Q	COG4910; PduE; Propanediol dehydratase; small subunit [Secondary metabolites biosynthesis; transport; and catabolism]. (3.99e-103)	Secondary metabolites biosynthesis; transport and catabolism	Metabolism
group_5295		winged helix-turn-helix transcriptional regulator;HTH-type transcriptional repressor CzrA	241	241	1	306	306	306	306	306	0	Listeria_chromosomes	241	K	COG0640; ArsR; Predicted transcriptional regulators [Transcription]. (2.83e-18)	Transcription	Information storage and processing
group_5301		competence protein CoiA;Putative competence protein CoiA	241	241	1	1110	1116	1115.95	1116	1110;1115;1116	0	Listeria_chromosomes	241	R	COG4469; CoiA; Competence protein CoiA-like family; contains a predicted nuclease domain [General function prediction only]. (1.18e-129)	General function prediction only	Poorly described
group_5302		acyltransferase;Putative acetyltransferase yvoF	241	241	1	498	498	498	498	498	0	Listeria_chromosomes	241	R	COG0110; WbbJ; Acetyltransferase (isoleucine patch superfamily) [General function prediction only]. (2.33e-29)	General function prediction only	Poorly described
group_5307		hypothetical protein;Undefined function	241	241	1	192	198	197.801	198	192;198	0	Listeria_chromosomes	241	-	-	COG not assigned	COG not assigned
group_5311		hypothetical protein;Diaminopimelate decarboxylase	241	241	1	387	387	387	387	387	0	Listeria_chromosomes	241	-	-	COG not assigned	COG not assigned
group_5322		Iron(3+)-hydroxamate import ATP-binding protein FhuC	241	241	1	825	825	825	825	825	0	Listeria_chromosomes	241	PH	COG1120; FepC; ABC-type cobalamin/Fe3+-siderophores transport systems; ATPase components [Inorganic ion transport and metabolism / Coenzyme metabolism]. (2.20e-139)	Inorganic ion transport and metabolism; Coenzyme transport and metabolism	Metabolism; Metabolism
group_5323		iron-containing alcohol dehydrogenase;Alcohol dehydrogenase YqhD	241	241	1	1182	1182	1182	1182	1181;1182	0	Listeria_chromosomes	241	C	COG1979; COG1979; Uncharacterized oxidoreductases; Fe-dependent alcohol dehydrogenase family [Energy production and conversion]. (0.0)	Energy production and conversion	Metabolism
group_5332		O-methyltransferase;Putative O-methyltransferase yrrM	241	241	1	654	654	654	654	654;655	0	Listeria_chromosomes	241	J	COG4122; COG4122; Predicted O-methyltransferase [General function prediction only]. (1.71e-08)	Translation; ribosomal structure and biogenesis	Information storage and processing
group_5335		MarR family transcriptional regulator;winged helix-turn-helix transcriptional regulator	241	241	1	396	456	454.954	456	396;441;444;450;456	2	Listeria_chromosomes	241	K	COG1846; MarR; Transcriptional regulators [Transcription]. (4.87e-19)	Transcription	Information storage and processing
group_5336	mltG	endolytic transglycosylase MltG;UPF0755 protein yrrL	241	241	1	1071	1074	1071.07	1071	1065;1071;1074	0	Listeria_chromosomes	241	M	COG1559; COG1559; Aminodeoxychorismate lyase [Coenzyme transport and metabolism]. (2.70e-131)	Cell wall/membrane/envelope biogenesis	Cellular processing and signaling
group_5337		DUF1292 domain-containing protein;UPF0473 protein lin1536	241	241	1	303	303	303	303	303	0	Listeria_chromosomes	241	S	COG3906; COG3906; Uncharacterized protein conserved in bacteria [Function unknown]. (7.57e-20)	Function unknown	Poorly described
group_5340		L-lactate dehydrogenase	241	241	1	330	948	937.743	942	330;942;948	4	Listeria_chromosomes	241	C	COG0039; Mdh; Malate/lactate dehydrogenases [Energy production and conversion]. (4.76e-150)	Energy production and conversion	Metabolism
group_5341		GNAT family N-acetyltransferase;Uncharacterized protein ML0378	241	241	1	585	585	585	585	585	0	Listeria_chromosomes	241	J	COG0456; RimI; Acetyltransferases [General function prediction only]. (6.84e-07)	Translation; ribosomal structure and biogenesis	Information storage and processing
group_5344		YicC family protein;UPF0701 protein yloC	241	241	1	876	876	876	876	875;876;877	0	Listeria_chromosomes	241	S	COG1561; COG1561; Uncharacterized stress-induced protein [Function unknown]. (1.41e-21)	Function unknown	Poorly described
group_5352		VOC family protein;Lactoylglutathione lyase	241	241	1	390	390	390	390	390	0	Listeria_chromosomes	241	Q	COG0346; GloA; Lactoylglutathione lyase and related lyases [Amino acid transport and metabolism]. (1.09e-15)	Secondary metabolites biosynthesis; transport and catabolism	Metabolism
group_5364		Mannose permease IID component	241	241	1	822	822	822	822	822;823	0	Listeria_chromosomes	241	-	-	COG not assigned	COG not assigned
group_5367		Uncharacterized protein ybbP	241	241	1	822	822	822	822	822	0	Listeria_chromosomes	241	T	COG1624; COG1624; Uncharacterized conserved protein [Function unknown]. (4.87e-107)	Signal transduction mechanisms	Cellular processing and signaling
group_5373		GAF domain-containing protein;Protein ytsP	241	241	1	306	501	488.278	489	306;354;489;501	2	Listeria_chromosomes	241	VT	COG1956; COG1956; GAF domain-containing protein [Signal transduction mechanisms]. (9.26e-91)	Defense mechanisms; Signal transduction mechanisms	Cellular processing and signaling; Cellular processing and signaling
group_5380		thioredoxin family protein;Thioredoxin-1	241	241	1	282	321	320.838	321	282;321	1	Listeria_chromosomes	241	O	COG3118; COG3118; Thioredoxin domain-containing protein [Posttranslational modification; protein turnover; chaperones]. (1.37e-18)	Posttranslational modification; protein turnover; chaperones	Cellular processing and signaling
group_5383		amino acid permease;Uncharacterized amino acid permease YfnA	241	241	1	1392	1392	1392	1392	1359;1392;1393	0	Listeria_chromosomes	241	E	COG0531; PotE; Amino acid transporters [Amino acid transport and metabolism]. (2.24e-30)	Amino acid transport and metabolism	Metabolism
group_5385		YaaL family protein;Uncharacterized protein yaaL	241	241	1	243	246	245.876	246	243;246	0	Listeria_chromosomes	241	-	-	COG not assigned	COG not assigned
group_5395		glutamyl-tRNA reductase;Glutamyl-tRNA reductase	241	241	1	582	1314	1296.05	1308	582;1308;1314	4	Listeria_chromosomes	241	H	COG0373; HemA; Glutamyl-tRNA reductase [Coenzyme metabolism]. (1.13e-160)	Coenzyme transport and metabolism	Metabolism
group_5404		Uncharacterized membrane protein ymfM;helix-turn-helix domain-containing protein;DUF4115 domain-containing protein	241	241	1	930	993	931.718	930	930;936;951;954;966;993	0	Listeria_chromosomes	241	D	COG1426; COG1426; Predicted transcriptional regulator contains Xre-like HTH domain [Function unknown]. (1.92e-64)	Cell cycle control; cell division; chromosome partitioning	Cellular processing and signaling
group_5405		Putative competence-damage inducible protein;competence/damage-inducible protein A	241	242	1.00415	333	1263	1240.45	1245	333;894;1239;1245;1248;1263	2	Listeria_chromosomes	241	L	COG1058; CinA; Predicted nucleotide-utilizing enzyme related to molybdopterin-biosynthesis enzyme MoeA [General function prediction only]. (4.24e-109)	Replication; recombination and repair	Information storage and processing
group_5415		hypothetical protein;Sulfite efflux pump SSU1	241	241	1	348	354	348.249	348	348;354	0	Listeria_chromosomes	241	S	COG4994; COG4994; Uncharacterized protein conserved in bacteria [Function unknown]. (8.98e-42)	Function unknown	Poorly described
group_5420		Purine nucleoside phosphorylase 1	241	241	1	819	819	819	819	819	0	Listeria_chromosomes	241	F	COG0005; Pnp; Purine nucleoside phosphorylase [Nucleotide transport and metabolism]. (5.40e-113)	Nucleotide transport and metabolism	Metabolism
group_5421		hypothetical protein;Cell division control protein 7	241	241	1	417	417	417	417	417	0	Listeria_chromosomes	241	-	-	COG not assigned	COG not assigned
group_5425	htpX	zinc metalloprotease HtpX;Protease HtpX homolog	241	241	1	915	915	915	915	915	0	Listeria_chromosomes	241	O	COG0501; HtpX; Zn-dependent protease with chaperone function [Posttranslational modification; protein turnover; chaperones]. (1.23e-42)	Posttranslational modification; protein turnover; chaperones	Cellular processing and signaling
group_5433		hypothetical protein;Undefined function	241	241	1	195	231	230.423	231	195;219;225;230;231	1	Listeria_chromosomes	241	-	-	COG not assigned	COG not assigned
group_5439		UDP-N-acetylmuramate--L-alanine ligase	241	242	1.00415	423	1344	1338.2	1344	423;867;1343;1344	2	Listeria_chromosomes	241	M	COG0773; MurC; UDP-N-acetylmuramate-alanine ligase [Cell envelope biogenesis; outer membrane]. (0.0)	Cell wall/membrane/envelope biogenesis	Cellular processing and signaling
group_5443		Spermidine/putrescine import ATP-binding protein PotA;ATP-binding cassette domain-containing protein	241	243	1.0083	477	1095	1085.4	1095	477;498;573;1095	4	Listeria_chromosomes	241	E	COG3842; PotA; ABC-type spermidine/putrescine transport systems; ATPase components [Amino acid transport and metabolism]. (1.34e-165)	Amino acid transport and metabolism	Metabolism
group_5462		DUF2140 family protein;YpmS family protein;Uncharacterized protein ypmS	241	241	1	531	615	614.589	615	531;600;615	1	Listeria_chromosomes	241	S	COG4698; COG4698; Uncharacterized protein conserved in bacteria [Function unknown]. (4.29e-68)	Function unknown	Poorly described
group_5464		mannose/fructose/sorbose family PTS transporter subunit IIC	241	241	1	816	816	816	813	777;813;816	0	Listeria_chromosomes	241	G	COG3715; ManY; Phosphotransferase system; mannose/fructose/N-acetylgalactosamine-specific component IIC [Carbohydrate transport and metabolism]. (6.05e-82)	Carbohydrate transport and metabolism	Metabolism
group_5468		transcription repressor NadR;Transcription repressor NadR;HTH domain-containing protein	241	241	1	522	522	522	522	522	0	Listeria_chromosomes	241	KH	COG1827; COG1827; Predicted small molecule binding protein (contains 3H domain) [General function prediction only]. (1.19e-69)	Transcription; Coenzyme transport and metabolism	Information storage and processing; Metabolism
group_5470		Non-canonical purine NTP pyrophosphatase;XTP/dITP diphosphatase	241	241	1	477	612	610.88	612	477;612	2	Listeria_chromosomes	241	F	COG0127; COG0127; Xanthosine triphosphate pyrophosphatase [Nucleotide transport and metabolism]. (1.60e-90)	Nucleotide transport and metabolism	Metabolism
group_5474	yqeH	Uncharacterized protein yqeH;ribosome biogenesis GTPase YqeH	241	241	1	921	1101	1099.51	1101	921;1101	2	Listeria_chromosomes	241	J	COG1161; COG1161; Predicted GTPases [General function prediction only]. (1.87e-87)	Translation; ribosomal structure and biogenesis	Information storage and processing
group_5475		DNA-directed RNA polymerase subunit B';M3 family oligoendopeptidase	241	241	1	777	1809	1800.44	1809	777;1737;1809	2	Listeria_chromosomes	241	E	COG1164; COG1164; Oligoendopeptidase F [Amino acid transport and metabolism]. (4.43e-173)	Amino acid transport and metabolism	Metabolism
group_5479	mvk	mevalonate kinase;Mevalonate kinase	241	241	1	969	969	969	969	969;970	0	Listeria_chromosomes	241	I	COG1577; ERG12; Mevalonate kinase [Lipid metabolism]. (1.57e-47)	Lipid transport and metabolism	Metabolism
group_5480		ECF transporter S component;Riboflavin transporter FmnP	241	241	1	612	612	612	612	612	0	Listeria_chromosomes	241	H	COG3601; COG3601; Predicted membrane protein [Function unknown]. (2.56e-58)	Coenzyme transport and metabolism	Metabolism
group_5499		NifU family protein;Putative nitrogen fixation protein YutI	241	241	1	237	237	237	237	237	0	Listeria_chromosomes	241	O	COG0694; COG0694; Thioredoxin-like proteins and domains [Posttranslational modification; protein turnover; chaperones]. (3.51e-26)	Posttranslational modification; protein turnover; chaperones	Cellular processing and signaling
group_5500		HlyC/CorC family transporter;UPF0053 protein yhdP	241	241	1	1311	1311	1311	1311	1296;1311	0	Listeria_chromosomes	241	R	COG1253; TlyC; Hemolysins and related proteins containing CBS domains [General function prediction only]. (2.80e-133)	General function prediction only	Poorly described
group_5501		RDD family protein;Uncharacterized membrane protein yteJ	241	241	1	537	537	537	537	537	0	Listeria_chromosomes	241	S	COG1714; COG1714; Predicted membrane protein/domain [Function unknown]. (4.88e-21)	Function unknown	Poorly described
group_5508		DUF1510 family protein;YrrS family protein	241	241	1	630	633	632.851	624	624;630;633	0	Listeria_chromosomes	241	-	-	COG not assigned	COG not assigned
group_5509		Na+/H+ antiporter subunit D;Na(+)/H(+) antiporter subunit D1	241	241	1	1485	1488	1487.89	1485	1485;1487;1488	0	Listeria_chromosomes	241	CP	COG0651; HyfB; Formate hydrogenlyase subunit 3/Multisubunit Na+/H+ antiporter; MnhD subunit [Energy production and conversion / Inorganic ion transport and metabolism]. (1.21e-88)	Energy production and conversion; Inorganic ion transport and metabolism	Metabolism; Metabolism
group_5529		HesB/YadR/YfhF family protein;hypothetical protein	241	241	1	303	309	304.021	303	297;303;309	0	Listeria_chromosomes	241	S	COG4841; COG4841; Uncharacterized protein conserved in bacteria [Function unknown]. (3.19e-48)	Function unknown	Poorly described
group_5530		Zinc transporter ZIP11	241	241	1	810	810	810	810	809;810	0	Listeria_chromosomes	241	P	COG0428; COG0428; Predicted divalent heavy-metal cations transporter [Inorganic ion transport and metabolism]. (7.00e-67)	Inorganic ion transport and metabolism	Metabolism
group_5535		c-diamide adenosyltransferase;cob(I)yrinic acid ac-diamide adenosyltransferase	241	242	1.00415	204	567	563.504	567	204;351;363;492;567	4	Listeria_chromosomes	241	H	COG2096; COG2096; cob(I)alamin adenosyltransferase [Coenzyme transport and metabolism]. (1.40e-88)	Coenzyme transport and metabolism	Metabolism
group_5537	ald	alanine dehydrogenase;Alanine dehydrogenase	241	241	1	1113	1113	1113	1113	1113	0	Listeria_chromosomes	241	E	COG0686; Ald; Alanine dehydrogenase [Amino acid transport and metabolism]. (0.0)	Amino acid transport and metabolism	Metabolism
group_5539		RluA family pseudouridine synthase;Uncharacterized RNA pseudouridine synthase YlyB	241	241	1	909	912	911.9	912	909;912	0	Listeria_chromosomes	241	J	COG0564; RluA; Pseudouridylate synthases; 23S RNA-specific [Translation; ribosomal structure and biogenesis]. (4.93e-128)	Translation; ribosomal structure and biogenesis	Information storage and processing
group_5544		YggT family protein;Uncharacterized membrane protein ylmG	241	241	1	291	291	291	291	291	0	Listeria_chromosomes	241	O	COG0762; COG0762; Predicted integral membrane protein [Function unknown]. (1.58e-10)	Posttranslational modification; protein turnover; chaperones	Cellular processing and signaling
group_5546		Phosphoadenosine phosphosulfate reductase;Aminopeptidase T;Aminopeptidase pepS;M29 family aminopeptidase T;aminopeptidase	241	243	1.0083	354	1113	1102.49	1113	354;540;651;1110;1113	4	Listeria_chromosomes	241	E	COG2309; AmpS; Leucyl aminopeptidase (aminopeptidase T) [Amino acid transport and metabolism]. (7.20e-139)	Amino acid transport and metabolism	Metabolism
group_5560	recN	DNA repair protein RecN;DNA repair protein recN	241	241	1	1692	1692	1692	1692	1692	0	Listeria_chromosomes	241	L	COG0497; RecN; ATPase involved in DNA repair [DNA replication; recombination; and repair]. (0.0)	Replication; recombination and repair	Information storage and processing
group_5561		site-2 protease family protein;Putative zinc metalloprotease ywhC	241	241	1	651	654	653.875	654	651;653;654	0	Listeria_chromosomes	241	O	COG1994; SpoIVFB; Zn-dependent proteases [General function prediction only]. (6.52e-26)	Posttranslational modification; protein turnover; chaperones	Cellular processing and signaling
group_5567		Mannose permease IIC component	241	241	1	807	807	807	807	807	0	Listeria_chromosomes	241	G	COG3715; ManY; Phosphotransferase system; mannose/fructose/N-acetylgalactosamine-specific component IIC [Carbohydrate transport and metabolism]. (4.32e-82)	Carbohydrate transport and metabolism	Metabolism
group_5574	hepT	Heptaprenyl diphosphate synthase component 2;heptaprenyl diphosphate synthase component II	241	243	1.0083	249	966	957.852	966	249;690;693;966	4	Listeria_chromosomes	241	H	COG0142; IspA; Geranylgeranyl pyrophosphate synthase [Coenzyme metabolism]. (3.65e-91)	Coenzyme transport and metabolism	Metabolism
group_5576		Ribulose-phosphate 3-epimerase;D-allulose-6-phosphate 3-epimerase;ribulose-phosphate 3-epimerase	241	243	1.0083	273	675	669.049	675	273;354;675	4	Listeria_chromosomes	241	G	COG0036; Rpe; Pentose-5-phosphate-3-epimerase [Carbohydrate transport and metabolism]. (1.09e-96)	Carbohydrate transport and metabolism	Metabolism
group_5602		septum formation initiator family protein;Cell division protein divIC	241	241	1	387	387	387	387	387	0	Listeria_chromosomes	241	D	COG2919; COG2919; Septum formation initiator [Cell division and chromosome partitioning]. (5.77e-24)	Cell cycle control; cell division; chromosome partitioning	Cellular processing and signaling
group_5606		peptidylprolyl isomerase;foldase	241	241	1	879	888	887.6	885	873;876;879;882;884;885;888	0	Listeria_chromosomes	241	O	COG0760; SurA; Parvulin-like peptidyl-prolyl isomerase [Posttranslational modification; protein turnover; chaperones]. (1.86e-26)	Posttranslational modification; protein turnover; chaperones	Cellular processing and signaling
group_5607		Probable inorganic polyphosphate/ATP-NAD kinase 2	241	241	1	804	804	804	804	804	0	Listeria_chromosomes	241	H	COG0061; nadF; NAD kinase [Coenzyme metabolism]. (5.05e-63)	Coenzyme transport and metabolism	Metabolism
group_5640		Uncharacterized ABC transporter ATP-binding protein YwjA;ABC transporter ATP-binding protein	241	241	1	1305	1725	1715.78	1722	1305;1377;1386;1638;1671;1722;1725	4	Listeria_chromosomes	241	V	COG1132; MdlB; ABC-type multidrug transport system; ATPase and permease components [Defense mechanisms]. (0.0)	Defense mechanisms	Cellular processing and signaling
group_5641		Uncharacterized transporter ywcJ	241	241	1	801	801	801	801	801	0	Listeria_chromosomes	241	P	COG2116; FocA; Formate/nitrite family of transporters [Inorganic ion transport and metabolism]. (4.78e-65)	Inorganic ion transport and metabolism	Metabolism
group_5654		Uncharacterized protein yyaH;VOC family protein;glyoxalase/bleomycin resistance/extradiol dioxygenase family protein	241	241	1	342	381	380.739	381	342;357;381	1	Listeria_chromosomes	241	Q	COG0346; GloA; Lactoylglutathione lyase and related lyases [Amino acid transport and metabolism]. (1.18e-14)	Secondary metabolites biosynthesis; transport and catabolism	Metabolism
group_5660		DUF2200 domain-containing protein;CoB--CoM heterodisulfide reductase 1 iron-sulfur subunit A	241	241	1	351	351	351	351	351	0	Listeria_chromosomes	241	S	COG4898; COG4898; Uncharacterized protein conserved in bacteria [Function unknown]. (1.85e-62)	Function unknown	Poorly described
group_5662		GntR family transcriptional regulator;HTH-type transcriptional regulator GmuR	241	241	1	714	714	714	714	714	0	Listeria_chromosomes	241	K	COG2188; PhnF; Transcriptional regulators [Transcription]. (2.13e-82)	Transcription	Information storage and processing
group_5673		YchF/TatD family DNA exonuclease	241	241	1	798	798	798	798	774;798	0	Listeria_chromosomes	241	N	COG0084; TatD; Mg-dependent DNase [DNA replication; recombination; and repair]. (1.24e-126)	Cell motility	Cellular processing and signaling
group_5695		Probable inorganic polyphosphate/ATP-NAD kinase 1	241	241	1	795	795	795	795	795	0	Listeria_chromosomes	241	H	COG0061; nadF; NAD kinase [Coenzyme metabolism]. (1.02e-80)	Coenzyme transport and metabolism	Metabolism
group_5696		aminotransferase class I/II-fold pyridoxal phosphate-dependent enzyme;methionine gamma-lyase family protein;hypothetical protein;Uncharacterized protein ynbB	241	241	1	1227	1236	1227.15	1227	1227;1236	0	Listeria_chromosomes	241	PR	COG4100; COG4100; Cystathionine beta-lyase family protein involved in aluminum resistance [Inorganic ion transport and metabolism]. (0.0)	Inorganic ion transport and metabolism; General function prediction only	Metabolism; Poorly described
group_5699		Uncharacterized HTH-type transcriptional regulator YdeE;AraC family transcriptional regulator	241	241	1	426	495	479.739	480	426;480;495	2	Listeria_chromosomes	241	K	COG3708; COG3708; Uncharacterized protein conserved in bacteria [Function unknown]. (4.00e-45)	Transcription	Information storage and processing
group_5701		hypothetical protein;Probable macrolide-specific efflux protein macA	241	241	1	381	381	381	381	380;381;382	0	Listeria_chromosomes	241	-	-	COG not assigned	COG not assigned
group_5709		hypothetical protein	241	241	1	459	546	535.83	516	459;516;519;525;531;537;546	2	Listeria_chromosomes	241	-	-	COG not assigned	COG not assigned
group_5713		chemotaxis protein CheA;Chemotaxis protein CheA	241	241	1	1851	1857	1856.75	1857	1812;1851;1857	0	Listeria_chromosomes	241	T	COG0643; CheA; Chemotaxis protein histidine kinase and related kinases [Cell motility and secretion / Signal transduction mechanisms]. (0.0)	Signal transduction mechanisms	Cellular processing and signaling
group_5714		Uncharacterized tRNA/rRNA methyltransferase YsgA;RNA methyltransferase	241	241	1	525	759	757.058	759	525;759	2	Listeria_chromosomes	241	J	COG0566; SpoU; rRNA methylases [Translation; ribosomal structure and biogenesis]. (3.92e-81)	Translation; ribosomal structure and biogenesis	Information storage and processing
group_5739		PTS sugar transporter subunit IIA;Fructose permease IIC component	241	241	1	1899	1899	1899	1899	1899	0	Listeria_chromosomes	241	G	COG1299; FruA; Phosphotransferase system; fructose-specific IIC component [Carbohydrate transport and metabolism]. (3.74e-124)	Carbohydrate transport and metabolism	Metabolism
group_5742		Enoyl-[acyl-carrier-protein] reductase [NADH] FabI	241	241	1	789	789	789	789	789	0	Listeria_chromosomes	241	I	COG0623; FabI; Enoyl-[acyl-carrier-protein]. (3.09e-138)	Lipid transport and metabolism	Metabolism
group_5746	truB	tRNA pseudouridine(55) synthase TruB;tRNA pseudouridine synthase B	241	241	1	915	915	915	915	915	0	Listeria_chromosomes	241	J	COG0130; TruB; Pseudouridine synthase [Translation; ribosomal structure and biogenesis]. (1.39e-95)	Translation; ribosomal structure and biogenesis	Information storage and processing
group_5753		dTMP kinase;Thymidylate kinase	241	241	1	627	627	627	627	627	0	Listeria_chromosomes	241	F	COG0125; Tmk; Thymidylate kinase [Nucleotide transport and metabolism]. (2.93e-87)	Nucleotide transport and metabolism	Metabolism
group_5763		biotin transporter BioY;Biotin transporter BioY2	241	241	1	549	549	549	549	549	0	Listeria_chromosomes	241	H	COG1268; BioY; Uncharacterized conserved protein [General function prediction only]. (5.41e-40)	Coenzyme transport and metabolism	Metabolism
group_5779		DUF1361 domain-containing protein;Uncharacterized protein R106	241	241	1	579	642	641.737	642	579;642;643	0	Listeria_chromosomes	241	S	COG4330; COG4330; Predicted membrane protein [Function unknown]. (6.03e-13)	Function unknown	Poorly described
group_5780	dnaX	DNA polymerase III subunit gamma/tau	241	244	1.01245	216	1743	1711.7	1740	216;309;687;1734;1737;1740;1743	6	Listeria_chromosomes	241	L	COG2812; DnaX; DNA polymerase III; gamma/tau subunits [DNA replication; recombination; and repair]. (0.0)	Replication; recombination and repair	Information storage and processing
group_5781		hypothetical protein;Undefined function	241	241	1	177	177	177	177	177	0	Listeria_chromosomes	241	-	-	COG not assigned	COG not assigned
group_5785		endonuclease MutS2;MutS2 protein	241	241	1	2358	2358	2358	2358	2337;2358	0	Listeria_chromosomes	241	L	COG1193; COG1193; Mismatch repair ATPase (MutS family) [DNA replication; recombination; and repair]. (0.0)	Replication; recombination and repair	Information storage and processing
group_5788		ribonuclease E/G;S1 RNA-binding domain-containing protein;Putative truncated ribonuclease E	241	241	1	1353	1365	1361.9	1362	1353;1359;1362;1365	0	Listeria_chromosomes	241	J	COG1530; CafA; Ribonucleases G and E [Translation; ribosomal structure and biogenesis]. (2.70e-110)	Translation; ribosomal structure and biogenesis	Information storage and processing
group_5818	arcA	arginine deiminase	241	241	1	1230	1233	1232.85	1233	1070;1227;1230;1233	1	Listeria_chromosomes	241	E	COG2235; ArcA; Arginine deiminase [Amino acid transport and metabolism]. (0.0)	Amino acid transport and metabolism	Metabolism
group_5829		PocR ligand-binding domain-containing protein;Regulatory protein pocR	241	241	1	885	885	885	885	885	0	Listeria_chromosomes	241	T	COG4936; PocR; Predicted sensor domain [Signal transduction mechanisms / Transcription]. (1.72e-91)	Signal transduction mechanisms	Cellular processing and signaling
group_5830		Na+/H+ antiporter subunit G;Na(+)/H(+) antiporter subunit G	241	241	1	594	600	599.751	594	594;600	0	Listeria_chromosomes	241	P	COG1320; MnhG; Multisubunit Na+/H+ antiporter; MnhG subunit [Inorganic ion transport and metabolism]. (1.24e-31)	Inorganic ion transport and metabolism	Metabolism
group_5834		CPBP family intramembrane metalloprotease;Putative membrane peptidase ydiL	241	241	1	687	687	687	687	687	0	Listeria_chromosomes	241	O	COG1266; COG1266; Predicted metal-dependent membrane protease [General function prediction only]. (4.07e-11)	Posttranslational modification; protein turnover; chaperones	Cellular processing and signaling
group_5835		hypothetical protein;ethanolamine utilization cobalamin adenosyltransferase;cobalamin adenosyltransferase;Ethanolamine utilization cobalamin adenosyltransferase	241	241	1	753	756	755.876	756	753;756	0	Listeria_chromosomes	241	E	COG4812; EutT; Ethanolamine utilization cobalamin adenosyltransferase [Amino acid transport and metabolism]. (2.45e-118)	Amino acid transport and metabolism	Metabolism
group_5841		YlbF family regulator;Regulatory protein ylbF	241	241	1	450	450	450	450	450;452	0	Listeria_chromosomes	241	-	-	COG not assigned	COG not assigned
group_5842	rsmD	Putative rRNA methyltransferase ylbH;16S rRNA (guanine(966)-N(2))-methyltransferase RsmD	241	242	1.00415	180	558	554.365	558	180;237;381;557;558	3	Listeria_chromosomes	241	J	COG0742; COG0742; N6-adenine-specific methylase [DNA replication; recombination; and repair]. (1.72e-84)	Translation; ribosomal structure and biogenesis	Information storage and processing
group_5844		GTP-sensing transcriptional pleiotropic repressor CodY	241	241	1	780	780	780	780	744;780	0	Listeria_chromosomes	241	K	COG4465; CodY; Pleiotropic transcriptional repressor [Transcription]. (1.50e-153)	Transcription	Information storage and processing
group_5851		BMC domain-containing protein;Carbon dioxide-concentrating mechanism protein CcmK	241	241	1	438	447	438.324	438	438;441;447	0	Listeria_chromosomes	241	QC	COG4577; CcmK; Carbon dioxide concentrating mechanism/carboxysome shell protein [Secondary metabolites biosynthesis; transport; and catabolism / Energy production and conversion]. (7.11e-41)	Secondary metabolites biosynthesis; transport and catabolism; Energy production and conversion	Metabolism; Metabolism
group_5852		TIGR01457 family HAD-type hydrolase;Uncharacterized hydrolase yutF	241	241	1	768	768	768	768	768	0	Listeria_chromosomes	241	F	COG0647; NagD; Predicted sugar phosphatases of the HAD superfamily [Carbohydrate transport and metabolism]. (3.52e-110)	Nucleotide transport and metabolism	Metabolism
group_5853		bifunctional metallophosphatase/5'-nucleotidase;Uncharacterized metallophosphoesterase yunD	241	241	1	1389	1392	1391.88	1392	1389;1392	0	Listeria_chromosomes	241	FV	COG0737; UshA; 5'-nucleotidase/2';3'-cyclic phosphodiesterase and related esterases [Nucleotide transport and metabolism]. (6.97e-103)	Nucleotide transport and metabolism; Defense mechanisms	Metabolism; Cellular processing and signaling
group_5854	alaS	alanine--tRNA ligase;Alanine--tRNA ligase	241	241	1	2640	2640	2640	2640	2640	0	Listeria_chromosomes	241	J	COG0013; AlaS; Alanyl-tRNA synthetase [Translation; ribosomal structure and biogenesis]. (0.0)	Translation; ribosomal structure and biogenesis	Information storage and processing
group_5864		cob(I)yrinic acid ac-diamide adenosyltransferase;Uncharacterized 15.0 kDa protein in dhaT-dhaS intergenic region	241	241	1	483	996	993.174	996	483;828;996	2	Listeria_chromosomes	241	H	COG2096; COG2096; cob(I)alamin adenosyltransferase [Coenzyme transport and metabolism]. (3.13e-79)	Coenzyme transport and metabolism	Metabolism
group_5870	holA	DNA polymerase III subunit delta;Uncharacterized protein yqeN	241	241	1	1032	1032	1032	1032	1032	0	Listeria_chromosomes	241	L	COG1466; HolA; DNA polymerase III; delta subunit [DNA replication; recombination; and repair]. (3.10e-76)	Replication; recombination and repair	Information storage and processing
group_5880		S-adenosylmethionine synthase;methionine adenosyltransferase	241	242	1.00415	528	1200	1195.05	1200	528;675;1191;1200	2	Listeria_chromosomes	241	H	COG0192; MetK; S-adenosylmethionine synthetase [Coenzyme metabolism]. (0.0)	Coenzyme transport and metabolism	Metabolism
group_5887		L-lactate dehydrogenase	241	241	1	909	912	910.568	909	909;912	0	Listeria_chromosomes	241	C	COG0039; Mdh; Malate/lactate dehydrogenases [Energy production and conversion]. (1.03e-103)	Energy production and conversion	Metabolism
group_589		UvrABC system protein B	241	241	1	1977	1977	1977	1977	1977	0	Listeria_chromosomes	241	L	COG0556; UvrB; Helicase subunit of the DNA excision repair complex [DNA replication; recombination; and repair]. (0.0)	Replication; recombination and repair	Information storage and processing
group_5890		PepSY domain-containing protein;Hermansky-Pudlak syndrome 5 protein	241	241	1	600	615	611.876	612	600;609;612;615	0	Listeria_chromosomes	241	O	COG3212; COG3212; Predicted membrane protein [Function unknown]. (1.31e-22)	Posttranslational modification; protein turnover; chaperones	Cellular processing and signaling
group_5901	hflX	GTPase HflX	241	241	1	1224	1245	1224.44	1224	1224;1245	0	Listeria_chromosomes	241	J	COG2262; HflX; GTPases [General function prediction only]. (1.99e-159)	Translation; ribosomal structure and biogenesis	Information storage and processing
group_5904		Gfo/Idh/MocA family oxidoreductase;Putative oxidoreductase YceM	241	241	1	906	906	906	906	906	0	Listeria_chromosomes	241	R	COG0673; MviM; Predicted dehydrogenases and related proteins [General function prediction only]. (1.11e-53)	General function prediction only	Poorly described
group_5916		rhomboid family intramembrane serine protease;Rhomboid protease gluP	241	241	1	1530	1539	1538.92	1539	1530;1538;1539	0	Listeria_chromosomes	241	O	COG0705; COG0705; Membrane associated serine protease [Amino acid transport and metabolism]. (3.82e-34)	Posttranslational modification; protein turnover; chaperones	Cellular processing and signaling
group_5921		Cof-type HAD-IIB family hydrolase;Putative phosphatase YkrA	241	241	1	771	771	771	771	771	0	Listeria_chromosomes	241	HR	COG0561; Cof; Predicted hydrolases of the HAD superfamily [General function prediction only]. (3.28e-73)	Coenzyme transport and metabolism; General function prediction only	Metabolism; Poorly described
group_5932		polyprenyl synthetase family protein;Farnesyl diphosphate synthase	241	241	1	882	882	882	882	882	0	Listeria_chromosomes	241	H	COG0142; IspA; Geranylgeranyl pyrophosphate synthase [Coenzyme metabolism]. (7.70e-87)	Coenzyme transport and metabolism	Metabolism
group_5933		ribonuclease HI family protein;reverse transcriptase-like protein;Cell wall enzyme ebsB	241	241	1	375	402	401.763	402	375;399;402	0	Listeria_chromosomes	241	L	COG0328; RnhA; Ribonuclease HI [DNA replication; recombination; and repair]. (4.20e-40)	Replication; recombination and repair	Information storage and processing
group_5934		phosphatase PAP2 family protein;Putative lipid phosphate phosphatase yodM	241	241	1	696	696	696	696	696	0	Listeria_chromosomes	241	I	COG0671; PgpB; Membrane-associated phospholipid phosphatase [Lipid metabolism]. (1.38e-15)	Lipid transport and metabolism	Metabolism
group_5959		Dihydroorotase;dihydroorotase	241	243	1.0083	183	1281	1267.88	1281	183;792;1280;1281	4	Listeria_chromosomes	241	F	COG0044; PyrC; Dihydroorotase and related cyclic amidohydrolases [Nucleotide transport and metabolism]. (0.0)	Nucleotide transport and metabolism	Metabolism
group_5965		16S rRNA (uracil(1498)-N(3))-methyltransferase;Ribosomal RNA small subunit methyltransferase E	241	241	1	417	768	765.4	768	417;495;767;768	2	Listeria_chromosomes	241	J	COG1385; COG1385; Uncharacterized protein conserved in bacteria [Function unknown]. (2.36e-100)	Translation; ribosomal structure and biogenesis	Information storage and processing
group_5966		DUF177 domain-containing protein;Uncharacterized protein ylbN	241	241	1	537	537	537	537	537	0	Listeria_chromosomes	241	J	COG1399; COG1399; Predicted metal-binding; possibly nucleic acid-binding protein [General function prediction only]. (2.80e-42)	Translation; ribosomal structure and biogenesis	Information storage and processing
group_5970		Undefined function;NUDIX hydrolase;NUDIX domain-containing protein	241	241	1	144	729	724.145	729	144;729	2	Listeria_chromosomes	241	F	COG1051; COG1051; ADP-ribose pyrophosphatase [Nucleotide transport and metabolism]. (1.95e-37)	Nucleotide transport and metabolism	Metabolism
group_5978		hypothetical protein;Alanine--tRNA ligase	241	241	1	357	357	357	357	357	0	Listeria_chromosomes	241	-	-	COG not assigned	COG not assigned
group_5979		5-formyltetrahydrofolate cyclo-ligase;Uncharacterized protein yqgN	241	241	1	540	540	540	540	540	0	Listeria_chromosomes	241	H	COG0212; COG0212; 5-formyltetrahydrofolate cyclo-ligase [Coenzyme metabolism]. (6.91e-52)	Coenzyme transport and metabolism	Metabolism
group_5997		UvrB/UvrC motif-containing protein;excinuclease;Uncharacterized protein yacH	241	242	1.00415	519	525	519.322	519	519;525	0	Listeria_chromosomes	241	O	COG3880; COG3880; Modulator of heat shock repressor CtsR; McsA [Signal transduction mechanisms]. (5.72e-64)	Posttranslational modification; protein turnover; chaperones	Cellular processing and signaling
group_6005		Uncharacterized membrane protein ykoY	241	241	1	768	768	768	768	767;768	0	Listeria_chromosomes	241	P	COG0861; TerC; Membrane protein TerC; possibly involved in tellurium resistance [Inorganic ion transport and metabolism]. (1.35e-51)	Inorganic ion transport and metabolism	Metabolism
group_6006		CCA tRNA nucleotidyltransferase;CCA-adding enzyme	241	241	1	294	1182	1178.32	1182	294;1182	1	Listeria_chromosomes	241	J	COG0617; PcnB; tRNA nucleotidyltransferase/poly(A) polymerase [Translation; ribosomal structure and biogenesis]. (1.08e-112)	Translation; ribosomal structure and biogenesis	Information storage and processing
group_6009		DUF1405 domain-containing protein;Uncharacterized protein ypjA	241	241	1	597	597	597	597	597	0	Listeria_chromosomes	241	S	COG4347; COG4347; Predicted membrane protein [Function unknown]. (1.44e-87)	Function unknown	Poorly described
group_6010		flagellar biosynthesis protein flip	241	241	1	768	768	768	768	755;759;768	0	Listeria_chromosomes	241	N	COG1338; FliP; Flagellar biosynthesis pathway; component FliP [Cell motility and secretion / Intracellular trafficking and secretion]. (1.09e-98)	Cell motility	Cellular processing and signaling
group_6056		carboxylesterase	241	241	1	765	765	765	744	744;765	0	Listeria_chromosomes	241	Q	COG1647; COG1647; Esterase/lipase [General function prediction only]. (3.79e-126)	Secondary metabolites biosynthesis; transport and catabolism	Metabolism
group_6058		Leucine--tRNA ligase;leucine--tRNA ligase	241	241	1	1854	2412	2407.35	2412	1854;2411;2412	2	Listeria_chromosomes	241	J	COG0495; LeuS; Leucyl-tRNA synthetase [Translation; ribosomal structure and biogenesis]. (0.0)	Translation; ribosomal structure and biogenesis	Information storage and processing
group_6083	flhF	flagellar biosynthesis protein FlhF;Flagellar biosynthesis protein flhF	241	241	1	1224	1224	1224	1224	1224	0	Listeria_chromosomes	241	N	COG1419; FlhF; Flagellar GTP-binding protein [Cell motility and secretion]. (5.62e-139)	Cell motility	Cellular processing and signaling
group_6094		Probable 6-phospho-beta-glucosidase;6-phospho-beta-glucosidase	241	243	1.0083	213	1317	1305.22	1317	213;267;963;1317	4	Listeria_chromosomes	241	G	COG1486; CelF; Alpha-galactosidases/6-phospho-beta-glucosidases; family 4 of glycosyl hydrolases [Carbohydrate transport and metabolism]. (0.0)	Carbohydrate transport and metabolism	Metabolism
group_6095		ROK family transcriptional regulator;N-acetylglucosamine repressor	241	241	1	1005	1005	1005	1005	615;1005	1	Listeria_chromosomes	241	GK	COG1940; NagC; Transcriptional regulator/sugar kinase [Transcription / Carbohydrate transport and metabolism]. (9.88e-24)	Carbohydrate transport and metabolism; Transcription	Metabolism; Information storage and processing
group_6096		aldo/keto reductase;Uncharacterized oxidoreductase YtbE	241	241	1	885	885	885	885	885	0	Listeria_chromosomes	241	Q	COG0656; ARA1; Aldo/keto reductases; related to diketogulonate reductase [General function prediction only]. (1.32e-116)	Secondary metabolites biosynthesis; transport and catabolism	Metabolism
group_6099		Thymidylate synthase;thymidylate synthase	241	241	1	945	951	945.05	945	945;951	0	Listeria_chromosomes	241	F	COG0207; ThyA; Thymidylate synthase [Nucleotide transport and metabolism]. (4.72e-141)	Nucleotide transport and metabolism	Metabolism
group_6105		STAS domain-containing protein;RsbT co-antagonist protein rsbRA	241	241	1	837	837	837	837	837	0	Listeria_chromosomes	241	T	COG1366; SpoIIAA; Anti-anti-sigma regulatory factor (antagonist of anti-sigma factor) [Signal transduction mechanisms]. (1.41e-27)	Signal transduction mechanisms	Cellular processing and signaling
group_6106		anti-sigma regulatory factor;Serine/threonine-protein kinase rsbT	241	241	1	411	417	416.975	411	411;416;417	0	Listeria_chromosomes	241	T	COG2172; RsbW; Anti-sigma regulatory factor (Ser/Thr protein kinase) [Signal transduction mechanisms]. (5.19e-40)	Signal transduction mechanisms	Cellular processing and signaling
group_6115		iron chaperone;hypothetical protein	241	241	1	390	393	392.9	393	378;381;390;393	0	Listeria_chromosomes	241	OP	COG5646; COG5646; Uncharacterized conserved protein [Function unknown]. (3.43e-44)	Posttranslational modification; protein turnover; chaperones; Inorganic ion transport and metabolism	Cellular processing and signaling; Metabolism
group_6129		Uncharacterized HTH-type transcriptional regulator YulB	241	241	1	759	759	759	759	759	0	Listeria_chromosomes	241	KG	COG1349; GlpR; Transcriptional regulators of sugar metabolism [Transcription / Carbohydrate transport and metabolism]. (3.35e-92)	Transcription; Carbohydrate transport and metabolism	Information storage and processing; Metabolism
group_6130		dephospho-CoA kinase;Dephospho-CoA kinase	241	241	1	603	603	603	603	603	0	Listeria_chromosomes	241	H	COG0237; CoaE; Dephospho-CoA kinase [Coenzyme metabolism]. (9.32e-71)	Coenzyme transport and metabolism	Metabolism
group_6132	kdpA	potassium-transporting ATPase subunit KdpA;Potassium-transporting ATPase A chain	241	241	1	1686	1686	1686	1686	1686	0	Listeria_chromosomes	241	P	COG2060; KdpA; K+-transporting ATPase; A chain [Inorganic ion transport and metabolism]. (0.0)	Inorganic ion transport and metabolism	Metabolism
group_6136		NUDIX domain-containing protein;ADP-ribose pyrophosphatase	241	241	1	414	414	414	414	414	0	Listeria_chromosomes	241	V	COG0494; MutT; NTP pyrophosphohydrolases including oxidative damage repair enzymes [DNA replication; recombination; and repair / General function prediction only]. (4.69e-09)	Defense mechanisms	Cellular processing and signaling
group_6141		ABC transporter permease;Inner membrane transport permease yadH	241	241	1	771	771	771	771	771	0	Listeria_chromosomes	241	V	COG0842; COG0842; ABC-type multidrug transport system; permease component [Defense mechanisms]. (1.37e-16)	Defense mechanisms	Cellular processing and signaling
group_6160		cation transporter;Uncharacterized transporter sll1263	241	241	1	876	876	876	876	876	0	Listeria_chromosomes	241	P	COG0053; MMT1; Predicted Co/Zn/Cd cation transporters [Inorganic ion transport and metabolism]. (1.54e-97)	Inorganic ion transport and metabolism	Metabolism
group_6161		HAMP domain-containing histidine kinase;GHKL domain-containing protein	241	241	1	1143	1143	1143	1143	1143	0	Listeria_chromosomes	241	T	COG0642; BaeS; Signal transduction histidine kinase [Signal transduction mechanisms]. (4.61e-55)	Signal transduction mechanisms	Cellular processing and signaling
group_6162	guaB	Inosine-5'-monophosphate dehydrogenase;IMP dehydrogenase	241	243	1.0083	384	1467	1450.78	1467	384;579;1467	4	Listeria_chromosomes	241	F	COG0516; GuaB; IMP dehydrogenase/GMP reductase [Nucleotide transport and metabolism]. (1.93e-53)	Nucleotide transport and metabolism	Metabolism
group_6163		ADP-ribose-binding protein;Macro domain-containing protein lmo2759	241	241	1	429	531	530.577	531	429;531	1	Listeria_chromosomes	241	J	COG2110; COG2110; Predicted phosphatase homologous to the C-terminal domain of histone macroH2A1 [General function prediction only]. (1.18e-72)	Translation; ribosomal structure and biogenesis	Information storage and processing
group_6164	pdxK	Pyridoxine kinase;Putative pyridoxine kinase;pyridoxine/pyridoxal/pyridoxamine kinase	241	243	1.0083	123	816	806.37	816	123;339;816	4	Listeria_chromosomes	241	H	COG0351; ThiD; Hydroxymethylpyrimidine/phosphomethylpyrimidine kinase [Coenzyme metabolism]. (2.08e-131)	Coenzyme transport and metabolism	Metabolism
group_6173		4-dihydroxy-2-naphthoate octaprenyltransferase;14-dihydroxy-2-naphthoate polyprenyltransferase	241	241	1	912	960	958.905	939	903;912;939;960	0	Listeria_chromosomes	241	H	COG1575; MenA; 1;4-dihydroxy-2-naphthoate octaprenyltransferase [Coenzyme metabolism]. (7.19e-108)	Coenzyme transport and metabolism	Metabolism
group_6174		UPF0447 protein lmo2113	241	241	1	756	756	756	756	756	0	Listeria_chromosomes	241	HP	COG3253; ywfI; Predicted heme peroxidase involved in anaerobic stress response [General function prediction only]. (8.06e-110)	Coenzyme transport and metabolism; Inorganic ion transport and metabolism	Metabolism; Metabolism
group_6175		Triosephosphate isomerase 1	241	241	1	756	756	756	756	756	0	Listeria_chromosomes	241	G	COG0149; TpiA; Triosephosphate isomerase [Carbohydrate transport and metabolism]. (8.86e-125)	Carbohydrate transport and metabolism	Metabolism
group_6181	racE	Glutamate racemase;glutamate racemase	241	243	1.0083	213	801	792.778	801	213;390;801	4	Listeria_chromosomes	241	M	COG0796; MurI; Glutamate racemase [Cell envelope biogenesis; outer membrane]. (4.34e-136)	Cell wall/membrane/envelope biogenesis	Cellular processing and signaling
group_6201		Putrescine-binding periplasmic protein;Spermidine/putrescine-binding periplasmic protein 2;extracellular solute-binding protein	241	243	1.0083	450	1074	1064.22	1074	447;450;495;510;1074	4	Listeria_chromosomes	241	E	COG0687; PotD; Spermidine/putrescine-binding periplasmic protein [Amino acid transport and metabolism]. (4.37e-129)	Amino acid transport and metabolism	Metabolism
group_6221	mfd	Transcription-repair-coupling factor;transcription-repair coupling factor	241	243	1.0083	405	3540	3510.77	3540	405;3018;3123;3537;3540	4	Listeria_chromosomes	241	LK	COG1197; Mfd; Transcription-repair coupling factor (superfamily II helicase) [DNA replication; recombination; and repair / Transcription]. (0.0)	Replication; recombination and repair; Transcription	Information storage and processing; Information storage and processing
group_6227	fdhD	formate dehydrogenase accessory sulfurtransferase FdhD;Protein FdhD homolog	241	241	1	786	789	786.025	786	786;789	0	Listeria_chromosomes	241	C	COG1526; FdhD; Uncharacterized protein required for formate dehydrogenase activity [Energy production and conversion]. (4.16e-106)	Energy production and conversion	Metabolism
group_6228		DUF4097 family beta strand repeat protein;Uncharacterized protein yvlB	241	241	1	1206	1215	1211.8	1212	1206;1212;1215	0	Listeria_chromosomes	241	S	COG3595; COG3595; Uncharacterized conserved protein [Function unknown]. (4.26e-61)	Function unknown	Poorly described
group_6229		FMN-dependent NADH-azoreductase 2;FMN-dependent NADH-azoreductase	241	243	1.0083	333	636	631.086	636	333;342;636	4	Listeria_chromosomes	241	C	COG1182; AcpD; Acyl carrier protein phosphodiesterase [Lipid metabolism]. (5.57e-90)	Energy production and conversion	Metabolism
group_6231		Diaminopimelate epimerase;diaminopimelate epimerase	241	243	1.0083	126	999	981.259	990	126;786;987;990;999	4	Listeria_chromosomes	241	E	COG0253; DapF; Diaminopimelate epimerase [Amino acid transport and metabolism]. (2.91e-85)	Amino acid transport and metabolism	Metabolism
group_6232		Undefined function;Uncharacterized protein yezB;STAS domain-containing protein	241	243	1.0083	123	804	793.889	804	123;264;801;804	4	Listeria_chromosomes	241	T	COG1366; SpoIIAA; Anti-anti-sigma regulatory factor (antagonist of anti-sigma factor) [Signal transduction mechanisms]. (1.69e-18)	Signal transduction mechanisms	Cellular processing and signaling
group_6233		general stress protein;sulfate transporter	241	241	1	423	423	423	423	423	0	Listeria_chromosomes	241	-	-	COG not assigned	COG not assigned
group_6245		RidA family protein;RutC family protein PYRAB12510	241	241	1	150	378	376.108	378	150;378	2	Listeria_chromosomes	241	V	COG0251; TdcF; Putative translation initiation inhibitor; yjgF family [Translation; ribosomal structure and biogenesis]. (4.11e-47)	Defense mechanisms	Cellular processing and signaling
group_6253		aminodeoxychorismate/anthranilate synthase component II;Anthranilate synthase component II	241	241	1	606	606	606	606	606	0	Listeria_chromosomes	241	EH	COG0512; PabA; Anthranilate/para-aminobenzoate synthases component II [Amino acid transport and metabolism / Coenzyme metabolism]. (1.74e-101)	Amino acid transport and metabolism; Coenzyme transport and metabolism	Metabolism; Metabolism
group_6254		ABC transporter ATP-binding protein;Uncharacterized ABC transporter ATP-binding protein YhcH	241	241	1	921	921	921	921	921;928	0	Listeria_chromosomes	241	V	COG1131; CcmA; ABC-type multidrug transport system; ATPase component [Defense mechanisms]. (1.48e-36)	Defense mechanisms	Cellular processing and signaling
group_6261	parE	DNA topoisomerase 4 subunit B;DNA topoisomerase IV subunit B	241	243	1.0083	630	1968	1950.91	1968	630;1230;1968	4	Listeria_chromosomes	241	L	COG0187; GyrB; Type IIA topoisomerase (DNA gyrase/topo II; topoisomerase IV); B subunit [DNA replication; recombination; and repair]. (0.0)	Replication; recombination and repair	Information storage and processing
group_6262	parC	DNA topoisomerase IV subunit A;DNA topoisomerase 4 subunit A	241	241	1	1458	2460	2455.84	2460	1458;2457;2460	1	Listeria_chromosomes	241	L	COG0188; GyrA; Type IIA topoisomerase (DNA gyrase/topo II; topoisomerase IV); A subunit [DNA replication; recombination; and repair]. (0.0)	Replication; recombination and repair	Information storage and processing
group_6263		CoA-binding protein;Uncharacterized protein yneT	241	241	1	408	411	408.025	408	408;411	0	Listeria_chromosomes	241	R	COG1832; COG1832; Predicted CoA-binding protein [General function prediction only]. (4.40e-70)	General function prediction only	Poorly described
group_6274		response regulator transcription factor;Uncharacterized transcriptional regulatory protein yclJ	241	241	1	687	687	687	687	687	0	Listeria_chromosomes	241	TK	COG0745; OmpR; Response regulators consisting of a CheY-like receiver domain and a winged-helix DNA-binding domain [Signal transduction mechanisms / Transcription]. (1.27e-88)	Signal transduction mechanisms; Transcription	Cellular processing and signaling; Information storage and processing
group_6275		alpha/beta hydrolase;Pimelyl-[acyl-carrier protein] methyl ester esterase	241	241	1	741	741	741	741	740;741	0	Listeria_chromosomes	241	-	-	COG not assigned	COG not assigned
group_6277	rnr	Ribonuclease R;ribonuclease R	241	244	1.01245	171	2382	2352.49	2382	171;663;678;1500;1683;2382	5	Listeria_chromosomes	241	K	COG0557; VacB; Exoribonuclease R [Transcription]. (0.0)	Transcription	Information storage and processing
group_6282	secA2	accessory Sec system translocase SecA2;Protein translocase subunit SecA 2	241	241	1	2133	2331	2330.17	2331	2133;2328;2330;2331	0	Listeria_chromosomes	241	U	COG0653; SecA; Preprotein translocase subunit SecA (ATPase; RNA helicase) [Intracellular trafficking and secretion]. (0.0)	Intracellular trafficking; secretion; and vesicular transport	Cellular processing and signaling
group_6284	pflB	Formate acetyltransferase;formate C-acetyltransferase	241	243	1.0083	546	2280	2261.53	2280	546;552;1701;1776;2279;2280	4	Listeria_chromosomes	241	C	COG1882; PflD; Pyruvate-formate lyase [Energy production and conversion]. (0.0)	Energy production and conversion	Metabolism
group_6292		PadR family transcriptional regulator;helix-turn-helix transcriptional regulator;Negative transcription regulator padR	241	241	1	531	531	531	531	531	0	Listeria_chromosomes	241	K	COG1695; COG1695; Predicted transcriptional regulators [Transcription]. (1.04e-15)	Transcription	Information storage and processing
group_6295		N-acetylmuramoyl-L-alanine amidase;Putative N-acetylmuramoyl-L-alanine amidase YrvJ	241	241	1	1284	1284	1284	1284	1284	0	Listeria_chromosomes	241	M	COG0860; AmiC; N-acetylmuramoyl-L-alanine amidase [Cell envelope biogenesis; outer membrane]. (1.15e-67)	Cell wall/membrane/envelope biogenesis	Cellular processing and signaling
group_6302		endolytic transglycosylase MltG;hypothetical protein;Uncharacterized protein yqzC	241	241	1	468	480	479.75	480	468;479;480	0	Listeria_chromosomes	241	M	COG1559; COG1559; Aminodeoxychorismate lyase [Coenzyme transport and metabolism]. (2.00e-08)	Cell wall/membrane/envelope biogenesis	Cellular processing and signaling
group_6305		penicillin-binding protein 2;Uncharacterized protein yqgF	241	241	1	2166	2166	2166	2166	2166	0	Listeria_chromosomes	241	DM	COG0768; FtsI; Cell division protein FtsI/penicillin-binding protein 2 [Cell envelope biogenesis; outer membrane]. (1.54e-139)	Cell cycle control; cell division; chromosome partitioning; Cell wall/membrane/envelope biogenesis	Cellular processing and signaling; Cellular processing and signaling
group_6307		DUF1189 domain-containing protein;Uncharacterized protein yqgB	241	241	1	798	801	800.876	801	798;801	0	Listeria_chromosomes	241	-	-	COG not assigned	COG not assigned
group_6311		DNA topoisomerase III;DNA topoisomerase 3	241	241	1	2154	2154	2154	2154	2153;2154	0	Listeria_chromosomes	241	L	COG0550; TopA; Topoisomerase IA [DNA replication; recombination; and repair]. (0.0)	Replication; recombination and repair	Information storage and processing
group_6312		D-alanyl-D-alanine carboxypeptidase	241	241	1	1230	1338	1337.55	1338	1230;1332;1338	0	Listeria_chromosomes	241	M	COG1686; DacC; D-alanyl-D-alanine carboxypeptidase [Cell envelope biogenesis; outer membrane]. (7.49e-128)	Cell wall/membrane/envelope biogenesis	Cellular processing and signaling
group_6319		cell division protein FtsH;ATP-dependent metallopeptidase FtsH/Yme1/Tma family protein	241	241	1	828	2100	2094.7	2076	828;2064;2073;2075;2076;2079;2088;2091;2100	1	Listeria_chromosomes	241	O	COG0465; HflB; ATP-dependent Zn proteases [Posttranslational modification; protein turnover; chaperones]. (0.0)	Posttranslational modification; protein turnover; chaperones	Cellular processing and signaling
group_6323	xerC	tyrosine recombinase XerC;Tyrosine recombinase XerC	241	241	1	87	903	898.606	903	87;822;903	1	Listeria_chromosomes	241	L	COG4974; XerD; Site-specific recombinase XerD [DNA replication; recombination; and repair]. (1.13e-144)	Replication; recombination and repair	Information storage and processing
group_6324		MmcQ/YjbR family DNA-binding protein;Uncharacterized protein ybdF	241	241	1	333	393	363.124	363	333;363;366;369;393	2	Listeria_chromosomes	241	K	COG2315; MmcQ; Uncharacterized protein conserved in bacteria [Function unknown]. (3.12e-40)	Transcription	Information storage and processing
group_6325		Fructose-specific phosphotransferase enzyme IIA component;BglG family transcription antiterminator;Putative phosphotransferase enzyme IIA component;PRD domain-containing protein;hypothetical protein	241	245	1.0166	147	2067	2033.63	2067	147;225;798;1095;1869;1935;2067	5	Listeria_chromosomes	241	K	COG3711; BglG; Transcriptional antiterminator [Transcription]. (5.89e-66)	Transcription	Information storage and processing
group_6328		lithium and rubidium/H(+) antiporter;Disheveled-associated activator of morphogenesis 1;Na+/H+ antiporter	241	244	1.01245	492	2058	2021.68	2049	492;588;597;1224;2049;2058	5	Listeria_chromosomes	241	P	COG0025; NhaP; NhaP-type Na+/H+ and K+/H+ antiporters [Inorganic ion transport and metabolism]. (6.24e-107)	Inorganic ion transport and metabolism	Metabolism
group_6336	metG	Methionine--tRNA ligase;methionine--tRNA ligase	241	243	1.0083	195	2001	1984.85	1998	195;1845;1995;1998;2001	2	Listeria_chromosomes	241	J	COG0143; MetG; Methionyl-tRNA synthetase [Translation; ribosomal structure and biogenesis]. (0.0)	Translation; ribosomal structure and biogenesis	Information storage and processing
group_6337	feoB	ferrous iron transport protein B;Ferrous iron transport protein B	241	241	1	1995	1995	1995	1995	1995	0	Listeria_chromosomes	241	P	COG0370; FeoB; Fe2+ transport system protein B [Inorganic ion transport and metabolism]. (0.0)	Inorganic ion transport and metabolism	Metabolism
group_6339		hypothetical protein;transglutaminase family protein;Undefined function	241	241	1	1842	1995	1985.79	1995	1842;1926;1995	0	Listeria_chromosomes	241	O	COG1305; COG1305; Transglutaminase-like enzymes; putative cysteine proteases [Amino acid transport and metabolism]. (6.70e-09)	Posttranslational modification; protein turnover; chaperones	Cellular processing and signaling
group_6374		Uncharacterized ABC transporter ATP-binding protein Mb1303c;Uncharacterized ABC transporter ATP-binding protein TM_0288;ABC transporter ATP-binding protein	241	243	1.0083	348	1824	1808.12	1818	348;1371;1794;1818;1824	4	Listeria_chromosomes	241	V	COG1132; MdlB; ABC-type multidrug transport system; ATPase and permease components [Defense mechanisms]. (0.0)	Defense mechanisms	Cellular processing and signaling
group_6376		Protein CcdC;CcdC family protein;DUF1453 family protein	241	243	1.0083	93	489	484.835	489	93;381;483;488;489	4	Listeria_chromosomes	241	CO	COG4846; CcdC; Membrane protein involved in cytochrome C biogenesis [Posttranslational modification; protein turnover; chaperones]. (3.12e-70)	Energy production and conversion; Posttranslational modification; protein turnover; chaperones	Metabolism; Cellular processing and signaling
group_6393	cydC	thiol reductant ABC exporter subunit CydC;ATP-binding/permease protein CydD	241	241	1	1740	1740	1740	1740	1740	0	Listeria_chromosomes	241	CO	COG4987; CydC; ABC-type transport system involved in cytochrome bd biosynthesis; fused ATPase and permease components [Energy production and conversion / Posttranslational modification; protein turnover; chaperones]. (0.0)	Energy production and conversion; Posttranslational modification; protein turnover; chaperones	Metabolism; Cellular processing and signaling
group_6394		cytochrome d ubiquinol oxidase subunit II;Cytochrome d ubiquinol oxidase subunit 2	241	241	1	606	1014	1012.31	1014	606;1014	1	Listeria_chromosomes	241	C	COG1294; AppB; Cytochrome bd-type quinol oxidase; subunit 2 [Energy production and conversion]. (1.96e-109)	Energy production and conversion	Metabolism
group_6396	fsa	Probable transaldolase 1;fructose-6-phosphate aldolase	241	243	1.0083	258	645	629.877	645	258;312;360;645	11	Listeria_chromosomes	241	G	COG0176; MipB; Transaldolase [Carbohydrate transport and metabolism]. (1.65e-97)	Carbohydrate transport and metabolism	Metabolism
group_6397		ABC transporter ATP-binding protein;Multidrug resistance ABC transporter ATP-binding/permease protein BmrA	241	241	1	1728	1728	1728	1728	1728	0	Listeria_chromosomes	241	V	COG1132; MdlB; ABC-type multidrug transport system; ATPase and permease components [Defense mechanisms]. (1.31e-167)	Defense mechanisms	Cellular processing and signaling
group_6398		Uncharacterized transporter yisQ;MATE family efflux transporter	241	241	1	765	1341	1336.22	1341	765;1341	2	Listeria_chromosomes	241	V	COG0534; NorM; Na+-driven multidrug efflux pump [Defense mechanisms]. (1.56e-90)	Defense mechanisms	Cellular processing and signaling
group_6401		NAD(P)-dependent oxidoreductase;Uncharacterized oxidoreductase ykwC	241	241	1	861	861	861	861	861	0	Listeria_chromosomes	241	I	COG2084; MmsB; 3-hydroxyisobutyrate dehydrogenase and related beta-hydroxyacid dehydrogenases [Lipid metabolism]. (8.23e-116)	Lipid transport and metabolism	Metabolism
group_6408		hypothetical protein	241	241	1	486	486	486	486	486;487	0	Listeria_chromosomes	241	-	-	COG not assigned	COG not assigned
group_6409		FUSC family protein;Uncharacterized membrane protein yvaC	241	241	1	852	852	852	852	852	0	Listeria_chromosomes	241	S	COG1289; COG1289; Predicted membrane protein [Function unknown]. (5.10e-15)	Function unknown	Poorly described
group_6410	dapG	aspartate kinase;Aspartokinase 1	241	241	1	1212	1212	1212	1212	1212	0	Listeria_chromosomes	241	E	COG0527; LysC; Aspartokinases [Amino acid transport and metabolism]. (4.98e-137)	Amino acid transport and metabolism	Metabolism
group_6416		hypothetical protein	241	241	1	390	414	396.498	393	384;390;393;396;408;414	0	Listeria_chromosomes	241	-	-	COG not assigned	COG not assigned
group_6418		Undefined function;MmcQ/YjbR family DNA-binding protein	241	241	1	153	384	382.083	384	153;384	2	Listeria_chromosomes	241	K	COG2315; MmcQ; Uncharacterized protein conserved in bacteria [Function unknown]. (2.97e-44)	Transcription	Information storage and processing
group_6419		ABC transporter substrate-binding protein;Oligopeptide-binding protein AppA	241	241	1	1575	1575	1575	1575	1573;1575	0	Listeria_chromosomes	241	E	COG0747; DdpA; ABC-type dipeptide transport system; periplasmic component [Amino acid transport and metabolism]. (1.58e-102)	Amino acid transport and metabolism	Metabolism
group_6420		glycoside hydrolase family 130 protein;Undefined function;4-O-beta-D-mannosyl-D-glucose phosphorylase	241	241	1	174	1068	1064.29	1068	174;1068	1	Listeria_chromosomes	241	G	COG2152; COG2152; Predicted glycosylase [Carbohydrate transport and metabolism]. (3.12e-133)	Carbohydrate transport and metabolism	Metabolism
group_6421		Multidrug export protein mepA;MATE family efflux transporter	241	243	1.0083	324	1362	1350.5	1362	324;1011;1014;1361;1362	4	Listeria_chromosomes	241	V	COG0534; NorM; Na+-driven multidrug efflux pump [Defense mechanisms]. (9.52e-73)	Defense mechanisms	Cellular processing and signaling
group_6422		ABC transporter ATP-binding protein;Uncharacterized ABC transporter ATP-binding protein YfiL;Undefined function;ATP-binding cassette domain-containing protein	241	243	1.0083	186	912	903.704	912	186;630;912	4	Listeria_chromosomes	241	V	COG1131; CcmA; ABC-type multidrug transport system; ATPase component [Defense mechanisms]. (4.63e-92)	Defense mechanisms	Cellular processing and signaling
group_6426		Flagellar motor switch protein FliN;flagellar motor switch protein;flagellar motor switch protein FliN	241	241	1	405	1548	1536.9	1548	405;1509;1539;1542;1545;1548	2	Listeria_chromosomes	241	T	COG1776; CheC; Chemotaxis protein CheC; inhibitor of MCP methylation [Cell motility and secretion / Signal transduction mechanisms]. (1.17e-39)	Signal transduction mechanisms	Cellular processing and signaling
group_6427	ilvC	Ketol-acid reductoisomerase;ketol-acid reductoisomerase	241	242	1.00415	330	996	991.959	996	330;684;978;996	2	Listeria_chromosomes	241	EH	COG0059; IlvC; Ketol-acid reductoisomerase [Amino acid transport and metabolism / Coenzyme metabolism]. (0.0)	Amino acid transport and metabolism; Coenzyme transport and metabolism	Metabolism; Metabolism
group_6428		2-isopropylmalate synthase	241	241	1	1539	1539	1539	1539	1538;1539	0	Listeria_chromosomes	241	E	COG0119; LeuA; Isopropylmalate/homocitrate/citramalate synthases [Amino acid transport and metabolism]. (1.41e-172)	Amino acid transport and metabolism	Metabolism
group_6429	leuC	3-isopropylmalate dehydratase large subunit	241	241	1	1104	1389	1385.45	1389	1104;1389	3	Listeria_chromosomes	241	E	COG0065; LeuC; 3-isopropylmalate dehydratase large subunit [Amino acid transport and metabolism]. (0.0)	Amino acid transport and metabolism	Metabolism
group_6432		Probable ABC transporter permease protein ytcP;Probable ABC transporter permease protein PH1216;ABC transporter permease subunit	241	242	1.00415	348	834	828.062	834	348;369;834	3	Listeria_chromosomes	241	G	COG0395; UgpE; ABC-type sugar transport system; permease component [Carbohydrate transport and metabolism]. (2.85e-66)	Carbohydrate transport and metabolism	Metabolism
group_6438	flgK	flagellar hook-associated protein FlgK;Flagellar hook-associated protein 1	241	241	1	1521	1524	1521.12	1521	1521;1524	0	Listeria_chromosomes	241	N	COG1256; FlgK; Flagellar hook-associated protein [Cell motility and secretion]. (2.67e-103)	Cell motility	Cellular processing and signaling
group_6440		dihydrofolate reductase;Dihydrofolate reductase	241	241	1	483	486	483.025	483	483;486	0	Listeria_chromosomes	241	H	COG0262; FolA; Dihydrofolate reductase [Coenzyme metabolism]. (1.56e-62)	Coenzyme transport and metabolism	Metabolism
group_6450		Uncharacterized MFS-type transporter ycnB;DHA2 family efflux MFS transporter permease subunit	241	242	1.00415	528	1482	1473.93	1482	528;663;1302;1482	3	Listeria_chromosomes	241	G	COG2814; AraJ; Arabinose efflux permease [Carbohydrate transport and metabolism]. (2.27e-22)	Carbohydrate transport and metabolism	Metabolism
group_6454		Glucose-6-phosphate 1-dehydrogenase;glucose-6-phosphate dehydrogenase	241	243	1.0083	645	1476	1463.68	1476	645;810;1476	4	Listeria_chromosomes	241	G	COG0364; Zwf; Glucose-6-phosphate 1-dehydrogenase [Carbohydrate transport and metabolism]. (0.0)	Carbohydrate transport and metabolism	Metabolism
group_6455		hypothetical protein;Undefined function	241	241	1	138	138	138	138	138	0	Listeria_chromosomes	241	-	-	COG not assigned	COG not assigned
group_6456		glutathione peroxidase;Glutathione peroxidase	241	241	1	477	480	479.876	480	477;480	0	Listeria_chromosomes	241	VI	COG0386; BtuE; Glutathione peroxidase [Posttranslational modification; protein turnover; chaperones]. (3.73e-96)	Defense mechanisms; Lipid transport and metabolism	Cellular processing and signaling; Metabolism
group_6457		Multidrug resistance protein 3;DHA2 family efflux MFS transporter permease subunit	241	241	1	972	1476	1471.82	1476	966;972;1470;1476	2	Listeria_chromosomes	241	G	COG2814; AraJ; Arabinose efflux permease [Carbohydrate transport and metabolism]. (1.15e-17)	Carbohydrate transport and metabolism	Metabolism
group_6460	gcvT	glycine cleavage system aminomethyltransferase GcvT;Aminomethyltransferase	241	241	1	1089	1089	1089	1089	1089	0	Listeria_chromosomes	241	E	COG0404; GcvT; Glycine cleavage system T protein (aminomethyltransferase) [Amino acid transport and metabolism]. (1.84e-167)	Amino acid transport and metabolism	Metabolism
group_6470		hypothetical protein;Uncharacterized protein yqkB	241	241	1	351	357	353.427	354	351;354;357	0	Listeria_chromosomes	241	R	COG4918; COG4918; Uncharacterized protein conserved in bacteria [Function unknown]. (2.00e-52)	General function prediction only	Poorly described
group_6471		polyisoprenoid-binding protein;UPF0312 protein SE_0264	241	241	1	531	531	531	531	531	0	Listeria_chromosomes	241	R	COG2353; COG2353; Uncharacterized conserved protein [Function unknown]. (8.84e-71)	General function prediction only	Poorly described
group_6473		Arginine transport system permease protein ArtQ;Undefined function;Arginine-binding extracellular protein ArtP;ABC transporter permease subunit	241	243	1.0083	126	1461	1446.78	1461	126;531;801;930;1461	4	Listeria_chromosomes	241	E	COG0765; HisM; ABC-type amino acid transport system; permease component [Amino acid transport and metabolism]. (2.14e-96)	Amino acid transport and metabolism	Metabolism
group_6476		response regulator transcription factor;Alkaline phosphatase synthesis transcriptional regulatory protein PhoP	241	241	1	711	723	722.602	711	711;723	0	Listeria_chromosomes	241	TK	COG0745; OmpR; Response regulators consisting of a CheY-like receiver domain and a winged-helix DNA-binding domain [Signal transduction mechanisms / Transcription]. (1.49e-93)	Signal transduction mechanisms; Transcription	Cellular processing and signaling; Information storage and processing
group_6478		GNAT family N-acetyltransferase;2-isopropylmalate synthase	241	241	1	357	504	503.288	504	357;495;501;504	1	Listeria_chromosomes	241	JO	COG1670; RimL; Acetyltransferases; including N-acetylases of ribosomal proteins [Translation; ribosomal structure and biogenesis]. (6.79e-07)	Translation; ribosomal structure and biogenesis; Posttranslational modification; protein turnover; chaperones	Information storage and processing; Cellular processing and signaling
group_6482		Protein phnA;alkylphosphonate utilization protein	241	241	1	264	339	338.378	336	258;264;333;336;339	2	Listeria_chromosomes	241	R	COG2824; PhnA; Uncharacterized Zn-ribbon-containing protein involved in phosphonate metabolism [Inorganic ion transport and metabolism]. (1.90e-61)	General function prediction only	Poorly described
group_6483		6-phospho-beta-glucosidase gmuD;glycoside hydrolase family 1 protein;family 1 glycosylhydrolase	241	243	1.0083	534	1443	1430.83	1443	534;906;1368;1434;1437;1443	4	Listeria_chromosomes	241	G	COG2723; BglB; Beta-glucosidase/6-phospho-beta-glucosidase/beta-galactosidase [Carbohydrate transport and metabolism]. (0.0)	Carbohydrate transport and metabolism	Metabolism
group_6498	hslU	ATP-dependent protease ATPase subunit HslU	241	243	1.0083	210	1410	1397.56	1410	210;1098;1410	4	Listeria_chromosomes	241	O	COG1220; HslU; ATP-dependent protease HslVU (ClpYQ); ATPase subunit [Posttranslational modification; protein turnover; chaperones]. (0.0)	Posttranslational modification; protein turnover; chaperones	Cellular processing and signaling
group_6499		malate dehydrogenase;L-lactate dehydrogenase	241	241	1	951	954	953.975	954	951;954	0	Listeria_chromosomes	241	C	COG0039; Mdh; Malate/lactate dehydrogenases [Energy production and conversion]. (5.88e-84)	Energy production and conversion	Metabolism
group_6501		Ribosomal large subunit pseudouridine synthase B	241	241	1	735	735	735	735	732;735	0	Listeria_chromosomes	241	J	COG1187; RsuA; 16S rRNA uridine-516 pseudouridylate synthase and related pseudouridylate synthases [Translation; ribosomal structure and biogenesis]. (2.31e-104)	Translation; ribosomal structure and biogenesis	Information storage and processing
group_6508		UPF0721 transmembrane protein yunE;Undefined function;TSUP family transporter	241	242	1.00415	264	840	833.529	840	264;345;840	3	Listeria_chromosomes	241	P	COG0730; COG0730; Predicted permeases [General function prediction only]. (6.93e-26)	Inorganic ion transport and metabolism	Metabolism
group_6510		transaldolase;hypothetical protein;fructose-6-phosphate aldolase;Probable fructose-6-phosphate aldolase	241	241	1	651	651	651	651	651	0	Listeria_chromosomes	241	G	COG0176; MipB; Transaldolase [Carbohydrate transport and metabolism]. (3.34e-64)	Carbohydrate transport and metabolism	Metabolism
group_6531		WXG100 family type VII secretion target;Virulence factor esxA	241	241	1	294	294	294	294	294	0	Listeria_chromosomes	241	V	COG4842; COG4842; Uncharacterized protein conserved in bacteria [Function unknown]. (4.72e-27)	Defense mechanisms	Cellular processing and signaling
group_6533		DUF3188 domain-containing protein;Undefined function	241	241	1	189	204	189.622	183	183;189;204	229	Listeria_chromosomes	241	-	-	COG not assigned	COG not assigned
group_6535		hypothetical protein;Probable zinc metalloprotease KLTH0C04972g	241	241	1	642	642	642	642	642	0	Listeria_chromosomes	241	-	-	COG not assigned	COG not assigned
group_6536		4Fe-4S dicluster domain-containing protein;propanediol utilization protein	241	241	1	1365	1365	1365	1365	1356;1365	0	Listeria_chromosomes	241	C	COG4656; RnfC; Predicted NADH:ubiquinone oxidoreductase; subunit RnfC [Energy production and conversion]. (1.72e-142)	Energy production and conversion	Metabolism
group_6537		ABC transporter ATP-binding protein;Putative hemin import ATP-binding protein HrtA	241	241	1	681	681	681	681	681	0	Listeria_chromosomes	241	M	COG1136; SalX; ABC-type antimicrobial peptide transport system; ATPase component [Defense mechanisms]. (5.76e-97)	Cell wall/membrane/envelope biogenesis	Cellular processing and signaling
group_6540		SAM-dependent methyltransferase;methyltransferase domain-containing protein;class I SAM-dependent methyltransferase;Probable cobalt-precorrin-6Y C(15)-methyltransferase [decarboxylating]	241	242	1.00415	276	831	827.343	831	276;555;825;831	2	Listeria_chromosomes	241	J	COG2519; GCD14; tRNA(1-methyladenosine) methyltransferase and related methyltransferases [Translation; ribosomal structure and biogenesis]. (5.14e-07)	Translation; ribosomal structure and biogenesis	Information storage and processing
group_6544		exodeoxyribonuclease VII large subunit;Exodeoxyribonuclease 7 large subunit	241	241	1	1353	1356	1355.83	1353	1353;1356	0	Listeria_chromosomes	241	L	COG1570; XseA; Exonuclease VII; large subunit [DNA replication; recombination; and repair]. (0.0)	Replication; recombination and repair	Information storage and processing
group_6546		PTS sugar transporter subunit IIA;Galactitol-specific phosphotransferase enzyme IIA component	241	241	1	468	468	468	468	468	0	Listeria_chromosomes	241	GT	COG1762; PtsN; Phosphotransferase system mannitol/fructose-specific IIA domain (Ntr-type) [Carbohydrate transport and metabolism / Signal transduction mechanisms]. (1.24e-31)	Carbohydrate transport and metabolism; Signal transduction mechanisms	Metabolism; Cellular processing and signaling
group_6547		Galactitol permease IIC component;PTS galactitol transporter subunit IIC	241	243	1.0083	609	1350	1336.19	1350	609;711;753;1344;1347;1350	5	Listeria_chromosomes	241	G	COG3775; GatC; Phosphotransferase system; galactitol-specific IIC component [Carbohydrate transport and metabolism]. (1.05e-166)	Carbohydrate transport and metabolism	Metabolism
group_6548		ABC transporter permease/substrate-binding protein	241	241	1	1515	1566	1564.31	1515	1515;1566	0	Listeria_chromosomes	241	M	COG1732; OpuBC; Periplasmic glycine betaine/choline-binding (lipo)protein of an ABC-type transport system (osmoprotectant binding protein) [Cell envelope biogenesis; outer membrane]. (5.69e-136)	Cell wall/membrane/envelope biogenesis	Cellular processing and signaling
group_6550		hypothetical protein;Smoothened homolog	241	241	1	387	387	387	387	387	0	Listeria_chromosomes	241	-	-	COG not assigned	COG not assigned
group_6551	rsmB	16S rRNA (cytosine(967)-C(5))-methyltransferase RsmB;Ribosomal RNA small subunit methyltransferase B	241	241	1	1335	1341	1335.3	1335	1335;1341	0	Listeria_chromosomes	241	J	COG0144; Sun; tRNA and rRNA cytosine-C5-methylases [Translation; ribosomal structure and biogenesis]. (2.51e-129)	Translation; ribosomal structure and biogenesis	Information storage and processing
group_6552	pknB	Stk1 family PASTA domain-containing Ser/Thr kinase;Serine/threonine-protein kinase PrkC	241	241	1	1968	1974	1968.05	1968	1968;1974	0	Listeria_chromosomes	241	M	COG2815; COG2815; Uncharacterized protein conserved in bacteria [Function unknown]. (3.97e-94)	Cell wall/membrane/envelope biogenesis	Cellular processing and signaling
group_6554	arsB	hypothetical protein;arsenic transporter;anion permease;arsenical efflux pump membrane protein ArsB;Putative arsenical pump membrane protein YdfA	241	244	1.01245	180	1296	1270.68	1296	180;435;1050;1296	7	Listeria_chromosomes	241	P	COG1055; ArsB; Na+/H+ antiporter NhaD and related arsenite permeases [Inorganic ion transport and metabolism]. (8.00e-126)	Inorganic ion transport and metabolism	Metabolism
group_6565		Uncharacterized protein yhgE;YhgE/Pip domain-containing protein	241	242	1.00415	1338	2793	2780.74	2784	1338;1371;2784;2793	2	Listeria_chromosomes	241	S	COG1511; COG1511; Predicted membrane protein [Function unknown]. (0.0)	Function unknown	Poorly described
group_6568		low molecular weight phosphatase family protein;Protein ArsC	241	241	1	426	426	426	426	426	0	Listeria_chromosomes	241	T	COG0394; Wzb; Protein-tyrosine-phosphatase [Signal transduction mechanisms]. (3.35e-25)	Signal transduction mechanisms	Cellular processing and signaling
group_6569	fliI	Undefined function;flagellar protein export ATPase FliI	241	241	1	165	1302	1292.73	1302	165;204;1302	2	Listeria_chromosomes	241	NU	COG1157; FliI; Flagellar biosynthesis/type III secretory pathway ATPase [Cell motility and secretion / Intracellular trafficking and secretion]. (0.0)	Cell motility; Intracellular trafficking; secretion; and vesicular transport	Cellular processing and signaling; Cellular processing and signaling
group_6570		hypothetical protein;tRNA 2-thiocytidine biosynthesis protein TtcA	241	241	1	645	645	645	645	645	0	Listeria_chromosomes	241	-	-	COG not assigned	COG not assigned
group_6573		creatininase family protein;Putative mycofactocin system creatinine amidohydrolase family protein MftE	241	241	1	750	750	750	750	750	0	Listeria_chromosomes	241	H	COG1402; COG1402; Uncharacterized protein; putative amidase [General function prediction only]. (3.37e-89)	Coenzyme transport and metabolism	Metabolism
group_6574		Ascorbate-specific permease IIC component ulaA;PTS ascorbate transporter subunit IIC	241	241	1	966	1299	1296.22	1299	966;1299;1300	2	Listeria_chromosomes	241	G	COG3037; SgaT; Uncharacterized protein conserved in bacteria [Function unknown]. (4.83e-06)	Carbohydrate transport and metabolism	Metabolism
group_6578	nth	endonuclease III;Probable endonuclease III	241	241	1	660	660	660	660	642;658;660	0	Listeria_chromosomes	241	L	COG0177; Nth; Predicted EndoIII-related endonuclease [DNA replication; recombination; and repair]. (3.78e-114)	Replication; recombination and repair	Information storage and processing
group_6596		Accessory gene regulator protein A	241	241	1	729	729	729	729	728;729;730	0	Listeria_chromosomes	241	KT	COG3279; LytT; Response regulator of the LytR/AlgR family [Transcription / Signal transduction mechanisms]. (4.74e-33)	Transcription; Signal transduction mechanisms	Information storage and processing; Cellular processing and signaling
group_6600	mutM	DNA-formamidopyrimidine glycosylase;Formamidopyrimidine-DNA glycosylase	241	241	1	822	822	822	822	822	0	Listeria_chromosomes	241	L	COG0266; Nei; Formamidopyrimidine-DNA glycosylase [DNA replication; recombination; and repair]. (2.03e-141)	Replication; recombination and repair	Information storage and processing
group_6601		hydroxymethylglutaryl-CoA synthase;Polyketide biosynthesis 3-hydroxy-3-methylglutaryl-ACP synthase pksG	241	241	1	1167	1245	1167.32	1167	1164;1167;1245	0	Listeria_chromosomes	241	I	COG3425; PksG; 3-hydroxy-3-methylglutaryl CoA synthase [Lipid metabolism]. (3.49e-165)	Lipid transport and metabolism	Metabolism
group_6602		AI-2E family transporter;UPF0118 membrane protein ydbI	241	241	1	1038	1038	1038	1038	1035;1038	0	Listeria_chromosomes	241	R	COG0628; yhhT; Predicted permease; member of the PurR regulon [General function prediction only]. (2.21e-39)	General function prediction only	Poorly described
group_6603		threonylcarbamoyl-AMP synthase;Probable tRNA threonylcarbamoyladenosine biosynthesis protein YwlC	241	242	1.00415	291	1038	1030.94	1038	291;561;1037;1038	3	Listeria_chromosomes	241	J	COG0009; SUA5; Putative translation factor (SUA5) [Translation; ribosomal structure and biogenesis]. (4.00e-99)	Translation; ribosomal structure and biogenesis	Information storage and processing
group_6609	flgE	Flagellar hook protein flgE;Flagellar basal-body rod protein flgG;flagellar hook protein FlgE	241	243	1.0083	282	1236	1224.99	1236	282;324;831;1236	4	Listeria_chromosomes	241	N	COG1749; FlgE; Flagellar hook protein FlgE [Cell motility and secretion]. (1.99e-123)	Cell motility	Cellular processing and signaling
group_6615		TetR/AcrR family transcriptional regulator;Probable HTH-type transcriptional regulator YttP;HTH-type transcriptional regulator AcrR;TetR family transcriptional regulator	241	243	1.0083	96	591	585.893	591	93;96;501;504;585;591	4	Listeria_chromosomes	241	K	COG1309; AcrR; Transcriptional regulator [Transcription]. (1.11e-17)	Transcription	Information storage and processing
group_6617		SDR family oxidoreductase;Uncharacterized sugar epimerase yhfK	241	241	1	630	630	630	630	630	0	Listeria_chromosomes	241	R	COG0702; COG0702; Predicted nucleoside-diphosphate-sugar epimerases [Cell envelope biogenesis; outer membrane / Carbohydrate transport and metabolism]. (1.84e-25)	General function prediction only	Poorly described
group_6625		NAD-dependent protein deacylase;NAD-dependent protein deacetylase	241	241	1	447	690	687.983	690	447;690	2	Listeria_chromosomes	241	O	COG0846; SIR2; NAD-dependent protein deacetylases; SIR2 family [Transcription]. (6.81e-78)	Posttranslational modification; protein turnover; chaperones	Cellular processing and signaling
group_6626		replication-associated recombination protein A;Uncharacterized AAA domain-containing protein YrvN	241	241	1	1284	1284	1284	1284	1278;1284	0	Listeria_chromosomes	241	L	COG2256; MGS1; ATPase related to the helicase subunit of the Holliday junction resolvase [DNA replication; recombination; and repair]. (0.0)	Replication; recombination and repair	Information storage and processing
group_6629	trpB	tryptophan synthase subunit beta;Tryptophan synthase beta chain	241	241	1	1203	1203	1203	1203	1203	0	Listeria_chromosomes	241	E	COG0133; TrpB; Tryptophan synthase beta chain [Amino acid transport and metabolism]. (0.0)	Amino acid transport and metabolism	Metabolism
group_6630		hypothetical protein	241	241	1	438	438	438	438	434;438	0	Listeria_chromosomes	241	-	-	COG not assigned	COG not assigned
group_6631	trpC	indole-3-glycerol phosphate synthase TrpC;Indole-3-glycerol phosphate synthase	241	241	1	759	759	759	759	759	0	Listeria_chromosomes	241	E	COG0134; TrpC; Indole-3-glycerol phosphate synthase [Amino acid transport and metabolism]. (8.01e-104)	Amino acid transport and metabolism	Metabolism
group_6634		Uncharacterized oxidoreductase yqjQ;SDR family oxidoreductase;Fatty acyl-CoA reductase;SDR family NAD(P)-dependent oxidoreductase	241	243	1.0083	297	792	785.58	792	297;507;792	4	Listeria_chromosomes	241	R	COG0300; DltE; Short-chain dehydrogenases of various substrate specificities [General function prediction only]. (2.78e-108)	General function prediction only	Poorly described
group_6635		NUDIX hydrolase;NUDIX domain-containing protein;ADP-ribose pyrophosphatase	241	241	1	522	558	557.851	558	522;558	0	Listeria_chromosomes	241	V	COG0494; MutT; NTP pyrophosphohydrolases including oxidative damage repair enzymes [DNA replication; recombination; and repair / General function prediction only]. (3.09e-12)	Defense mechanisms	Cellular processing and signaling
group_6641		Carnitine transport ATP-binding protein OpuCA;betaine/proline/choline family ABC transporter ATP-binding protein	241	244	1.01245	144	1194	1176.47	1194	144;372;402;1194	5	Listeria_chromosomes	241	E	COG1125; OpuBA; ABC-type proline/glycine betaine transport systems; ATPase components [Amino acid transport and metabolism]. (7.32e-169)	Amino acid transport and metabolism	Metabolism
group_6648	dltB	D-alanyl-lipoteichoic acid biosynthesis protein DltB;Protein dltB	241	243	1.0083	261	1185	1174.65	1185	261;852;1185	4	Listeria_chromosomes	241	M	COG1696; DltB; Predicted membrane protein involved in D-alanine export [Cell envelope biogenesis; outer membrane]. (3.72e-102)	Cell wall/membrane/envelope biogenesis	Cellular processing and signaling
group_6658		DUF1273 domain-containing protein;UPF0398 protein lmo1889	241	241	1	546	549	546.149	546	546;549	0	Listeria_chromosomes	241	X	COG4474; COG4474; Uncharacterized protein conserved in bacteria [Function unknown]. (5.03e-88)	Mobilome: prophages; transposons	Information storage and processing
group_6666		post-transcriptional regulator;hypothetical protein;Post-transcriptional regulator ComN	241	241	1	288	312	291.224	291	288;291;294;312	0	Listeria_chromosomes	241	-	-	COG not assigned	COG not assigned
group_6668		threonine-phosphate decarboxylase;Threonine-phosphate decarboxylase	241	241	1	1086	1086	1086	1086	1086	0	Listeria_chromosomes	241	E	COG0079; HisC; Histidinol-phosphate/aromatic aminotransferase and cobyric acid decarboxylase [Amino acid transport and metabolism]. (2.78e-102)	Amino acid transport and metabolism	Metabolism
group_6669		Probable alcohol dehydrogenase;NADPH-dependent butanol dehydrogenase;iron-containing alcohol dehydrogenase	241	243	1.0083	372	1140	1130.44	1140	354;372;690;813;1140;1141	4	Listeria_chromosomes	241	C	COG1454; EutG; Alcohol dehydrogenase; class IV [Energy production and conversion]. (2.01e-95)	Energy production and conversion	Metabolism
group_6676		UPF0118 membrane protein yueF;AI-2E family transporter	241	241	1	1137	1197	1137.25	1137	1131;1137;1197	0	Listeria_chromosomes	241	R	COG0628; yhhT; Predicted permease; member of the PurR regulon [General function prediction only]. (3.10e-63)	General function prediction only	Poorly described
group_6678	nfsA	oxygen-insensitive NADPH nitroreductase;FMN reductase (NADPH)	241	241	1	741	741	741	741	741	0	Listeria_chromosomes	241	C	COG0778; NfnB; Nitroreductase [Energy production and conversion]. (1.08e-33)	Energy production and conversion	Metabolism
group_6679		HTH-type transcriptional repressor YvoA	241	241	1	723	723	723	723	723	0	Listeria_chromosomes	241	K	COG2188; PhnF; Transcriptional regulators [Transcription]. (3.88e-87)	Transcription	Information storage and processing
group_6681		EutN/CcmL family microcompartment protein;Carbon dioxide concentrating mechanism protein CcmL	241	241	1	270	270	270	270	270	0	Listeria_chromosomes	241	QC	COG4576; CcmL; Carbon dioxide concentrating mechanism/carboxysome shell protein [Secondary metabolites biosynthesis; transport; and catabolism / Energy production and conversion]. (6.40e-40)	Secondary metabolites biosynthesis; transport and catabolism; Energy production and conversion	Metabolism; Metabolism
group_6685		cobalt-precorrin-5B (C(1))-methyltransferase;Putative cobalt-precorrin-6A synthase [deacetylating]	241	241	1	1122	1122	1122	1122	1122	0	Listeria_chromosomes	241	H	COG1903; CbiD; Cobalamin biosynthesis protein CbiD [Coenzyme metabolism]. (1.24e-145)	Coenzyme transport and metabolism	Metabolism
group_6686		iron-containing alcohol dehydrogenase;NADPH-dependent butanol dehydrogenase	241	241	1	1119	1119	1119	1119	1119	0	Listeria_chromosomes	241	C	COG1454; EutG; Alcohol dehydrogenase; class IV [Energy production and conversion]. (1.15e-150)	Energy production and conversion	Metabolism
group_6687		acetate kinase;Acetate kinase 2	241	241	1	1194	1194	1194	1194	1193;1194	0	Listeria_chromosomes	241	C	COG0282; ackA; Acetate kinase [Energy production and conversion]. (0.0)	Energy production and conversion	Metabolism
group_6689		DUF523 domain-containing protein;Uncharacterized protein ybbK	241	241	1	444	444	444	444	435;444	0	Listeria_chromosomes	241	S	COG1683; COG1683; Uncharacterized conserved protein [Function unknown]. (1.58e-64)	Function unknown	Poorly described
group_6703		phosphomevalonate kinase	241	241	1	1080	1086	1085.75	1080	1071;1080;1086	0	Listeria_chromosomes	241	I	COG1577; ERG12; Mevalonate kinase [Lipid metabolism]. (2.17e-81)	Lipid transport and metabolism	Metabolism
group_6704		glucosaminidase domain-containing protein;Exo-glucosaminidase lytG;GW domain-containing glycosaminoglycan-binding protein	241	241	1	789	870	869.328	870	789;870	0	Listeria_chromosomes	241	MN	COG1705; FlgJ; Muramidase (flagellum-specific) [Cell motility and secretion / Intracellular trafficking and secretion]. (1.57e-77)	Cell wall/membrane/envelope biogenesis; Cell motility	Cellular processing and signaling; Cellular processing and signaling
group_6706		thioredoxin family protein;Thioredoxin-like protein ytpP	241	241	1	312	312	312	312	312	0	Listeria_chromosomes	241	O	COG0526; TrxA; Thiol-disulfide isomerase and thioredoxins [Posttranslational modification; protein turnover; chaperones / Energy production and conversion]. (1.77e-12)	Posttranslational modification; protein turnover; chaperones	Cellular processing and signaling
group_6711		5'-3' exonuclease	241	241	1	873	873	873	873	873	0	Listeria_chromosomes	241	L	COG0258; Exo; 5'-3' exonuclease (including N-terminal domain of PolI) [DNA replication; recombination; and repair]. (2.24e-96)	Replication; recombination and repair	Information storage and processing
group_6716		GNAT family N-acetyltransferase;Uncharacterized N-acetyltransferase p20	241	241	1	546	606	572.75	546	546;558;605;606	0	Listeria_chromosomes	241	JO	COG1670; RimL; Acetyltransferases; including N-acetylases of ribosomal proteins [Translation; ribosomal structure and biogenesis]. (1.21e-30)	Translation; ribosomal structure and biogenesis; Posttranslational modification; protein turnover; chaperones	Information storage and processing; Cellular processing and signaling
group_6720		thioredoxin family protein;Thioredoxin	241	241	1	327	327	327	327	327	0	Listeria_chromosomes	241	O	COG0526; TrxA; Thiol-disulfide isomerase and thioredoxins [Posttranslational modification; protein turnover; chaperones / Energy production and conversion]. (1.94e-09)	Posttranslational modification; protein turnover; chaperones	Cellular processing and signaling
group_6733		Iron(3+)-hydroxamate import system permease protein fhuB;iron ABC transporter permease;iron chelate uptake ABC transporter family permease subunit	241	243	1.0083	249	1026	1016.86	1026	249;693;1026	4	Listeria_chromosomes	241	P	COG0609; FepD; ABC-type Fe3+-siderophore transport system; permease component [Inorganic ion transport and metabolism]. (1.02e-80)	Inorganic ion transport and metabolism	Metabolism
group_6736		Methionine import ATP-binding protein MetN 1;ATP-binding cassette domain-containing protein	241	241	1	873	1017	1015.8	1017	873;1017	2	Listeria_chromosomes	241	E	COG1135; AbcC; ABC-type metal ion transport system; ATPase component [Inorganic ion transport and metabolism]. (2.39e-178)	Amino acid transport and metabolism	Metabolism
group_6737		Transaminase MtnE;pyridoxal phosphate-dependent aminotransferase;aminotransferase class I/II-fold pyridoxal phosphate-dependent enzyme	241	243	1.0083	459	1182	1170.2	1182	459;477;1182	4	Listeria_chromosomes	241	E	COG0436; COG0436; Aspartate/tyrosine/aromatic aminotransferase [Amino acid transport and metabolism]. (9.15e-130)	Amino acid transport and metabolism	Metabolism
group_6738		oxidoreductase;Uncharacterized oxidoreductase YhhX	241	242	1.00415	237	1017	1012.74	1017	237;765;1017	2	Listeria_chromosomes	241	R	COG0673; MviM; Predicted dehydrogenases and related proteins [General function prediction only]. (1.86e-68)	General function prediction only	Poorly described
group_6740		tRNA-specific adenosine deaminase;nucleoside deaminase	241	241	1	231	471	469.008	471	231;465;471	2	Listeria_chromosomes	241	J	COG0590; CumB; Cytosine/adenosine deaminases [Nucleotide transport and metabolism / Translation; ribosomal structure and biogenesis]. (1.58e-69)	Translation; ribosomal structure and biogenesis	Information storage and processing
group_6741		hypothetical protein;Undefined function	241	241	1	165	165	165	165	165	0	Listeria_chromosomes	241	-	-	COG not assigned	COG not assigned
group_6742	rodA	rod shape-determining protein RodA;Rod shape-determining protein RodA	241	241	1	1170	1170	1170	1170	1170	0	Listeria_chromosomes	241	D	COG0772; FtsW; Bacterial cell division membrane protein [Cell division and chromosome partitioning]. (1.76e-92)	Cell cycle control; cell division; chromosome partitioning	Cellular processing and signaling
group_6744		Probable low-affinity inorganic phosphate transporter;inorganic phosphate transporter	241	242	1.00415	204	1008	999.31	1008	204;243;474;1008	3	Listeria_chromosomes	241	P	COG0306; PitA; Phosphate/sulphate permeases [Inorganic ion transport and metabolism]. (1.72e-86)	Inorganic ion transport and metabolism	Metabolism
group_6747		PTS transporter subunit IIC;Protein translocase subunit SecA	241	241	1	1017	1017	1017	1017	1016;1017	0	Listeria_chromosomes	241	T	COG3641; PfoR; Predicted membrane protein; putative toxin regulator [General function prediction only]. (1.04e-96)	Signal transduction mechanisms	Cellular processing and signaling
group_6748		YeiH family putative sulfate export transporter;UPF0324 membrane protein lin2251	241	241	1	1008	1008	1008	1008	1008	0	Listeria_chromosomes	241	S	COG2855; COG2855; Predicted membrane protein [Function unknown]. (8.02e-102)	Function unknown	Poorly described
group_6754		molybdopterin biosynthesis protein MoeB;ThiF family adenylyltransferase;Molybdopterin-synthase adenylyltransferase	241	241	1	996	999	998.876	999	996;999	0	Listeria_chromosomes	241	H	COG0476; ThiF; Dinucleotide-utilizing enzymes involved in molybdopterin and thiamine biosynthesis family 2 [Coenzyme metabolism]. (2.66e-66)	Coenzyme transport and metabolism	Metabolism
group_6762		aromatic acid exporter family protein	241	241	1	993	993	993	984	984;993	0	Listeria_chromosomes	241	S	COG4129; COG4129; Predicted membrane protein [Function unknown]. (5.66e-95)	Function unknown	Poorly described
group_6767		exonuclease SbcCD subunit D;DNA repair exonuclease;Uncharacterized metallophosphoesterase yhaO	241	241	1	1236	1236	1236	1236	1236	0	Listeria_chromosomes	241	L	COG0420; SbcD; DNA repair exonuclease [DNA replication; recombination; and repair]. (3.87e-57)	Replication; recombination and repair	Information storage and processing
group_6786		Transcriptional regulatory protein resD	241	241	1	717	717	717	717	710;717;718	0	Listeria_chromosomes	241	TK	COG0745; OmpR; Response regulators consisting of a CheY-like receiver domain and a winged-helix DNA-binding domain [Signal transduction mechanisms / Transcription]. (1.15e-83)	Signal transduction mechanisms; Transcription	Cellular processing and signaling; Information storage and processing
group_6789		penicillin-binding protein	241	241	1	2256	2259	2256.37	2256	2217;2256;2259	0	Listeria_chromosomes	241	DM	COG0768; FtsI; Cell division protein FtsI/penicillin-binding protein 2 [Cell envelope biogenesis; outer membrane]. (2.68e-170)	Cell cycle control; cell division; chromosome partitioning; Cell wall/membrane/envelope biogenesis	Cellular processing and signaling; Cellular processing and signaling
group_6795		Acetyl-coenzyme A carboxylase carboxyl transferase subunit beta;acetyl-CoA carboxylase carboxyltransferase subunit beta	241	243	1.0083	258	885	877.198	885	246;258;561;567;885	4	Listeria_chromosomes	241	I	COG0777; AccD; Acetyl-CoA carboxylase beta subunit [Lipid metabolism]. (2.00e-162)	Lipid transport and metabolism	Metabolism
group_6796		DsbA family protein;thioredoxin domain-containing protein;Probable disulfide bond formation protein D	241	241	1	531	531	531	531	528;531	0	Listeria_chromosomes	241	O	COG1651; DsbG; Protein-disulfide isomerase [Posttranslational modification; protein turnover; chaperones]. (4.55e-22)	Posttranslational modification; protein turnover; chaperones	Cellular processing and signaling
group_6797	pstA	Probable ABC transporter permease protein yqgI;phosphate ABC transporter permease PstA	241	243	1.0083	327	885	876.58	885	327;420;885	4	Listeria_chromosomes	241	P	COG0581; PstA; ABC-type phosphate transport system; permease component [Inorganic ion transport and metabolism]. (1.19e-107)	Inorganic ion transport and metabolism	Metabolism
group_6798		sugar-binding transcriptional regulator;Deoxyribonucleoside regulator;winged helix-turn-helix transcriptional regulator	241	241	1	591	948	946.369	948	591;912;948	1	Listeria_chromosomes	241	K	COG2390; DeoR; Transcriptional regulator; contains sigma factor-related N-terminal domain [Transcription]. (8.77e-122)	Transcription	Information storage and processing
group_6800		uracil-DNA glycosylase;Uracil-DNA glycosylase 1	241	241	1	663	711	666.237	666	663;666;711	0	Listeria_chromosomes	241	L	COG0692; Ung; Uracil DNA glycosylase [DNA replication; recombination; and repair]. (3.98e-135)	Replication; recombination and repair	Information storage and processing
group_6803		winged helix DNA-binding domain-containing protein;hypothetical protein;Alanine--tRNA ligase	241	241	1	1092	1095	1094.97	1095	1092;1095;1097	0	Listeria_chromosomes	241	-	-	COG not assigned	COG not assigned
group_6806		PspC domain-containing protein;Uncharacterized membrane protein yvlC	241	241	1	195	201	200.95	201	195;201	0	Listeria_chromosomes	241	KT	COG1983; PspC; Putative stress-responsive transcriptional regulator [Transcription / Signal transduction mechanisms]. (2.44e-26)	Transcription; Signal transduction mechanisms	Information storage and processing; Cellular processing and signaling
group_6816		GNAT family N-acetyltransferase;Acetyltransferase NSI	241	241	1	786	786	786	786	786	0	Listeria_chromosomes	241	R	COG3393; COG3393; Predicted acetyltransferase [General function prediction only]. (4.51e-99)	General function prediction only	Poorly described
group_6817	hemH	ferrochelatase;Ferrochelatase	241	241	1	930	930	930	930	930	0	Listeria_chromosomes	241	H	COG0276; HemH; Protoheme ferro-lyase (ferrochelatase) [Coenzyme metabolism]. (7.94e-120)	Coenzyme transport and metabolism	Metabolism
group_6819		ribonuclease HIII	241	241	1	927	927	927	927	882;921;927	0	Listeria_chromosomes	241	L	COG1039; RnhC; Ribonuclease HIII [DNA replication; recombination; and repair]. (1.11e-135)	Replication; recombination and repair	Information storage and processing
group_6821		CvpA family protein;Uncharacterized transmembrane protein yshB	241	241	1	543	543	543	543	543	0	Listeria_chromosomes	241	FM	COG1286; CvpA; Uncharacterized membrane protein; required for colicin V production [General function prediction only]. (1.46e-25)	Nucleotide transport and metabolism; Cell wall/membrane/envelope biogenesis	Metabolism; Cellular processing and signaling
group_6824		permease;UPF0718 protein ycgR	241	241	1	1029	1041	1040.45	1041	1023;1029;1035;1040;1041	0	Listeria_chromosomes	241	S	COG0701; COG0701; Predicted permeases [General function prediction only]. (5.30e-83)	Function unknown	Poorly described
group_6825		type I pantothenate kinase;Pantothenate kinase	241	241	1	921	921	921	921	921	0	Listeria_chromosomes	241	H	COG1072; CoaA; Panthothenate kinase [Coenzyme metabolism]. (2.26e-140)	Coenzyme transport and metabolism	Metabolism
group_6826		ABC transporter permease	241	241	1	1116	1119	1118.83	1116	1116;1119	0	Listeria_chromosomes	241	V	COG0842; COG0842; ABC-type multidrug transport system; permease component [Defense mechanisms]. (5.29e-24)	Defense mechanisms	Cellular processing and signaling
group_6831		Heme A synthase;heme A synthase	241	244	1.01245	135	918	904.783	918	135;339;378;918	5	Listeria_chromosomes	241	H	COG1612; CtaA; Uncharacterized protein required for cytochrome oxidase assembly [Posttranslational modification; protein turnover; chaperones]. (1.71e-77)	Coenzyme transport and metabolism	Metabolism
group_6833		dihydroorotate dehydrogenase;catalytic subunit	241	241	1	915	915	915	915	915	0	Listeria_chromosomes	241	F	COG0167; PyrD; Dihydroorotate dehydrogenase [Nucleotide transport and metabolism]. (5.77e-122)	Nucleotide transport and metabolism	Metabolism
group_6834		orotate phosphoribosyltransferase;Orotate phosphoribosyltransferase	241	241	1	630	630	630	630	630	0	Listeria_chromosomes	241	F	COG0461; PyrE; Orotate phosphoribosyltransferase [Nucleotide transport and metabolism]. (4.37e-76)	Nucleotide transport and metabolism	Metabolism
group_6837		SGNH/GDSL hydrolase family protein;Acyl-CoA thioesterase I	241	241	1	594	597	594.112	594	594;597	0	Listeria_chromosomes	241	DI	COG2755; TesA; Lysophospholipase L1 and related esterases [Amino acid transport and metabolism]. (9.90e-23)	Cell cycle control; cell division; chromosome partitioning; Lipid transport and metabolism	Cellular processing and signaling; Metabolism
group_6839		Copper homeostasis protein cutC homolog;copper homeostasis protein CutC	241	241	1	141	696	691.344	696	138;141;690;696	2	Listeria_chromosomes	241	P	COG3142; CutC; Uncharacterized protein involved in copper resistance [Inorganic ion transport and metabolism]. (1.77e-94)	Inorganic ion transport and metabolism	Metabolism
group_6840		Glycine betaine/carnitine transport binding protein GbuC;glycine/betaine ABC transporter;glycine/betaine ABC transporter substrate-binding protein	241	243	1.0083	324	903	895.593	903	324;573;582;903	4	Listeria_chromosomes	241	E	COG2113; ProX; ABC-type proline/glycine betaine transport systems; periplasmic components [Amino acid transport and metabolism]. (1.62e-50)	Amino acid transport and metabolism	Metabolism
group_6848		BglG family transcription antiterminator;Putative phosphotransferase enzyme IIA component	241	241	1	2007	2007	2007	2007	2007	0	Listeria_chromosomes	241	K	COG3711; BglG; Transcriptional antiterminator [Transcription]. (7.98e-68)	Transcription	Information storage and processing
group_6849		Undefined function;Uncharacterized HTH-type transcriptional regulator YisV;PLP-dependent aminotransferase family protein;aminotransferase class I/II-fold pyridoxal phosphate-dependent enzyme	241	243	1.0083	183	1452	1433.07	1446	183;543;690;1401;1431;1434;1446;1449;1452	4	Listeria_chromosomes	241	KE	COG1167; ARO8; Transcriptional regulators containing a DNA-binding HTH domain and an aminotransferase domain (MocR family) and their eukaryotic orthologs [Transcription / Amino acid transport and metabolism]. (6.55e-130)	Transcription; Amino acid transport and metabolism	Information storage and processing; Metabolism
group_6852		hypothetical protein;Alanine racemase	241	241	1	384	384	384	384	384	0	Listeria_chromosomes	241	-	-	COG not assigned	COG not assigned
group_6861		carbon-nitrogen family hydrolase;UPF0012 hydrolase mtnU	241	241	1	780	780	780	780	780	0	Listeria_chromosomes	241	C	COG0388; COG0388; Predicted amidohydrolase [General function prediction only]. (5.11e-78)	Energy production and conversion	Metabolism
group_6866		MgtC/SapB family protein;Uncharacterized protein YhiD	241	241	1	663	663	663	663	663	0	Listeria_chromosomes	241	P	COG1285; SapB; Uncharacterized membrane protein [Function unknown]. (2.79e-58)	Inorganic ion transport and metabolism	Metabolism
group_6868		ASCH domain-containing protein;Anhydro-N-acetylmuramic acid kinase	241	241	1	462	462	462	462	462	0	Listeria_chromosomes	241	R	COG4405; COG4405; Uncharacterized protein conserved in bacteria [Function unknown]. (2.49e-61)	General function prediction only	Poorly described
group_6871	noc	nucleoid occlusion protein	241	241	1	813	864	863.676	855	813;855;858;861;864	0	Listeria_chromosomes	241	D	COG1475; Spo0J; Stage 0 sporulation protein J (antagonist of Soj) containing ParB-like nuclease domain [Transcription]. (7.94e-47)	Cell cycle control; cell division; chromosome partitioning	Cellular processing and signaling
group_6873		ClbS/DfsB family four-helix bundle protein;Uncharacterized protein IRC4	241	241	1	510	528	513.162	513	510;513;528	0	Listeria_chromosomes	241	R	COG4283; COG4283; Uncharacterized conserved protein [Function unknown]. (3.55e-70)	General function prediction only	Poorly described
group_6878		chemotaxis protein CheR;protein-glutamate O-methyltransferase CheR;Chemotaxis protein methyltransferase	241	241	1	441	789	786.112	789	441;789	2	Listeria_chromosomes	241	T	COG1352; CheR; Methylase of chemotaxis methyl-accepting proteins [Cell motility and secretion / Signal transduction mechanisms]. (1.05e-96)	Signal transduction mechanisms	Cellular processing and signaling
group_6880		glycoside hydrolase family 65 protein;Uncharacterized glycosyl hydrolase yvdK	241	241	1	2262	2274	2266.93	2262	2220;2256;2259;2262;2265;2274	0	Listeria_chromosomes	241	G	COG1554; ATH1; Trehalose and maltose hydrolases (possible phosphorylases) [Carbohydrate transport and metabolism]. (0.0)	Carbohydrate transport and metabolism	Metabolism
group_6882		STAS domain-containing protein	241	241	1	837	837	837	837	831;837	0	Listeria_chromosomes	241	T	COG1366; SpoIIAA; Anti-anti-sigma regulatory factor (antagonist of anti-sigma factor) [Signal transduction mechanisms]. (4.65e-22)	Signal transduction mechanisms	Cellular processing and signaling
group_6883		tRNA1(Val) (adenine(37)-N6)-methyltransferase;Uncharacterized protein yabB	241	241	1	753	774	767.639	753	753;774	0	Listeria_chromosomes	241	J	COG4123; COG4123; Predicted O-methyltransferase [General function prediction only]. (1.62e-111)	Translation; ribosomal structure and biogenesis	Information storage and processing
group_6891		MarR family transcriptional regulator	241	241	1	417	423	417.423	417	417;423	0	Listeria_chromosomes	241	K	COG1846; MarR; Transcriptional regulators [Transcription]. (2.29e-12)	Transcription	Information storage and processing
group_6899		GntR family transcriptional regulator;Mannosyl-D-glycerate transport/metabolism system repressor mngR	241	241	1	702	702	702	702	702	0	Listeria_chromosomes	241	K	COG2188; PhnF; Transcriptional regulators [Transcription]. (5.40e-47)	Transcription	Information storage and processing
group_6900		SIS domain-containing protein;Fructosamine deglycase frlB	241	241	1	996	996	996	996	996	0	Listeria_chromosomes	241	M	COG2222; AgaS; Predicted phosphosugar isomerases [Cell envelope biogenesis; outer membrane]. (3.56e-117)	Cell wall/membrane/envelope biogenesis	Cellular processing and signaling
group_6903	menB	4-Dihydroxy-2-naphthoyl-CoA synthase;14-dihydroxy-2-naphthoyl-CoA synthase	241	243	1.0083	273	819	812.235	819	273;543;819	4	Listeria_chromosomes	241	H	COG0447; MenB; Dihydroxynaphthoic acid synthase [Coenzyme metabolism]. (0.0)	Coenzyme transport and metabolism	Metabolism
group_6904	pstB	Phosphate import ATP-binding protein PstB 2;phosphate ABC transporter ATP-binding protein	241	241	1	204	816	810.921	816	204;816	2	Listeria_chromosomes	241	P	COG1117; PstB; ABC-type phosphate transport system; ATPase component [Inorganic ion transport and metabolism]. (0.0)	Inorganic ion transport and metabolism	Metabolism
group_6914		nucleoid-associated protein;Protein SFI1	241	241	1	1032	1032	1032	1032	1032;1033	0	Listeria_chromosomes	241	-	-	COG not assigned	COG not assigned
group_6919		acetylornithine transaminase;Acetylornithine aminotransferase	241	241	1	1155	1161	1160.95	1161	1155;1161	0	Listeria_chromosomes	241	E	COG4992; ArgD; Ornithine/acetylornithine aminotransferase [Amino acid transport and metabolism]. (0.0)	Amino acid transport and metabolism	Metabolism
group_6923		DUF1295 domain-containing protein;Delta(14)-sterol reductase	241	241	1	771	774	773.826	771	771;774	0	Listeria_chromosomes	241	R	COG3752; COG3752; Steroid 5-alpha reductase family enzyme [General function prediction only]. (7.11e-118)	General function prediction only	Poorly described
group_6930		STAS domain-containing protein;Anti-sigma-B factor antagonist	241	241	1	342	345	344.987	345	342;345	0	Listeria_chromosomes	241	T	COG1366; SpoIIAA; Anti-anti-sigma regulatory factor (antagonist of anti-sigma factor) [Signal transduction mechanisms]. (3.16e-28)	Signal transduction mechanisms	Cellular processing and signaling
group_6931		hypothetical protein;Uncharacterized protein yneQ	241	241	1	312	321	312.373	312	312;315;321	0	Listeria_chromosomes	241	-	-	COG not assigned	COG not assigned
group_6943		threonine/serine exporter family protein;Inner membrane protein yjjP	241	241	1	753	753	753	753	752;753	0	Listeria_chromosomes	241	S	COG2966; COG2966; Uncharacterized conserved protein [Function unknown]. (2.05e-84)	Function unknown	Poorly described
group_6945		Uncharacterized HTH-type transcriptional regulator CPE0189;SIS domain-containing protein	241	241	1	369	753	749.813	753	369;753	2	Listeria_chromosomes	241	K	COG1737; RpiR; Transcriptional regulators [Transcription]. (1.58e-66)	Transcription	Information storage and processing
group_6947		SulP family inorganic anion transporter;Probable sulfate transporter Rv1739c/MT1781	241	241	1	951	1662	1658.82	1662	951;1656;1659;1661;1662	1	Listeria_chromosomes	241	P	COG0659; SUL1; Sulfate permease and related transporters (MFS superfamily) [Inorganic ion transport and metabolism]. (1.71e-150)	Inorganic ion transport and metabolism	Metabolism
group_6948		ABC transporter ATP-binding protein;ABC-type transporter ATP-binding protein EcsA;ATP-binding cassette domain-containing protein	241	243	1.0083	270	753	745.494	753	270;324;753	4	Listeria_chromosomes	241	V	COG1131; CcmA; ABC-type multidrug transport system; ATPase component [Defense mechanisms]. (1.01e-86)	Defense mechanisms	Cellular processing and signaling
group_6950		Cobalt-precorrin-4 C(11)-methyltransferase;cobalt-precorrin-4 methyltransferase	241	241	1	483	750	747.784	750	483;750	2	Listeria_chromosomes	241	H	COG2875; CobM; Precorrin-4 methylase [Coenzyme metabolism]. (1.05e-153)	Coenzyme transport and metabolism	Metabolism
group_6951		cobalt-precorrin-7 (C(5))-methyltransferase;Probable cobalt-precorrin-6Y C(5)-methyltransferase	241	241	1	597	597	597	597	597	0	Listeria_chromosomes	241	H	COG2241; CobL; Precorrin-6B methylase 1 [Coenzyme metabolism]. (1.42e-65)	Coenzyme transport and metabolism	Metabolism
group_6968		cyclic lactone autoinducer peptide;Undefined function	241	241	1	162	162	162	162	162	0	Listeria_chromosomes	241	-	-	COG not assigned	COG not assigned
group_6979		Glucosamine-6-phosphate deaminase	241	241	1	705	705	705	705	678;704;705	0	Listeria_chromosomes	241	G	COG0363; NagB; 6-phosphogluconolactonase/Glucosamine-6-phosphate isomerase/deaminase [Carbohydrate transport and metabolism]. (2.21e-88)	Carbohydrate transport and metabolism	Metabolism
group_6981		Ribonuclease P protein component 3;Sporozoite surface protein 2;WxL domain-containing protein	241	242	1.00415	156	714	710.231	714	156;585;669;693;714	2	Listeria_chromosomes	241	-	-	COG not assigned	COG not assigned
group_6983		energy-coupling factor ABC transporter substrate-binding protein;Cobalt transport protein CbiN	241	241	1	297	297	297	297	297	0	Listeria_chromosomes	241	P	COG1930; CbiN; ABC-type cobalt transport system; periplasmic component [Inorganic ion transport and metabolism]. (2.35e-43)	Inorganic ion transport and metabolism	Metabolism
group_6984		cobalt-factor II C(20)-methyltransferase;Cobalt-precorrin-2 C(20)-methyltransferase	241	241	1	711	711	711	711	705;711	0	Listeria_chromosomes	241	H	COG2243; CobF; Precorrin-2 methylase [Coenzyme metabolism]. (3.70e-84)	Coenzyme transport and metabolism	Metabolism
group_6986	nagA	Imidazolonepropionase;N-acetylglucosamine-6-phosphate deacetylase	241	243	1.0083	237	1179	1167.11	1134	237;879;1134;1179	4	Listeria_chromosomes	241	G	COG1820; NagA; N-acetylglucosamine-6-phosphate deacetylase [Carbohydrate transport and metabolism]. (5.28e-167)	Carbohydrate transport and metabolism	Metabolism
group_6987		Carbonic anhydrase;carbonic anhydrase	241	243	1.0083	252	702	696.593	702	252;495;702	4	Listeria_chromosomes	241	P	COG3338; Cah; Carbonic anhydrase [Inorganic ion transport and metabolism]. (3.05e-116)	Inorganic ion transport and metabolism	Metabolism
group_6989	rarD	EamA family transporter RarD;Uncharacterized transporter VC_0195;Protein rarD;Uncharacterized transporter yojE	241	243	1.0083	354	927	919.284	921	354;459;510;921;927	4	Listeria_chromosomes	241	R	COG2962; RarD; Predicted permeases [General function prediction only]. (5.28e-111)	General function prediction only	Poorly described
group_6994		Bax inhibitor-1 family protein;Bax inhibitor-1/YccA family protein;Uncharacterized protein YetJ	241	241	1	678	678	678	678	678	0	Listeria_chromosomes	241	P	COG0670; COG0670; Integral membrane protein; interacts with FtsH [General function prediction only]. (1.14e-45)	Inorganic ion transport and metabolism	Metabolism
group_6995		DEAD/DEAH box helicase;DEAD/DEAH box helicase family protein;ComF operon protein 1	241	241	1	1320	1320	1320	1320	1320	0	Listeria_chromosomes	241	L	COG4098; comFA; Superfamily II DNA/RNA helicase required for DNA uptake (late competence protein) [DNA replication; recombination; and repair]. (0.0)	Replication; recombination and repair	Information storage and processing
group_6998		CYTH domain-containing protein;Uncharacterized protein yjbK	241	241	1	585	585	585	585	582;585	0	Listeria_chromosomes	241	R	COG4116; COG4116; Uncharacterized protein conserved in bacteria [Function unknown]. (2.42e-92)	General function prediction only	Poorly described
group_6999		Putative molybdenum transport system permease protein yvgM;molybdenum ABC transporter permease;Molybdenum transport system permease protein modB	241	242	1.00415	315	696	691.88	672	315;372;672;696;698	2	Listeria_chromosomes	241	P	COG4149; ModC; ABC-type molybdate transport system; permease component [Inorganic ion transport and metabolism]. (1.24e-37)	Inorganic ion transport and metabolism	Metabolism
group_7006		alpha/beta hydrolase	241	241	1	960	978	969.485	960	960;978	0	Listeria_chromosomes	241	T	COG1073; COG1073; Hydrolases of the alpha/beta superfamily [General function prediction only]. (9.56e-23)	Signal transduction mechanisms	Cellular processing and signaling
group_7025		peptide MFS transporter;Uncharacterized transporter yclF;Di-/tripeptide transporter	241	243	1.0083	459	1518	1494.75	1479	459;894;1014;1479;1488;1509;1518	4	Listeria_chromosomes	241	E	COG3104; PTR2; Dipeptide/tripeptide permease [Amino acid transport and metabolism]. (0.0)	Amino acid transport and metabolism	Metabolism
group_7030		hemolysin III family protein;Hemolysin-3	241	241	1	522	633	632.538	633	522;632;633	1	Listeria_chromosomes	241	U	COG1272; COG1272; Predicted membrane protein; hemolysin III homolog [General function prediction only]. (6.84e-70)	Intracellular trafficking; secretion; and vesicular transport	Cellular processing and signaling
group_7033		FMN-dependent NADH-azoreductase;FMN-dependent NADH-azoreductase 1	241	241	1	627	627	627	627	627	0	Listeria_chromosomes	241	C	COG1182; AcpD; Acyl carrier protein phosphodiesterase [Lipid metabolism]. (4.85e-95)	Energy production and conversion	Metabolism
group_7034		NADP-dependent oxidoreductase;chloroplastic	241	241	1	942	942	942	942	942	0	Listeria_chromosomes	241	CR	COG0604; Qor; NADPH:quinone reductase and related Zn-dependent oxidoreductases [Energy production and conversion / General function prediction only]. (1.87e-108)	Energy production and conversion; General function prediction only	Metabolism; Poorly described
group_7036		Purine nucleoside phosphorylase DeoD-type	241	241	1	702	702	702	702	702	0	Listeria_chromosomes	241	F	COG0813; DeoD; Purine-nucleoside phosphorylase [Nucleotide transport and metabolism]. (1.20e-143)	Nucleotide transport and metabolism	Metabolism
group_7038		Probable multidrug resistance ABC transporter ATP-binding/permease protein YheI;Multidrug resistance-like ATP-binding protein MdlA;ATP-binding cassette domain-containing protein	241	243	1.0083	444	1770	1755.31	1770	444;1326;1769;1770	4	Listeria_chromosomes	241	V	COG1132; MdlB; ABC-type multidrug transport system; ATPase and permease components [Defense mechanisms]. (0.0)	Defense mechanisms	Cellular processing and signaling
group_7040		MBL fold metallo-hydrolase;Uncharacterized protein M6_Spy0554	241	241	1	618	618	618	618	618	0	Listeria_chromosomes	241	R	COG0491; GloB; Zn-dependent hydrolases; including glyoxylases [General function prediction only]. (5.89e-34)	General function prediction only	Poorly described
group_7041		hypothetical protein;Undefined function	241	241	1	159	159	159	159	159	0	Listeria_chromosomes	241	-	-	COG not assigned	COG not assigned
group_7043		HD domain-containing protein;Uncharacterized protein ypgQ	241	241	1	606	606	606	606	606	0	Listeria_chromosomes	241	JR	COG1418; COG1418; Predicted HD superfamily hydrolase [General function prediction only]. (2.27e-34)	Translation; ribosomal structure and biogenesis; General function prediction only	Information storage and processing; Poorly described
group_7048		nitroreductase family protein;Putative nitroreductase HBN1	241	241	1	600	600	600	600	600	0	Listeria_chromosomes	241	R	COG3560; FMR2; Predicted oxidoreductase related to nitroreductase [General function prediction only]. (3.06e-118)	General function prediction only	Poorly described
group_7049	pgmB	beta-phosphoglucomutase;Beta-phosphoglucomutase	241	241	1	591	663	662.402	663	591;663	2	Listeria_chromosomes	241	G	COG0637; COG0637; Predicted phosphatase/phosphohexomutase [General function prediction only]. (1.78e-51)	Carbohydrate transport and metabolism	Metabolism
group_7051		aldo/keto reductase;Glyoxal reductase	241	241	1	843	846	843.124	843	843;846	0	Listeria_chromosomes	241	Q	COG0656; ARA1; Aldo/keto reductases; related to diketogulonate reductase [General function prediction only]. (7.64e-132)	Secondary metabolites biosynthesis; transport and catabolism	Metabolism
group_7053	hemC	hydroxymethylbilane synthase;Porphobilinogen deaminase	241	241	1	930	930	930	930	930	0	Listeria_chromosomes	241	H	COG0181; HemC; Porphobilinogen deaminase [Coenzyme metabolism]. (6.42e-156)	Coenzyme transport and metabolism	Metabolism
group_7054		DNA-3-methyladenine glycosylase I;Probable GMP synthase [glutamine-hydrolyzing]	241	241	1	582	582	582	582	581;582	0	Listeria_chromosomes	241	L	COG2818; Tag; 3-methyladenine DNA glycosylase [DNA replication; recombination; and repair]. (7.22e-99)	Replication; recombination and repair	Information storage and processing
group_7055		SDR family oxidoreductase;Uncharacterized oxidoreductase ymfI	241	241	1	732	732	732	732	732	0	Listeria_chromosomes	241	I	COG1028; FabG; Dehydrogenases with different specificities (related to short-chain alcohol dehydrogenases) [Secondary metabolites biosynthesis; transport; and catabolism / General function prediction only]. (4.61e-58)	Lipid transport and metabolism	Metabolism
group_7056		ATP-dependent Clp protease proteolytic subunit;ATP-dependent Clp protease proteolytic subunit 3	241	241	1	573	573	573	573	573	0	Listeria_chromosomes	241	O	COG0740; ClpP; Protease subunit of ATP-dependent Clp proteases [Posttranslational modification; protein turnover; chaperones / Intracellular trafficking and secretion]. (7.64e-76)	Posttranslational modification; protein turnover; chaperones	Cellular processing and signaling
group_7057		bifunctional precorrin-2 dehydrogenase/sirohydrochlorin ferrochelatase;Sirohydrochlorin ferrochelatase	241	241	1	465	480	479.502	480	465;471;480	0	Listeria_chromosomes	241	H	COG1648; CysG; Siroheme synthase (precorrin-2 oxidase/ferrochelatase domain) [Coenzyme metabolism]. (1.51e-45)	Coenzyme transport and metabolism	Metabolism
group_7063		hypothetical protein	241	241	1	210	210	210	210	210	0	Listeria_chromosomes	241	-	-	COG not assigned	COG not assigned
group_7071		Uracil permease;hypothetical protein;uracil permease	241	243	1.0083	123	1287	1275.89	1287	123;1101;1287	4	Listeria_chromosomes	241	F	COG2233; UraA; Xanthine/uracil permeases [Nucleotide transport and metabolism]. (1.97e-121)	Nucleotide transport and metabolism	Metabolism
group_7075		metallophosphoesterase;Flagellar motor switch protein FliM	241	241	1	750	1332	1327.17	1332	750;1332	2	Listeria_chromosomes	241	T	COG1409; Icc; Predicted phosphohydrolases [General function prediction only]. (1.80e-34)	Signal transduction mechanisms	Cellular processing and signaling
group_7077		Spermidine/putrescine transport system permease protein PotB;ABC transporter permease	241	241	1	441	810	807.448	810	441;564;810	2	Listeria_chromosomes	241	E	COG1176; PotB; ABC-type spermidine/putrescine transport system; permease component I [Amino acid transport and metabolism]. (3.71e-84)	Amino acid transport and metabolism	Metabolism
group_7078		helix-turn-helix transcriptional regulator;Immunity repressor protein;helix-turn-helix domain-containing protein	241	241	1	321	543	542.075	543	321;540;542;543	1	Listeria_chromosomes	241	K	COG1396; HipB; Predicted transcriptional regulators [Transcription]. (8.09e-11)	Transcription	Information storage and processing
group_7080		SGNH/GDSL hydrolase family protein;Uncharacterized protein ypmR	241	241	1	786	786	786	786	786	0	Listeria_chromosomes	241	DI	COG2755; TesA; Lysophospholipase L1 and related esterases [Amino acid transport and metabolism]. (8.32e-33)	Cell cycle control; cell division; chromosome partitioning; Lipid transport and metabolism	Cellular processing and signaling; Metabolism
group_7087		Septum site-determining protein DivIVA;DivIVA domain-containing protein	241	241	1	528	531	528.025	528	528;531	0	Listeria_chromosomes	241	D	COG3599; DivIVA; Cell division initiation protein [Cell division and chromosome partitioning]. (5.27e-43)	Cell cycle control; cell division; chromosome partitioning	Cellular processing and signaling
group_7091		metallophosphoesterase	241	241	1	525	528	527.838	525	525;528	0	Listeria_chromosomes	241	R	COG0622; COG0622; Predicted phosphoesterase [General function prediction only]. (1.36e-55)	General function prediction only	Poorly described
group_7095	rph	Ribonuclease PH;ribonuclease PH	241	242	1.00415	162	747	742.847	747	162;513;561;747	3	Listeria_chromosomes	241	J	COG0689; Rph; RNase PH [Translation; ribosomal structure and biogenesis]. (2.17e-101)	Translation; ribosomal structure and biogenesis	Information storage and processing
group_7096		5'-methylthioadenosine/adenosylhomocysteine nucleosidase;5'-methylthioadenosine/S-adenosylhomocysteine nucleosidase	241	243	1.0083	120	705	693.926	702	120;252;324;702;705	4	Listeria_chromosomes	241	FH	COG0775; Pfs; Nucleoside phosphorylase [Nucleotide transport and metabolism]. (6.59e-84)	Nucleotide transport and metabolism; Coenzyme transport and metabolism	Metabolism; Metabolism
group_7098	mvaD	diphosphomevalonate decarboxylase;Diphosphomevalonate decarboxylase	241	241	1	972	972	972	972	972	0	Listeria_chromosomes	241	I	COG3407; MVD1; Mevalonate pyrophosphate decarboxylase [Lipid metabolism]. (3.36e-120)	Lipid transport and metabolism	Metabolism
group_7099		ferredoxin;Ferredoxin	241	241	1	225	225	225	225	225	0	Listeria_chromosomes	241	C	COG1141; Fer; Ferredoxin [Energy production and conversion]. (2.08e-22)	Energy production and conversion	Metabolism
group_7101		Phenylalanine--tRNA ligase beta subunit;Protein phnB;VOC family protein;glyoxalase/bleomycin resistance/extradiol dioxygenase family protein	241	243	1.0083	201	414	410.517	414	201;216;237;249;405;408;414;415	4	Listeria_chromosomes	241	C	COG2764; PhnB; Uncharacterized protein conserved in bacteria [Function unknown]. (3.72e-38)	Energy production and conversion	Metabolism
group_7106		GNAT family N-acetyltransferase;Spermine/spermidine acetyltransferase	241	241	1	444	444	444	444	444	0	Listeria_chromosomes	241	R	COG2153; ElaA; Predicted acyltransferase [General function prediction only]. (3.12e-07)	General function prediction only	Poorly described
group_7109		Uncharacterized protein ytxK;class I SAM-dependent methyltransferase;N-6 DNA methylase	241	243	1.0083	315	1011	990.901	999	315;393;600;999;1011	4	Listeria_chromosomes	241	L	COG0827; COG0827; Adenine-specific DNA methylase [DNA replication; recombination; and repair]. (4.85e-51)	Replication; recombination and repair	Information storage and processing
group_7129		Inner membrane protein ydcZ;EamA-like transporter family protein	241	241	1	465	468	467.975	468	465;467;468	0	Listeria_chromosomes	241	S	COG3238; COG3238; Uncharacterized protein conserved in bacteria [Function unknown]. (8.41e-47)	Function unknown	Poorly described
group_7132		glutamate-5-semialdehyde dehydrogenase;Gamma-glutamyl phosphate reductase	241	241	1	1248	1248	1248	1248	1248;1249	0	Listeria_chromosomes	241	E	COG0014; ProA; Gamma-glutamyl phosphate reductase [Amino acid transport and metabolism]. (2.52e-84)	Amino acid transport and metabolism	Metabolism
group_7133		Acetate kinase 1;acetate/propionate family kinase	241	243	1.0083	447	1194	1182.57	1194	447;489;531;1194	4	Listeria_chromosomes	241	C	COG0282; ackA; Acetate kinase [Energy production and conversion]. (0.0)	Energy production and conversion	Metabolism
group_7134		Putative permease MJ0326;NCS2 family permease	241	243	1.0083	501	1284	1273.41	1284	501;657;675;729;1284	4	Listeria_chromosomes	241	F	COG2252; COG2252; Xanthine/uracil/vitamin C permease [Nucleotide transport and metabolism]. (1.07e-112)	Nucleotide transport and metabolism	Metabolism
group_7136		RNA-binding protein;Putative RNA-binding protein ylmH	241	241	1	534	777	774.983	777	528;534;777	2	Listeria_chromosomes	241	R	COG2302; COG2302; Uncharacterized conserved protein; contains S4-like domain [Function unknown]. (3.59e-127)	General function prediction only	Poorly described
group_7140		4-oxalocrotonate tautomerase;Probable tautomerase lmo2564	241	241	1	186	225	204.286	186	186;225	128	Listeria_chromosomes	241	Q	COG1942; COG1942; Uncharacterized protein; 4-oxalocrotonate tautomerase homolog [General function prediction only]. (1.13e-22)	Secondary metabolites biosynthesis; transport and catabolism	Metabolism
group_7145	metE	5-methyltetrahydropteroyltriglutamate-- homocysteine S-methyltransferase;5-methyltetrahydropteroyltriglutamate-- homocysteine methyltransferase	241	241	1	2298	2331	2329.07	2298	2298;2331;2332	0	Listeria_chromosomes	241	-	-	COG not assigned	COG not assigned
group_7157		SgrR family transcriptional regulator;Uncharacterized protein yhjP	241	241	1	1758	1815	1809.96	1815	1758;1773;1814;1815	0	Listeria_chromosomes	241	K	COG4533; COG4533; ABC-type uncharacterized transport system; periplasmic component [General function prediction only]. (0.0)	Transcription	Information storage and processing
group_7159		LysM peptidoglycan-binding domain-containing protein;Cell wall-binding protein yocH	241	241	1	804	834	833.05	834	804;819;822;831;833;834	0	Listeria_chromosomes	241	S	COG3584; COG3584; Uncharacterized protein conserved in bacteria [Function unknown]. (6.89e-48)	Function unknown	Poorly described
group_7170		hypothetical protein;Laminin-like protein epi-1	241	241	1	390	411	410.913	411	390;411	0	Listeria_chromosomes	241	-	-	COG not assigned	COG not assigned
group_7179	fliF	flagellar M-ring protein FliF;Flagellar M-ring protein	241	241	1	1644	1653	1652.63	1653	1644;1653	0	Listeria_chromosomes	241	NU	COG1766; fliF; Flagellar basal body M-ring protein [Cell motility and secretion]. (9.54e-122)	Cell motility; Intracellular trafficking; secretion; and vesicular transport	Cellular processing and signaling; Cellular processing and signaling
group_7185		DUF1149 family protein;Uncharacterized protein VP10	241	241	1	393	393	393	393	393	0	Listeria_chromosomes	241	S	COG4835; COG4835; Uncharacterized protein conserved in bacteria [Function unknown]. (1.66e-50)	Function unknown	Poorly described
group_7188		hypothetical protein;dual specificity protein phosphatase family protein;Dual specificity protein phosphatase 12	241	241	1	498	498	498	498	498	0	Listeria_chromosomes	241	R	COG5350; COG5350; Predicted protein tyrosine phosphatase [General function prediction only]. (6.89e-62)	General function prediction only	Poorly described
group_7199		DUF4064 domain-containing protein;Tyrosine--tRNA ligase	241	241	1	369	369	369	369	369	0	Listeria_chromosomes	241	-	-	COG not assigned	COG not assigned
group_7201	rlmN	Ribosomal RNA large subunit methyltransferase N;23S rRNA (adenine(2503)-C(2))-methyltransferase RlmN	241	242	1.00415	228	1104	1099.18	1104	228;867;1050;1104	2	Listeria_chromosomes	241	J	COG0820; COG0820; Predicted Fe-S-cluster redox enzyme [General function prediction only]. (0.0)	Translation; ribosomal structure and biogenesis	Information storage and processing
group_7203	aspS	aspartate--tRNA ligase;Aspartate--tRNA ligase	241	241	1	1776	1776	1776	1776	1286;1767;1776	1	Listeria_chromosomes	241	J	COG0173; AspS; Aspartyl-tRNA synthetase [Translation; ribosomal structure and biogenesis]. (0.0)	Translation; ribosomal structure and biogenesis	Information storage and processing
group_7212		nicotinate-nucleotide adenylyltransferase;Probable nicotinate-nucleotide adenylyltransferase	241	241	1	429	570	567.137	567	429;504;567;570	2	Listeria_chromosomes	241	H	COG1057; NadD; Nicotinic acid mononucleotide adenylyltransferase [Coenzyme metabolism]. (8.68e-82)	Coenzyme transport and metabolism	Metabolism
group_7214		flagellar motor switch protein FliN;FliM/FliN family flagellar motor switch protein;Flagellar motor switch phosphatase FliY	241	241	1	300	303	302.876	300	300;303	0	Listeria_chromosomes	241	NU	COG1886; FliN; Flagellar motor switch/type III secretory pathway protein [Cell motility and secretion / Intracellular trafficking and secretion]. (2.02e-24)	Cell motility; Intracellular trafficking; secretion; and vesicular transport	Cellular processing and signaling; Cellular processing and signaling
group_7223		hypothetical protein;alpha-L-fucosidase;Lon protease 2	241	241	1	744	759	747.909	750	744;750;759	0	Listeria_chromosomes	241	-	-	COG not assigned	COG not assigned
group_7225	pfkB	1-phosphofructokinase	241	241	1	924	924	924	924	924	0	Listeria_chromosomes	241	G	COG1105; FruK; Fructose-1-phosphate kinase and related fructose-6-phosphate kinase (PfkB) [Carbohydrate transport and metabolism]. (3.16e-140)	Carbohydrate transport and metabolism	Metabolism
group_7226		IDEAL domain-containing protein;UPF0302 protein OB1778	241	241	1	237	357	353.651	357	237;333;354;357	6	Listeria_chromosomes	241	-	-	COG not assigned	COG not assigned
group_7231		substrate-binding domain-containing protein;LacI family DNA-binding transcriptional regulator;Ribose operon repressor	241	241	1	1017	1026	1025.83	1026	1017;1023;1026	0	Listeria_chromosomes	241	K	COG1609; PurR; Transcriptional regulators [Transcription]. (7.20e-79)	Transcription	Information storage and processing
group_7235		aminotransferase class I/II-fold pyridoxal phosphate-dependent enzyme;Uncharacterized protein yaaO	241	241	1	1380	1398	1396.95	1380	1380;1398	0	Listeria_chromosomes	241	E	COG1982; LdcC; Arginine/lysine/ornithine decarboxylases [Amino acid transport and metabolism]. (7.59e-165)	Amino acid transport and metabolism	Metabolism
group_7238		PadR family transcriptional regulator;Putative DNA-binding protein yizB	241	241	1	330	333	332.938	333	330;333	0	Listeria_chromosomes	241	K	COG1695; COG1695; Predicted transcriptional regulators [Transcription]. (8.53e-28)	Transcription	Information storage and processing
group_7240		YuzD family protein;Putative disulfide oxidoreductase yuzD	241	241	1	327	327	327	327	327	0	Listeria_chromosomes	241	O	COG4837; COG4837; Uncharacterized protein conserved in bacteria [Function unknown]. (2.43e-61)	Posttranslational modification; protein turnover; chaperones	Cellular processing and signaling
group_7244	pheS	Phenylalanine--tRNA ligase alpha subunit;phenylalanine--tRNA ligase subunit alpha	241	243	1.0083	204	1053	1042.56	1053	204;639;1053;1054	4	Listeria_chromosomes	241	-	-	COG not assigned	COG not assigned
group_7245		Crp/Fnr family transcriptional regulator;cyclic nucleotide-binding domain-containing protein;Global nitrogen regulator	241	241	1	693	702	701.664	702	681;693;702	0	Listeria_chromosomes	241	T	COG0664; Crp; cAMP-binding proteins - catabolite gene activator and regulatory subunit of cAMP-dependent protein kinases [Signal transduction mechanisms]. (3.54e-33)	Signal transduction mechanisms	Cellular processing and signaling
group_7248		nucleoside triphosphate pyrophosphohydrolase family protein;Gene 37 protein	241	241	1	318	318	318	318	318	0	Listeria_chromosomes	241	V	COG1694; MazG; Predicted pyrophosphatase [General function prediction only]. (1.09e-14)	Defense mechanisms	Cellular processing and signaling
group_7249		DUF3284 domain-containing protein;Soluble KIT ligand	241	241	1	390	465	464.378	465	390;465	2	Listeria_chromosomes	241	-	-	COG not assigned	COG not assigned
group_7250		nucleotide pyrophosphohydrolase	241	241	1	297	300	299.855	300	297;299;300	0	Listeria_chromosomes	241	V	COG1694; MazG; Predicted pyrophosphatase [General function prediction only]. (1.42e-12)	Defense mechanisms	Cellular processing and signaling
group_7252	polX	DNA polymerase/3'-5' exonuclease PolX;3'-5' exodeoxyribonuclease	241	241	1	1713	1713	1713	1713	1707;1713	0	Listeria_chromosomes	241	L	COG1796; POL4; DNA polymerase IV (family X) [DNA replication; recombination; and repair]. (1.54e-147)	Replication; recombination and repair	Information storage and processing
group_7257		PTS lactose/cellobiose transporter subunit IIA;Cellobiose-specific phosphotransferase enzyme IIA component	241	241	1	351	360	351.398	351	351;354;360	0	Listeria_chromosomes	241	G	COG1447; CelC; Phosphotransferase system cellobiose-specific component IIA [Carbohydrate transport and metabolism]. (6.18e-34)	Carbohydrate transport and metabolism	Metabolism
group_7263		FtsW/RodA/SpoVE family cell cycle protein;Lipid II flippase FtsW	241	241	1	1131	1131	1131	1131	1130;1131	0	Listeria_chromosomes	241	D	COG0772; FtsW; Bacterial cell division membrane protein [Cell division and chromosome partitioning]. (4.50e-79)	Cell cycle control; cell division; chromosome partitioning	Cellular processing and signaling
group_7270		PaaI family thioesterase;Putative esterase ComA2	241	241	1	372	390	372.747	372	372;390	0	Listeria_chromosomes	241	Q	COG2050; PaaI; HGG motif-containing thioesterase; possibly involved in aromatic compounds catabolism [Secondary metabolites biosynthesis; transport; and catabolism]. (5.18e-35)	Secondary metabolites biosynthesis; transport and catabolism	Metabolism
group_7271	pduL	phosphate propanoyltransferase;Phosphate propanoyltransferase	241	241	1	642	642	642	642	642	0	Listeria_chromosomes	241	Q	COG4869; PduL; Propanediol utilization protein [Secondary metabolites biosynthesis; transport; and catabolism]. (1.37e-123)	Secondary metabolites biosynthesis; transport and catabolism	Metabolism
group_7276		glycerol dehydratase reactivase beta/small subunit family protein;Uncharacterized 12.5 kDa protein in dhaR-dhaT intergenic region	241	241	1	348	348	348	348	348	0	Listeria_chromosomes	241	-	-	COG not assigned	COG not assigned
group_7277		Cell division ATP-binding protein FtsE	241	241	1	687	687	687	687	687	0	Listeria_chromosomes	241	D	COG2884; FtsE; Predicted ATPase involved in cell division [Cell division and chromosome partitioning]. (5.31e-142)	Cell cycle control; cell division; chromosome partitioning	Cellular processing and signaling
group_7278	flhB	Flagellar biosynthetic protein flhB;flagellar type III secretion system protein FlhB	241	243	1.0083	378	1047	1038.41	1047	378;666;672;1047	4	Listeria_chromosomes	241	N	COG1377; FlhB; Flagellar biosynthesis pathway; component FlhB [Cell motility and secretion / Intracellular trafficking and secretion]. (1.65e-150)	Cell motility	Cellular processing and signaling
group_7279		ABC transporter ATP-binding protein;Uncharacterized ABC transporter ATP-binding protein YclH	241	241	1	696	696	696	696	696	0	Listeria_chromosomes	241	M	COG1136; SalX; ABC-type antimicrobial peptide transport system; ATPase component [Defense mechanisms]. (9.73e-91)	Cell wall/membrane/envelope biogenesis	Cellular processing and signaling
group_7284		Carbon dioxide concentrating mechanism protein CcmL;CinA-like protein;ethanolamine utilization protein EutN	241	242	1.00415	132	381	263.554	264	132;171;264;381	241	Listeria_chromosomes	241	-	-	COG not assigned	COG not assigned
group_7289		F0F1 ATP synthase subunit alpha;ATP synthase subunit alpha 1	241	241	1	1497	1497	1497	1497	1497	0	Listeria_chromosomes	241	C	COG0056; AtpA; F0F1-type ATP synthase; alpha subunit [Energy production and conversion]. (0.0)	Energy production and conversion	Metabolism
group_7290	asnB	Asparagine synthetase [glutamine-hydrolyzing] 1;asparagine synthase (glutamine-hydrolyzing)	241	243	1.0083	405	1866	1850.64	1866	405;1461;1866	4	Listeria_chromosomes	241	E	COG0367; AsnB; Asparagine synthase (glutamine-hydrolyzing) [Amino acid transport and metabolism]. (0.0)	Amino acid transport and metabolism	Metabolism
group_7291		Undefined function;hypothetical protein	241	241	1	243	303	302.353	303	240;243;300;303	2	Listeria_chromosomes	241	-	-	COG not assigned	COG not assigned
group_7296		accessory gene regulator ArgB-like protein;Putative AgrB-like protein	241	241	1	615	615	615	615	615	0	Listeria_chromosomes	241	KT	COG4512; AgrB; Membrane protein putatively involved in post-translational modification of the autoinducing quorum-sensing peptide [Posttranslational modification; protein turnover; chaperones / Signal transduction mechanisms / Transcription]. (4.42e-83)	Transcription; Signal transduction mechanisms	Information storage and processing; Cellular processing and signaling
group_7307		helix-turn-helix transcriptional regulator;XRE family transcriptional regulator;Tyramine beta-hydroxylase	241	244	1.01245	114	216	212.238	216	114;216	9	Listeria_chromosomes	241	-	-	COG not assigned	COG not assigned
group_7308		hypothetical protein;Uncharacterized lipoprotein yqgU	241	241	1	1092	1092	1092	1092	1092	0	Listeria_chromosomes	241	-	-	COG not assigned	COG not assigned
group_7318		effector binding domain-containing protein;Serine protease HTRA1;Transcriptional repressor NrdR;AraC family transcriptional regulator;hypothetical protein	241	241	1	318	420	419.234	420	318;369;417;419;420	2	Listeria_chromosomes	241	-	-	COG not assigned	COG not assigned
group_7319		DAK2 domain-containing protein	241	241	1	1659	1707	1704.01	1659	1659;1707	0	Listeria_chromosomes	241	R	COG1461; COG1461; Predicted kinase related to dihydroxyacetone kinase [General function prediction only]. (0.0)	General function prediction only	Poorly described
group_7320		Meso-diaminopimelate D-dehydrogenase;Rhizopine catabolism protein MocA;Glucose--fructose oxidoreductase;N-(5'-phosphoribosyl)anthranilate isomerase 1;Gfo/Idh/MocA family oxidoreductase	241	244	1.01245	156	1050	1035.68	1050	156;249;372;477;489;1050	5	Listeria_chromosomes	241	R	COG0673; MviM; Predicted dehydrogenases and related proteins [General function prediction only]. (2.36e-69)	General function prediction only	Poorly described
group_7324		Aspartate carbamoyltransferase;aspartate carbamoyltransferase catalytic subunit;aspartate carbamoyltransferase	241	241	1	219	912	906.249	912	219;912	2	Listeria_chromosomes	241	F	COG0540; PyrB; Aspartate carbamoyltransferase; catalytic chain [Nucleotide transport and metabolism]. (5.46e-141)	Nucleotide transport and metabolism	Metabolism
group_7327		nucleotidyltransferase;UPF0348 protein lmo2049;UPF0348 protein Lm4b_02070	241	243	1.0083	243	1179	1160.1	1173	243;267;303;726;1173;1176;1179	4	Listeria_chromosomes	241	J	COG1323; COG1323; Predicted nucleotidyltransferase [General function prediction only]. (1.29e-133)	Translation; ribosomal structure and biogenesis	Information storage and processing
group_734		GTP-binding protein TypA/BipA homolog	241	241	1	1839	1839	1839	1839	1839	0	Listeria_chromosomes	241	T	COG1217; TypA; Predicted membrane GTPase involved in stress response [Signal transduction mechanisms]. (0.0)	Signal transduction mechanisms	Cellular processing and signaling
group_7346		biotin--[acetyl-CoA-carboxylase] ligase;Biotin--[acetyl-CoA-carboxylase] synthetase	241	241	1	978	990	978.498	978	978;981;990	0	Listeria_chromosomes	241	H	COG0340; BirA; Biotin-(acetyl-CoA carboxylase) ligase [Coenzyme metabolism]. (1.26e-87)	Coenzyme transport and metabolism	Metabolism
group_7351		YpiB family protein;UPF0302 protein lmo1921	241	241	1	543	546	545.913	546	543;546	0	Listeria_chromosomes	241	S	COG5582; COG5582; Uncharacterized conserved protein [Function unknown]. (1.55e-86)	Function unknown	Poorly described
group_7359		6-glucosidase;O-glycosyl hydrolase;alpha-glucosidase;glycosyl hydrolase;glucohydrolase	241	242	1.00415	207	1536	1526.71	1533	207;1308;1518;1533;1536	2	Listeria_chromosomes	241	G	COG0366; AmyA; Glycosidases [Carbohydrate transport and metabolism]. (1.13e-110)	Carbohydrate transport and metabolism	Metabolism
group_7360		Alanine racemase;alanine racemase	241	243	1.0083	111	1107	1094.42	1107	111;378;441;1107	4	Listeria_chromosomes	241	M	COG0787; Alr; Alanine racemase [Cell envelope biogenesis; outer membrane]. (2.24e-156)	Cell wall/membrane/envelope biogenesis	Cellular processing and signaling
group_7362		multidrug efflux MFS transporter;Lincomycin resistance protein lmrB	241	242	1.00415	219	1416	1409.93	1416	219;1149;1416	2	Listeria_chromosomes	241	G	COG2814; AraJ; Arabinose efflux permease [Carbohydrate transport and metabolism]. (1.62e-11)	Carbohydrate transport and metabolism	Metabolism
group_7367		type II toxin-antitoxin system PemK/MazF family toxin;PemK family transcriptional regulator	241	241	1	102	348	346.954	348	102;345;347;348	1	Listeria_chromosomes	241	V	COG2337; MazF; Growth inhibitor [Signal transduction mechanisms]. (4.63e-38)	Defense mechanisms	Cellular processing and signaling
group_7378		MarR family transcriptional regulator	241	241	1	375	447	446.154	441	375;441;447	2	Listeria_chromosomes	241	K	COG1846; MarR; Transcriptional regulators [Transcription]. (5.58e-11)	Transcription	Information storage and processing
group_7379		NAD(P)H-hydrate dehydratase;ADP-dependent (S)-NAD(P)H-hydrate dehydratase	241	241	1	831	831	831	831	831	0	Listeria_chromosomes	241	F	COG0063; COG0063; Predicted sugar kinase [Carbohydrate transport and metabolism]. (1.82e-80)	Nucleotide transport and metabolism	Metabolism
group_7390		DUF5327 family protein;YwdI family protein;Undefined function	241	241	1	264	273	264.075	264	264;273	0	Listeria_chromosomes	241	-	-	COG not assigned	COG not assigned
group_7396		chloroplastic;NAD-dependent succinate-semialdehyde dehydrogenase;Succinate-semialdehyde dehydrogenase [NADP(+)] GabD;aldehyde dehydrogenase family protein	241	242	1.00415	171	1467	1457.84	1467	171;969;1044;1467	3	Listeria_chromosomes	241	I	COG1012; PutA; NAD-dependent aldehyde dehydrogenases [Energy production and conversion]. (0.0)	Lipid transport and metabolism	Metabolism
group_7397		histidine phosphatase family protein;Probable phosphoglycerate mutase GpmB	241	241	1	813	816	815.851	816	813;816	0	Listeria_chromosomes	241	G	COG0406; phoE; Broad specificity phosphatase PhoE and related phosphatases [General function prediction only]. (1.46e-46)	Carbohydrate transport and metabolism	Metabolism
group_7399		thioredoxin family protein;thioredoxin;Thioredoxin-like protein yusE	241	241	1	285	309	285.797	285	285;309	0	Listeria_chromosomes	241	O	COG3118; COG3118; Thioredoxin domain-containing protein [Posttranslational modification; protein turnover; chaperones]. (2.65e-07)	Posttranslational modification; protein turnover; chaperones	Cellular processing and signaling
group_7400		Cof-type HAD-IIB family hydrolase;Uncharacterized phosphatase YwpJ;Uncharacterized protein YwtE	241	243	1.0083	156	867	859.469	867	156;663;867	4	Listeria_chromosomes	241	HR	COG0561; Cof; Predicted hydrolases of the HAD superfamily [General function prediction only]. (5.42e-72)	Coenzyme transport and metabolism; General function prediction only	Metabolism; Poorly described
group_7401		ABC-F family ATP-binding cassette domain-containing protein;Undefined function;ATP-binding cassette domain-containing protein	241	241	1	102	1614	1598.51	1611	102;1611;1614	2	Listeria_chromosomes	241	R	COG0488; Uup; ATPase components of ABC transporters with duplicated ATPase domains [General function prediction only]. (0.0)	General function prediction only	Poorly described
group_7405		bifunctional homocysteine S-methyltransferase/methylenetetrahydrofolate reductase;10-methylenetetrahydrofolate reductase	241	242	1.00415	189	1860	1851.32	1854	189;1575;1785;1848;1854;1860	2	Listeria_chromosomes	241	E	COG0646; MetH; Methionine synthase I (cobalamin-dependent); methyltransferase domain [Amino acid transport and metabolism]. (4.34e-125)	Amino acid transport and metabolism	Metabolism
group_7406		ABC transporter permease subunit;Glutamine-binding periplasmic protein;Glutamine transport system permease protein glnP;Arginine transport system permease protein ArtQ	241	244	1.01245	261	1443	1424.86	1443	261;300;756;1212;1443	5	Listeria_chromosomes	241	E	COG0765; HisM; ABC-type amino acid transport system; permease component [Amino acid transport and metabolism]. (3.03e-101)	Amino acid transport and metabolism	Metabolism
group_7409	nrdD	Anaerobic ribonucleoside-triphosphate reductase;anaerobic ribonucleoside-triphosphate reductase	241	243	1.0083	870	2151	2133.27	2151	870;1035;1119;1290;2133;2151;2152	4	Listeria_chromosomes	241	F	COG1328; NrdD; Oxygen-sensitive ribonucleoside-triphosphate reductase [Nucleotide transport and metabolism]. (0.0)	Nucleotide transport and metabolism	Metabolism
group_7411	namA	NADPH dehydrogenase;NADPH dehydrogenase NamA	241	245	1.0166	135	1017	997.639	1017	135;138;474;1016;1017	6	Listeria_chromosomes	241	C	COG1902; NemA; NADH:flavin oxidoreductases; Old Yellow Enzyme family [Energy production and conversion]. (7.18e-144)	Energy production and conversion	Metabolism
group_7420		DUF554 domain-containing protein;Uncharacterized membrane protein ydfK;DUF554 family protein	241	241	1	702	768	702.548	702	702;759;768	0	Listeria_chromosomes	241	S	COG1811; COG1811; Uncharacterized membrane protein; possible Na+ channel or pump [General function prediction only]. (2.82e-76)	Function unknown	Poorly described
group_7429		SMC family ATPase;Nuclease sbcCD subunit C	241	241	1	204	3072	3042.55	3072	204;2835;2850;3070;3072	2	Listeria_chromosomes	241	L	COG0419; SbcC; ATPase involved in DNA repair [DNA replication; recombination; and repair]. (7.26e-86)	Replication; recombination and repair	Information storage and processing
group_7432		Uncharacterized transporter YdgF;amino acid permease	241	241	1	1044	1377	1374.24	1377	1035;1044;1368;1377	2	Listeria_chromosomes	241	E	COG1113; AnsP; Gamma-aminobutyrate permease and related permeases [Amino acid transport and metabolism]. (0.0)	Amino acid transport and metabolism	Metabolism
group_7440		5-methyltetrahydropteroyltriglutamate-- homocysteine S-methyltransferase;Uncharacterized protein yxjH	241	241	1	1104	1104	1104	1104	1104	0	Listeria_chromosomes	241	E	COG0620; MetE; Methionine synthase II (cobalamin-independent) [Amino acid transport and metabolism]. (1.97e-88)	Amino acid transport and metabolism	Metabolism
group_7442	trpD	anthranilate phosphoribosyltransferase;Anthranilate phosphoribosyltransferase	241	241	1	1020	1020	1020	1020	1020	0	Listeria_chromosomes	241	E	COG0547; TrpD; Anthranilate phosphoribosyltransferase [Amino acid transport and metabolism]. (7.86e-152)	Amino acid transport and metabolism	Metabolism
group_7443		ABC transporter permease subunit;Uncharacterized protein yhcI	241	241	1	1059	1071	1067.98	1068	1059;1068;1071	0	Listeria_chromosomes	241	O	COG1277; NosY; ABC-type transport system involved in multi-copper enzyme maturation; permease component [General function prediction only]. (1.46e-10)	Posttranslational modification; protein turnover; chaperones	Cellular processing and signaling
group_7444	plsY	glycerol-3-phosphate 1-O-acyltransferase PlsY;Glycerol-3-phosphate acyltransferase	241	241	1	597	597	597	597	596;597	0	Listeria_chromosomes	241	I	COG0344; COG0344; Predicted membrane protein [Function unknown]. (1.18e-67)	Lipid transport and metabolism	Metabolism
group_7446		Phenylalanine--tRNA ligase beta subunit;phenylalanine--tRNA ligase subunit beta	241	243	1.0083	945	2409	2388.41	2409	945;1005;1341;2409	4	Listeria_chromosomes	241	J	COG0072; PheT; Phenylalanyl-tRNA synthetase beta subunit [Translation; ribosomal structure and biogenesis]. (0.0)	Translation; ribosomal structure and biogenesis	Information storage and processing
group_7447		MarR family transcriptional regulator;winged helix-turn-helix transcriptional regulator;Multiple antibiotic resistance protein marR	241	241	1	453	453	453	453	453	0	Listeria_chromosomes	241	K	COG1846; MarR; Transcriptional regulators [Transcription]. (8.59e-22)	Transcription	Information storage and processing
group_7450	mnmA	tRNA 2-thiouridine(34) synthase MnmA;tRNA-specific 2-thiouridylase MnmA	241	241	1	1116	1116	1116	1116	1116	0	Listeria_chromosomes	241	J	COG0482; TrmU; Predicted tRNA(5-methylaminomethyl-2-thiouridylate) methyltransferase; contains the PP-loop ATPase domain [Translation; ribosomal structure and biogenesis]. (0.0)	Translation; ribosomal structure and biogenesis	Information storage and processing
group_7452		DUF1049 domain-containing protein;Uncharacterized protein yrvD	241	241	1	345	345	345	345	345	0	Listeria_chromosomes	241	S	COG5416; COG5416; Uncharacterized integral membrane protein [Function unknown]. (6.04e-18)	Function unknown	Poorly described
group_7456		membrane dipeptidase;dipeptidase;Uncharacterized protein in pqqA 5'region	241	241	1	927	927	927	927	927	0	Listeria_chromosomes	241	OE	COG2355; COG2355; Zn-dependent dipeptidase; microsomal dipeptidase homolog [Amino acid transport and metabolism]. (1.13e-117)	Posttranslational modification; protein turnover; chaperones; Amino acid transport and metabolism	Cellular processing and signaling; Metabolism
group_7459		heavy-metal-associated domain-containing protein;Copper chaperone CopZ	241	241	1	207	207	207	207	207	0	Listeria_chromosomes	241	P	COG2608; CopZ; Copper chaperone [Inorganic ion transport and metabolism]. (2.00e-22)	Inorganic ion transport and metabolism	Metabolism
group_7460		aspartate-semialdehyde dehydrogenase;Aspartate-semialdehyde dehydrogenase	241	241	1	1044	1044	1044	1044	1043;1044	0	Listeria_chromosomes	241	E	COG0136; Asd; Aspartate-semialdehyde dehydrogenase [Amino acid transport and metabolism]. (1.57e-155)	Amino acid transport and metabolism	Metabolism
group_7466		GRP family sugar transporter;Putative sugar uptake protein lmo0169	241	241	1	858	858	858	858	858	0	Listeria_chromosomes	241	G	COG4975; GlcU; Putative glucose uptake permease [Carbohydrate transport and metabolism]. (8.19e-127)	Carbohydrate transport and metabolism	Metabolism
group_7472	thrS	Threonine--tRNA ligase;threonine--tRNA ligase	241	243	1.0083	288	1923	1906.69	1923	288;318;1200;1890;1923	3	Listeria_chromosomes	241	J	COG0441; ThrS; Threonyl-tRNA synthetase [Translation; ribosomal structure and biogenesis]. (0.0)	Translation; ribosomal structure and biogenesis	Information storage and processing
group_7473		MarR family transcriptional regulator;winged helix-turn-helix transcriptional regulator;Uncharacterized HTH-type transcriptional regulator BC_1936	241	241	1	417	417	417	417	408;417	0	Listeria_chromosomes	241	K	COG1846; MarR; Transcriptional regulators [Transcription]. (1.66e-16)	Transcription	Information storage and processing
group_7474		Putative protein ytqA;TIGR01212 family radical SAM protein	241	242	1.00415	168	966	958.822	966	168;348;645;966	3	Listeria_chromosomes	241	R	COG1242; COG1242; Predicted Fe-S oxidoreductase [General function prediction only]. (0.0)	General function prediction only	Poorly described
group_7475		rhodanese-like domain-containing protein;Uncharacterized protein ytwF	241	241	1	300	300	300	300	300	0	Listeria_chromosomes	241	P	COG0607; PspE; Rhodanese-related sulfurtransferase [Inorganic ion transport and metabolism]. (2.80e-22)	Inorganic ion transport and metabolism	Metabolism
group_749		amino acid permease	241	241	1	1824	1824	1824	1824	1824	0	Listeria_chromosomes	241	E	COG0531; PotE; Amino acid transporters [Amino acid transport and metabolism]. (5.14e-35)	Amino acid transport and metabolism	Metabolism
group_7490		Oligopeptide transport system permease protein AppC;ABC transporter permease;ABC transporter permease subunit	241	243	1.0083	279	894	886.123	894	279;552;894	4	Listeria_chromosomes	241	EP	COG1173; DppC; ABC-type dipeptide/oligopeptide/nickel transport systems; permease components [Amino acid transport and metabolism / Inorganic ion transport and metabolism]. (5.92e-99)	Amino acid transport and metabolism; Inorganic ion transport and metabolism	Metabolism; Metabolism
group_7495		hypothetical protein	241	241	1	186	210	209.799	210	186;210	2	Listeria_chromosomes	241	-	-	COG not assigned	COG not assigned
group_7499		DUF1861 family protein;Maturase K	241	241	1	699	915	913.207	915	684;699;915	2	Listeria_chromosomes	241	-	-	COG not assigned	COG not assigned
group_7501		Carnitine transport permease protein OpuCD	241	241	1	672	672	672	672	672	0	Listeria_chromosomes	241	E	COG1174; OpuBB; ABC-type proline/glycine betaine transport systems; permease component [Amino acid transport and metabolism]. (1.92e-84)	Amino acid transport and metabolism	Metabolism
group_7505		hypothetical protein;Myocilin	241	241	1	360	429	428.427	429	360;429	2	Listeria_chromosomes	241	-	-	COG not assigned	COG not assigned
group_7508		LytTR family transcriptional regulator;LytTR family transcriptional regulator DNA-binding domain-containing protein;response regulator transcription factor;LytR family transcriptional regulator;Sensory transduction protein LytT	241	241	1	444	456	455.639	456	444;447;456	0	Listeria_chromosomes	241	KT	COG3279; LytT; Response regulator of the LytR/AlgR family [Transcription / Signal transduction mechanisms]. (4.88e-31)	Transcription; Signal transduction mechanisms	Information storage and processing; Cellular processing and signaling
group_7511		DUF1648 domain-containing protein;ATP-dependent Clp protease ATP-binding subunit ClpA;Probable potassium transport system protein kup 2	241	243	1.0083	372	1104	1094.45	1104	372;669;681;1104	4	Listeria_chromosomes	241	S	COG4194; COG4194; Predicted membrane protein [General function prediction only]. (7.94e-109)	Function unknown	Poorly described
group_7512		GTP pyrophosphokinase family protein	241	241	1	672	672	672	669	669;672	0	Listeria_chromosomes	241	FT	COG2357; COG2357; PpGpp synthetase catalytic domain [General function prediction only]. (1.78e-106)	Nucleotide transport and metabolism; Signal transduction mechanisms	Metabolism; Cellular processing and signaling
group_7515		Aryl-phospho-beta-D-glucosidase BglC;glycoside hydrolase family 1 protein;family 1 glycosylhydrolase	241	243	1.0083	309	1437	1424.6	1437	309;1065;1437	4	Listeria_chromosomes	241	G	COG2723; BglB; Beta-glucosidase/6-phospho-beta-glucosidase/beta-galactosidase [Carbohydrate transport and metabolism]. (0.0)	Carbohydrate transport and metabolism	Metabolism
group_7532	ilvA	L-threonine dehydratase biosynthetic IlvA;threonine ammonia-lyase	241	243	1.0083	294	1269	1258.38	1269	294;300;951;1269	4	Listeria_chromosomes	241	E	COG1171; IlvA; Threonine dehydratase [Amino acid transport and metabolism]. (9.19e-160)	Amino acid transport and metabolism	Metabolism
group_7533		histidine phosphatase family protein	241	241	1	696	696	696	696	696	0	Listeria_chromosomes	241	G	COG0406; phoE; Broad specificity phosphatase PhoE and related phosphatases [General function prediction only]. (2.96e-51)	Carbohydrate transport and metabolism	Metabolism
group_7541		gluconokinase;gluconate kinase	241	241	1	1515	1515	1515	1515	1515	0	Listeria_chromosomes	241	G	COG1070; XylB; Sugar (pentulose and hexulose) kinases [Carbohydrate transport and metabolism]. (1.25e-152)	Carbohydrate transport and metabolism	Metabolism
group_7542		ABC transporter permease;Putative hemin transport system permease protein hrtB	241	241	1	1104	1104	1104	1104	1104	0	Listeria_chromosomes	241	V	COG0577; SalY; ABC-type antimicrobial peptide transport system; permease component [Defense mechanisms]. (9.07e-12)	Defense mechanisms	Cellular processing and signaling
group_7544		pyridoxal phosphate-dependent aminotransferase;putative C-S lyase	241	241	1	1167	1176	1175.51	1167	1167;1176;1178	0	Listeria_chromosomes	241	ER	COG1168; MalY; Bifunctional PLP-dependent enzyme with beta-cystathionase and maltose regulon repressor activities [Amino acid transport and metabolism]. (1.12e-52)	Amino acid transport and metabolism; General function prediction only	Metabolism; Poorly described
group_7545		Probable 6-phospho-beta-glucosidase;6-phospho-beta-glucosidase	241	243	1.0083	318	1323	1312.04	1323	318;996;1323	4	Listeria_chromosomes	241	G	COG1486; CelF; Alpha-galactosidases/6-phospho-beta-glucosidases; family 4 of glycosyl hydrolases [Carbohydrate transport and metabolism]. (0.0)	Carbohydrate transport and metabolism	Metabolism
group_7546		ABC transporter ATP-binding protein;Glycine betaine/carnitine/choline transport ATP-binding protein OpuCA	241	241	1	984	987	986.975	987	984;987	0	Listeria_chromosomes	241	E	COG1125; OpuBA; ABC-type proline/glycine betaine transport systems; ATPase components [Amino acid transport and metabolism]. (2.72e-161)	Amino acid transport and metabolism	Metabolism
group_7550		Xaa-Pro dipeptidase;aminopeptidase P family protein;Putative dipeptidase ykvY;M24 family metallopeptidase	241	243	1.0083	129	1098	1088.85	1098	126;129;957;960;1097;1098	4	Listeria_chromosomes	241	E	COG0006; PepP; Xaa-Pro aminopeptidase [Amino acid transport and metabolism]. (8.90e-133)	Amino acid transport and metabolism	Metabolism
group_7552	dnaE	DNA polymerase III subunit alpha	241	243	1.0083	192	3327	3297.52	3327	192;2859;2895;3326;3327	4	Listeria_chromosomes	241	L	COG0587; DnaE; DNA polymerase III; alpha subunit [DNA replication; recombination; and repair]. (0.0)	Replication; recombination and repair	Information storage and processing
group_7557		penicillin-binding protein 1A;PBP1A family penicillin-binding protein	241	241	1	2139	2145	2144.72	2145	2136;2139;2142;2145	0	Listeria_chromosomes	241	M	COG0744; MrcB; Membrane carboxypeptidase (penicillin-binding protein) [Cell envelope biogenesis; outer membrane]. (0.0)	Cell wall/membrane/envelope biogenesis	Cellular processing and signaling
group_7559		oxo-acid lyase;Probable imidazolonepropionase	241	241	1	720	720	720	720	720;721	0	Listeria_chromosomes	241	-	-	COG not assigned	COG not assigned
group_7562		hypothetical protein;Uncharacterized protein ypoC	241	241	1	489	492	491.85	492	489;492;493	0	Listeria_chromosomes	241	-	-	COG not assigned	COG not assigned
group_7564	serS	Serine--tRNA ligase;serine--tRNA ligase	241	243	1.0083	108	1287	1276.36	1284	108;1173;1284;1287	2	Listeria_chromosomes	241	J	COG0172; SerS; Seryl-tRNA synthetase [Translation; ribosomal structure and biogenesis]. (0.0)	Translation; ribosomal structure and biogenesis	Information storage and processing
group_7570		thiolase family protein;Acetyl-CoA acetyltransferase	241	241	1	1170	1170	1170	1170	1169;1170	0	Listeria_chromosomes	241	I	COG0183; PaaJ; Acetyl-CoA acetyltransferase [Lipid metabolism]. (2.52e-124)	Lipid transport and metabolism	Metabolism
group_7574	fliM	Flagellar motor switch protein FliM;flagellar motor switch protein FliM	241	243	1.0083	417	993	984.827	993	417;576;993	4	Listeria_chromosomes	241	N	COG1868; FliM; Flagellar motor switch protein [Cell motility and secretion]. (9.14e-116)	Cell motility	Cellular processing and signaling
group_7576		Undefined function;Putative sterigmatocystin biosynthesis lipase/esterase stcI;Katanin p60 ATPase-containing subunit;alpha/beta hydrolase;AB hydrolase superfamily protein B1A11.02;alpha/beta hydrolase fold domain-containing protein	241	245	1.0166	129	1044	1023.98	1044	129;207;222;336;1044	6	Listeria_chromosomes	241	I	COG0657; Aes; Esterase/lipase [Lipid metabolism]. (1.00e-86)	Lipid transport and metabolism	Metabolism
group_7579		N-acetyl-gamma-glutamyl-phosphate reductase	241	241	1	873	1032	1029.36	1032	873;1032	4	Listeria_chromosomes	241	E	COG0002; ArgC; Acetylglutamate semialdehyde dehydrogenase [Amino acid transport and metabolism]. (4.29e-165)	Amino acid transport and metabolism	Metabolism
group_7580		Na(+)/H(+) antiporter subunit A;Na+/H+ antiporter subunit A	241	245	1.0166	558	2409	2367.41	2409	558;750;777;813;2066;2409	7	Listeria_chromosomes	241	C	COG1009; NuoL; NADH:ubiquinone oxidoreductase subunit 5 (chain L)/Multisubunit Na+/H+ antiporter; MnhA subunit [Energy production and conversion / Inorganic ion transport and metabolism]. (1.46e-173)	Energy production and conversion	Metabolism
group_7582		NADH-dependent flavin oxidoreductase;NADH oxidase;FAD-dependent oxidoreductase	241	244	1.01245	141	1926	1898.14	1926	141;174;1188;1926	5	Listeria_chromosomes	241	C	COG1902; NemA; NADH:flavin oxidoreductases; Old Yellow Enzyme family [Energy production and conversion]. (3.28e-141)	Energy production and conversion	Metabolism
group_7583		HlyC/CorC family transporter;UPF0053 protein sll0260;UPF0053 protein yhdP;UPF0053 protein Mb2387c;UPF0053 inner membrane protein yoaE;DUF21 domain-containing protein	241	244	1.01245	210	1335	1318.99	1335	210;351;843;1155;1335	5	Listeria_chromosomes	241	R	COG1253; TlyC; Hemolysins and related proteins containing CBS domains [General function prediction only]. (2.65e-132)	General function prediction only	Poorly described
group_7584		cysteine desulfurase;aminotransferase class V-fold PLP-dependent enzyme;Putative cysteine desulfurase IscS 1	241	241	1	1149	1149	1149	1149	1149	0	Listeria_chromosomes	241	E	COG1104; NifS; Cysteine sulfinate desulfinase/cysteine desulfurase and related enzymes [Amino acid transport and metabolism]. (0.0)	Amino acid transport and metabolism	Metabolism
group_7586		polysaccharide biosynthesis protein;Probable cell division protein ytgP;oligosaccharide flippase family protein	241	241	1	624	1614	1605.78	1614	624;1614	2	Listeria_chromosomes	241	M	COG2244; RfbX; Membrane protein involved in the export of O-antigen and teichoic acid [General function prediction only]. (1.22e-34)	Cell wall/membrane/envelope biogenesis	Cellular processing and signaling
group_7590		ABC transporter substrate-binding protein;Iron(3+)-hydroxamate-binding protein fhuD	241	241	1	921	921	921	921	921;925	0	Listeria_chromosomes	241	P	COG0614; FepB; ABC-type Fe3+-hydroxamate transport system; periplasmic component [Inorganic ion transport and metabolism]. (1.42e-33)	Inorganic ion transport and metabolism	Metabolism
group_7593	dltA	D-alanine--poly(phosphoribitol) ligase subunit DltA;D-alanine--poly(phosphoribitol) ligase subunit 1	241	241	1	1533	1548	1546.37	1533	1533;1547;1548	0	Listeria_chromosomes	241	Q	COG1020; EntF; Non-ribosomal peptide synthetase modules and related proteins [Secondary metabolites biosynthesis; transport; and catabolism]. (1.30e-105)	Secondary metabolites biosynthesis; transport and catabolism	Metabolism
group_7598		YppE family protein;Uncharacterized protein yppE	241	241	1	366	366	366	366	215;365;366	1	Listeria_chromosomes	241	-	-	COG not assigned	COG not assigned
group_7601		GntR family transcriptional regulator;HTH-type transcriptional repressor YtrA	241	241	1	393	393	393	393	393	0	Listeria_chromosomes	241	K	COG1725; COG1725; Predicted transcriptional regulators [Transcription]. (7.30e-50)	Transcription	Information storage and processing
group_7603		TVP38/TMEM64 family protein;Uncharacterized membrane protein yhjE	241	241	1	606	606	606	606	606	0	Listeria_chromosomes	241	S	COG0398; COG0398; Uncharacterized conserved protein [Function unknown]. (6.05e-44)	Function unknown	Poorly described
group_7604		lmo0937 family membrane protein;Undefined function	241	241	1	162	162	162	162	162	0	Listeria_chromosomes	241	-	-	COG not assigned	COG not assigned
group_7606		TIGR02536 family ethanolamine utilization protein;ethanolamine utilization protein;hypothetical protein;Uncharacterized protein MJ0590	241	241	1	573	576	573.124	573	573;576	0	Listeria_chromosomes	241	-	-	COG not assigned	COG not assigned
group_7607		ECF transporter S component;Multidrug resistance protein fnx1	241	241	1	495	495	495	495	495	0	Listeria_chromosomes	241	-	-	COG not assigned	COG not assigned
group_7609		Cobalamin biosynthesis protein CobD;cobalamin biosynthesis protein	241	244	1.01245	219	951	935.311	948	219;246;282;621;948;951	5	Listeria_chromosomes	241	H	COG1270; CbiB; Cobalamin biosynthesis protein CobD/CbiB [Coenzyme metabolism]. (4.82e-119)	Coenzyme transport and metabolism	Metabolism
group_7617	aroF	Chorismate mutase;3-deoxy-7-phosphoheptulonate synthase	241	243	1.0083	321	1086	1074.41	1086	321;384;411;1086	4	Listeria_chromosomes	241	E	COG2876; AroA; 3-deoxy-D-arabino-heptulosonate 7-phosphate (DAHP) synthase [Amino acid transport and metabolism]. (3.29e-163)	Amino acid transport and metabolism	Metabolism
group_7620		redox-sensing transcriptional repressor Rex	241	241	1	666	666	666	648	648;666;667	0	Listeria_chromosomes	241	K	COG2344; COG2344; AT-rich DNA-binding protein [General function prediction only]. (1.27e-127)	Transcription	Information storage and processing
group_7622		DUF1444 domain-containing protein;DUF1444 family protein;UPF0354 protein lmo1608	241	241	1	801	801	801	801	801	0	Listeria_chromosomes	241	R	COG4848; COG4848; Uncharacterized protein conserved in bacteria [Function unknown]. (1.12e-142)	General function prediction only	Poorly described
group_7631	cobA	uroporphyrinogen-III C-methyltransferase;Uroporphyrinogen-III synthase	241	241	1	1482	1482	1482	1482	1482	0	Listeria_chromosomes	241	H	COG0007; CysG; Uroporphyrinogen-III methylase [Coenzyme metabolism]. (2.32e-122)	Coenzyme transport and metabolism	Metabolism
group_7633	rpiA	ribose-5-phosphate isomerase RpiA;ribose 5-phosphate isomerase A;Ribose-5-phosphate isomerase A	241	241	1	672	675	674.813	675	672;675	0	Listeria_chromosomes	241	G	COG0120; RpiA; Ribose 5-phosphate isomerase [Carbohydrate transport and metabolism]. (3.43e-107)	Carbohydrate transport and metabolism	Metabolism
group_7637		bifunctional folylpolyglutamate synthase/dihydrofolate synthase;Folylpolyglutamate synthase	241	241	1	1290	1296	1290.34	1290	1290;1293;1296	0	Listeria_chromosomes	241	H	COG0285; FolC; Folylpolyglutamate synthase [Coenzyme metabolism]. (4.33e-170)	Coenzyme transport and metabolism	Metabolism
group_7639	rodA	rod shape-determining protein RodA;Rod shape-determining protein RodA	241	241	1	1176	1176	1176	1176	1176	0	Listeria_chromosomes	241	D	COG0772; FtsW; Bacterial cell division membrane protein [Cell division and chromosome partitioning]. (9.01e-106)	Cell cycle control; cell division; chromosome partitioning	Cellular processing and signaling
group_7641		GntR family transcriptional regulator;Uncharacterized HTH-type transcriptional regulator YdhC	241	241	1	639	666	664.88	666	639;648;666	0	Listeria_chromosomes	241	K	COG1802; GntR; Transcriptional regulators [Transcription]. (4.08e-19)	Transcription	Information storage and processing
group_7643		molybdenum cofactor biosynthesis protein MoaB;Molybdenum cofactor biosynthesis protein B	241	241	1	489	489	489	489	489	0	Listeria_chromosomes	241	H	COG0521; MoaB; Molybdopterin biosynthesis enzymes [Coenzyme metabolism]. (8.80e-66)	Coenzyme transport and metabolism	Metabolism
group_7646		phosphoglucomutase;Phosphomannomutase/phosphoglucomutase	241	241	1	1512	1512	1512	1512	1512;1513	0	Listeria_chromosomes	241	G	COG1109; {ManB}; Phosphomannomutase [Carbohydrate transport and metabolism]. (1.55e-42)	Carbohydrate transport and metabolism	Metabolism
group_7649		YlbF/YmcA family competence regulator;UPF0342 protein LMOf2365_2256	241	241	1	354	354	354	354	354	0	Listeria_chromosomes	241	T	COG3679; COG3679; Regulatory protein involved in competence development and sporulation [Replication; recombination and repair; Signal transduction mechanisms]. (4.48e-37)	Signal transduction mechanisms	Cellular processing and signaling
group_7655	pta	Phosphate acetyltransferase;phosphate acetyltransferase	241	243	1.0083	429	978	969.694	978	429;522;978;979	4	Listeria_chromosomes	241	C	COG0280; Pta; Phosphotransacetylase [Energy production and conversion]. (7.76e-73)	Energy production and conversion	Metabolism
group_7662		helix-turn-helix domain-containing protein;hypothetical protein;Uncharacterized protein ypbB	241	241	1	1008	1008	1008	1008	1008	0	Listeria_chromosomes	241	S	COG4955; COG4955; Uncharacterized protein conserved in bacteria [Function unknown]. (4.40e-133)	Function unknown	Poorly described
[truncated: 13,481 more rows]

## Sheet: COG summary
COG summary
[truncated: 28 more rows]

## Sheet: Input data
Input data
[truncated: 358 more rows]
